# Supplementary material for: Metapopulation Structure of CRISPR-Cas Immunity in Pseudomonas aeruginosa and Its Viruses
Source: mSystems. 2018 Oct 23;3(5):e00075-18. doi: 10.1128/mSystems.00075-18 (PMC6199469; doi:10.1128/mSystems.00075-18)
Supplement: TABLE S1 [file sys005182276st1.xlsx]

## Sheet: StrainInfo
UniqueID	LocusCount	LocusIDs	ST	MLST	Spacers	RAGs	Strain	BioSample	BioProject	Assembly	Level	Size_mb	GC	PMID	Environment	IsolationYear	IsolationMonth	IsolationDay	EpidemicType	CloneOf	Patient	SpecificLocation	City	CountryCode
ABKZ01	0	-	560	5 5 57 13 1 40 3	-	NA	PAb1	SAMN00000299	PRJNA49007	GCA_000172395.1	Contig	6.0786	66.8	18818729	nonCF	-	-	-	no	-	-	-	none	none
AEVV03	1	L160	175	28 22 5 3 3 14 19	679 230 889 765 641 1104 74 97 509 1033 251 253 287	14	138244	SAMN02471892	PRJNA179695	GCA_000215775.4	Contig	6.53489	66.2	21705591	nonCF	-	-	-	no	-	-	Hospital de Braga	Braga	PT
AEVW03	0	-	560	5 5 57 13 1 40 3	-	NA	HB15	SAMN02471890	PRJNA179696	GCA_000215795.4	Contig	6.64328	66.2	21705591	nonCF	-	-	-	no	-	-	Hospital de Braga	Braga	PT
AFNF01	2	L339 L340	-	11 84 * 3 4 4 7	71 668 1589 614 1595 1594 1597 1596 1591 1590 1593 1592 1599 1598 1601 1600 1603 1602 1605 1604 1606 413 437 433	21	AES-1R	SAMN02471202	PRJNA64619	GCA_000220025.2	Contig	6.26762	66.5	21935417	CF	-	-	-	AES-1	-	-	Royal Children's Hospital Melbourne	Melbourne	AU
AFXI01	0	-	277	39 5 9 11 27 5 2	-	NA	9BR	SAMN02471403	PRJNA200803	GCA_000223925.2	Contig	6.84986	66.1	22207740	nonCF	2002	-	-	no	-	-	-	Brasilia	BR
AHKM01	0	-	549	7 5 12 3 4 1 7	-	NA	MPAO1/P1	SAMN02471696	PRJNA180056	GCA_000247435.2	Contig	6.26081	66.5	22952955	lab	-	-	-	no	-	-	-	none	none
AHKN01	0	-	549	7 5 12 3 4 1 7	-	NA	MPAO1/P2	SAMN02471697	PRJNA180057	GCA_000247455.2	Contig	6.27634	66.5	22952955	lab	-	-	-	no	-	-	-	none	none
AJHI01	2	L67 L15	386	17 5 11 18 4 10 3	1027 843 1003 834 1060 197 1048 304 576 553 340 1135 126 749 932 496 365 223 926	5 16	PADK2_CF510	SAMN02471032	PRJNA180403	GCA_000259025.1	Contig	6.68316	66.1	22672046	CF	2006	-	-	no	-	-	Copenhagen Cystic Fibrosis Clinic	Copenhagen	DK
AJKG01	0	-	155	28 5 36 3 3 13 7	-	NA	LCT-PA102	SAMN02469384	PRJNA200068	GCA_000258285.1	Contig	6.75243	66.2	22740676	lab	-	-	-	no	-	-	-	none	none
AJXX01	0	-	10083	36 5 11 61 4 4 45	-	NA	XMG	SAMN02470958	PRJNA200145	GCA_000265035.1	Contig	6.45381	66.4	22887660	env	-	-	-	no	-	-	-	none	none
AKBD01	1	L343	348	22 20 11 3 3 3 7	280 318 384 1101 853	6	CIG1	SAMN02471988	PRJNA180490	GCA_000295475.1	Contig	6.53624	66	22988113	CF	-	-	-	no	-	-	-	none	none
AKCM01	0	-	10059	17 5 1 3 4 4 3	-	NA	SJTD-1	SAMN02470939	PRJNA200202	GCA_000271985.1	Contig	6.07406	66.8	22887679	env	-	-	-	no	-	-	-	none	none
AKZD01	0	-	260	14 5 10 7 4 13 7	-	NA	ATCC 14886	SAMN02471996	PRJNA180765	GCA_000297275.1	Contig	6.37803	66.4	22988113	env	-	-	-	no	-	-	-	none	none
AKZE01	1	L344	10066	22 20 11 3 3 3 60	1609 1608 318 853 1607 345 384 1101 280	6	ATCC 25324	SAMN02471980	PRJNA180766	GCA_000297295.1	Contig	7.10392	65.9	22988113	env	-	-	-	no	-	-	-	none	none
AKZF01	1	L11	10035	13 10221 5 5 12 7 10151	1050 102 228 651	NA	ATCC 700888	SAMN02471986	PRJNA180767	GCA_000297315.1	Contig	6.7948	66.1	22988113	env	-	-	-	no	-	-	-	none	none
AKZG01	2	L40 L170	253	4 4 16 12 1 6 3	151 887 338 211 1120 312 232 85 958 20 697 1057 45 704 1112 348 284 891 123 229 227 166 1049 56 1107 417 476 721 293	10 17	CI27	SAMN02471979	PRJNA180768	GCA_000297335.1	Contig	6.77272	66.1	22988113	CF	-	-	-	no	-	-	-	none	none
AKZH01	6	L27 L345 L346	41	28 5 6 11 4 4 14	604 318 393 592 83 399 1611 254 25 971 853 1612 1610 1585 345 1098 460 261 384 240 128 480 19 535 642 352 1100 1101 296 295	1 6	E2	SAMN02471987	PRJNA180769	GCA_000297355.1	Contig	6.35733	66.4	22988113	env	-	-	-	no	-	-	-	none	none
ALBV02	0	-	-	1 5 * 34 4 6 19	-	NA	N002	SAMN00996515	PRJNA199508	GCA_000287815.2	Contig	6.05047	66.8	23405324	env	-	-	-	no	-	-	Gelakey	Gelakey	IN
ALBW01	0	-	549	7 5 12 3 4 1 7	-	NA	MRW44.1	SAMN02470548	PRJNA199510	GCA_000282915.1	Contig	6.26691	66.5	22869726	lab	-	-	-	no	-	-	-	none	none
ALIO01	0	-	267	19 5 12 11 11 4 14	-	NA	DQ8	SAMN02470947	PRJNA199526	GCA_000283055.1	Contig	6.77664	66	23105052	env	-	-	-	no	-	-	Daqing Oilfield	Daqing	CN
ALJH01	0	-	155	28 5 36 3 3 13 7	-	NA	AH16	SAMN02393806	PRJNA199539	GCA_000287875.1	Contig	6.76533	66.1	23045492	nonCF	-	-	-	no	-	-	Anhui Province	Hefei	CN
ALOF01	0	-	549	7 5 12 3 4 1 7	-	NA	PAO579	SAMN02470270	PRJNA180873	GCA_000296325.1	Contig	6.01585	66.5	23144378	lab	-	-	-	no	-	-	-	none	none
ALPS01	0	-	298	18 4 13 3 1 17 13	-	NA	PABL056	SAMN02470713	PRJNA199582	GCA_000290555.1	Scaffold	7.28316	65.5	23045505	nonCF	1999	8	-	no	-	-	Northwestern Memorial Hospital	Chicago	US
AOBK03	6	L332 L219 L92 L332 L92 L219	10112	87 87 43 60 10531 108 144	214 351 1145 946 196 873 1584 115 599 326 135 1014 124 224	NA	VRFPA01	SAMN02472097	PRJNA190659	GCA_000335395.3	Contig	6.99164	65.4	-	nonCF	-	-	-	-	-	-	-	none	none
AOIH01	1	L160	175	28 22 5 3 3 14 19	679 230 889 765 641 1104 74 97 509 1033 251 253 287	14	PA21_ST175	SAMN01911283	PRJNA191937	GCA_000342145.1	Contig	6.88849	66.1	23580706	nonCF	2007	-	-	no	-	-	Hospital Universitario 12 de Octubre	Madrid	ES
APMD01	1	L350	266	16 5 11 72 44 7 52	832 633 194 1063 1206 176 921 1002 1000	3	PA45	SAMN02471971	PRJNA197768	GCA_000359565.1	Contig	6.61595	66.3	23704188	nonCF	-	-	-	no	-	-	Santa Chiara Hospital	Trento	IT
AQHM01	0	-	111	17 5 5 4 4 4 3	-	NA	VRFPA02	SAMN02472102	PRJNA203499	GCA_000399805.1	Contig	6.47492	66	23833134	nonCF	-	-	-	no	-	-	Sankara Nethralaya	Chennai	IN
ASJG01	0	-	-	7 * 12 3 4 1 7	-	NA	PAO1-CipR	SAMN02469402	PRJNA202063	GCA_000414255.1	Contig	5.79812	66.1	23808957	lab	-	-	-	no	-	-	-	none	none
ASJY01	0	-	549	7 5 12 3 4 1 7	-	NA	PAO1-R	SAMN02469398	PRJNA201024	GCA_000414275.1	Contig	6.05818	66.4	23808957	lab	-	-	-	no	-	-	-	none	none
ASQO01	3	L22 L15 L67	10007	10391 6 9 11 3 15 2	1143 606 749 197 888 576 553 496 257 855 834 1076 340 9 932 365 145 675 304 1136 445 444 263 1135 126 70 223 1027 843 1060 1048 860 1003 926 729	5 16 19	PGPR2	SAMN02470289	PRJNA200546	GCA_000412735.1	Contig	6.77243	66	25184130	env	-	-	-	no	-	-	-	none	none
ASQS01	0	-	179	36 27 28 3 4 13 7	-	NA	C 763	SAMN02142557	PRJNA200798	GCA_000412355.1	Contig	6.97793	66	24167005	CF	-	-	-	no	-	-	-	none	none
ASQT01	2	L157 L20	439	6 68 20 11 4 4 7	992 1076 106 761 61 654 1010	NA	C 1334	SAMN02142558	PRJNA200798	GCA_000412295.1	Contig	6.30257	66.4	24167005	CF	-	-	-	no	-	-	-	none	none
ASQU01	1	L8	-	10392 5 * 30 4 15 94	1025 1133	NA	MSH 3	SAMN02142565	PRJNA200798	GCA_000412375.1	Contig	6.32051	66.4	24167005	env	-	-	-	no	-	-	Mt. St. Helens	none	US
ASQV01	0	-	235	38 11 3 13 1 2 4	-	NA	E2UoS	SAMN02142567	PRJNA200798	GCA_000412395.1	Contig	6.63459	66.2	24167005	env	-	-	-	no	-	-	-	none	none
ASQW01	1	L352	-	* 5 1 4 4 6 17	770 208 1614 1615 7 807 433	NA	PA 62	SAMN02142568	PRJNA200798	GCA_000412415.1	Contig	6.39325	66.3	24167005	env	-	-	-	no	-	-	-	none	none
ASQX01	3	L8 L83 L353	689	39 5 11 30 4 15 94	1025 741 845 582 907 159 333 1133 654 812 829 475 283 329 820	2 7	MSH 10	SAMN02142566	PRJNA200798	GCA_000412435.1	Contig	6.34694	66.4	24167005	env	-	-	-	no	-	-	Mt. St. Helens	none	US
ASQY01	2	L354 L151	810	105 5 30 3 3 10 14	201 633 835 877 706 189 1002 926 1000	3 5	PA 17	SAMN02142563	PRJNA200798	GCA_000412455.1	Contig	6.22289	66.5	24167005	CF	-	-	-	no	-	-	-	none	none
ASQZ01	3	L169 L91 L38	-	* 4 16 12 1 6 3	151 338 211 1120 312 232 85 958 20 697 45 704 348 284 891 123 229 166 56 1107 417 476 721	10 17	J 1532	SAMN02142562	PRJNA200798	GCA_000412475.1	Contig	6.27044	66.2	24167005	CF	-	-	-	no	-	-	-	none	none
ASRA01	0	-	810	105 5 30 3 3 10 14	-	NA	PA 17SCV	SAMN02142564	PRJNA200798	GCA_000412495.1	Contig	6.17801	66.4	24167005	lab	-	-	-	no	-	-	-	none	none
ASRB01	2	L169 L38	-	4 4 16 * 1 6 3	151 338 1120 1107 721 166 284 232	17	J 1385	SAMN02142561	PRJNA200798	GCA_000412515.1	Contig	6.43226	66.1	24167005	CF	-	-	-	no	-	-	-	none	none
ASRC01	2	L188 L34	132	6 20 1 3 4 4 2	882 556 551 190 278 62 116 82 850 1058 875 872 738 188 814 1037 631 931 481 903 13 863 50 1100 371 823	18	C 1433	SAMN02142560	PRJNA200798	GCA_000412535.1	Contig	6.20162	66.3	24167005	CF	-	-	-	no	-	-	-	none	none
ASRD01	2	L35 L188	-	* 20 1 3 4 4 2	882 556 551 190 278 62 116 82 850 1058 875 872 738 188 814 1037 631 302 931 481 903 13 863 50 1100 371 823	18	C 1426	SAMN02142559	PRJNA200798	GCA_000412555.1	Contig	6.39776	66.4	24167005	CF	-	-	-	no	-	-	-	none	none
ATAG01	0	-	549	7 5 12 3 4 1 7	-	NA	M10	SAMN02732280	PRJNA224116	GCA_000647655.1	Contig	6.01866	66.9	24773920	env	2002	-	-	no	-	-	Churince system	Cuatro Cienegas	MX
ATAH01	2	L436 L180	183	11 5 36 36 2 12 2	753 742 1621 76 354 659	NA	IGB83	SAMN02732282	PRJNA224116	GCA_000647635.1	Contig	6.48065	66.4	24773920	env	-	-	-	no	-	-	-	Tuxtla Gutierrez	MX
ATAI01	0	-	560	5 5 57 13 1 40 3	-	NA	ID4365	SAMN02732281	PRJNA205869	GCA_000647615.1	Contig	6.77663	66.1	24773920	env	-	-	-	no	-	-	-	Panaji	IN
ATAJ01	0	-	-	* 8 9 3 1 17 15	-	NA	148	SAMN02732279	PRJNA224116	GCA_000647595.1	Contig	6.64374	66.1	24773920	animal	-	-	-	no	-	-	-	Cancun	MX
ATAQ01	4	L357 L336 L72 L358	252	6 28 4 3 3 4 7	1141 744 1082 596 450 629 264 331 608 314 272 620 397 110 277 203 1106 795 48 156 733 40 429 1113 1117 366 503 816 408 753 584 757 184 140 1093 610 1052 711 511 824 488 485 409 436 869 242 960 694 948 861 57 30 472 536 1006 354 689 1012 803 684 826 375 925 926 557	5 12 20 25	WC55	SAMN02471817	PRJNA220255	GCA_000455705.1	Contig	6.84418	66.1	24092793	env	-	-	-	no	-	-	-	Apalachicola	US
ATJU01	0	-	155	28 5 36 3 3 13 7	-	NA	LCT-PA41	SAMN02469364	PRJNA224116	GCA_000439875.1	Scaffold	6.851	66.2	24407638	lab	-	-	-	no	-	-	Space	none	none
ATNK01	0	-	-	13 * 9 3 1 6 9	-	NA	VRFPA03	SAMN02472104	PRJNA220283	GCA_000467675.1	Contig	7.03773	65.2	-	unknown	-	-	-	-	-	-	-	none	none
AWYJ01	1	L240	10019	114 73 32 3 4 4 1	851 755 829 475 1029 289 381 391 1102 1103 1015 235 687 283	7	JD320	SAMN02360643	PRJNA224116	GCA_000506165.1	Contig	6.40507	66.5	24324153	CF	2006	1	-	no	-	-	-	Toronto	CA
AWYK01	0	-	10021	11 5 10111 3 4 4 61	-	NA	JD318	SAMN02360642	PRJNA198782	GCA_000506005.1	Contig	6.21183	66.5	24324153	CF	2006	1	-	no	-	-	-	Hamilton	CA
AWYL01	1	L247	875	16 5 36 3 4 13 7	1177 1213 1173 1161 1162 1204 1206 270 176 921	3	JD317	SAMN02360641	PRJNA224116	GCA_000506145.1	Contig	6.49371	66.5	24324153	CF	2006	1	-	no	-	-	-	Toronto	CA
AWYM01	3	L20 L245 L249	439	6 68 20 11 4 4 7	216 741 1160 1147 1163 159 666 336 61 178 851 1076 206 1195 1194 1110 654 829 1010 761 1172 992 394 381 106 943 1102 1103 820	2 7	JD316	SAMN02360640	PRJNA198782	GCA_000506125.1	Contig	6.19493	66.6	24324153	CF	2006	1	-	ESB	-	-	-	Greater Sudbury	CA
AWYN01	1	L101	146	6 5 11 3 4 23 1	318 592 1004 725 345 3 215 384 352 1101 866 280 138 254	6	JD315	SAMN02360639	PRJNA224116	GCA_000505985.1	Contig	6.39216	66.5	24324153	CF	2006	9	-	LES	-	-	-	Hamilton	CA
AWYO01	3	L239 L251 L254	-	* 22 6 74 2 41 2	1164 604 989 1209 1080 1205 1207 310 1201 1200 1202 1167 1216 138 958 1056 879 1193 1215 1210 1197 1196 182 345 1154 1175 1174 1159 1214 1170 1098 1156 1151 1153 1178 1169 480 1046 1189 1186 1187 1185 1182 849 34 19 1100 1101	1 6	JD314	SAMN02360638	PRJNA198782	GCA_000505965.1	Contig	6.21032	66.7	24324153	CF	2006	1	-	no	-	-	-	Kitchener	CA
AWYP01	3	L245 L249 L250	439	6 68 20 11 4 4 7	216 741 1160 1147 1163 159 666 761 61 178 851 992 1195 1194 1110 654 829 1010 336 1172 206 394 381 106 943 1102 1103 820	2 7	JD313	SAMN02360637	PRJNA198782	GCA_000506105.1	Contig	6.32791	66.5	24324153	CF	2008	5	-	ESB	-	-	-	Hamilton	CA
AWYQ01	0	-	10088	40 5 17 3 4 15 2	-	NA	JD312	SAMN02360636	PRJNA224116	GCA_000505945.1	Contig	6.28375	66.6	24324153	CF	2005	11	-	no	-	-	-	Kitchener	CA
AWYR01	1	L101	-	6 5 11 * 4 23 1	318 592 1004 725 345 3 215 384 352 1101 866 280 138 254	6	JD310	SAMN02360635	PRJNA224116	GCA_000505925.1	Contig	6.40317	66.5	24324153	CF	2006	2	-	LES	-	-	-	Ottawa	CA
AWYS01	3	L243 L27 L248	-	11 * 1 7 9 4 7	604 559 198 334 750 176 83 1055 951 524 730 405 527 737 194 1030 480 349 633 1098 589 77 75 168 1005 220 39 155 1188 19 1063 1100 921 922 820	1 2 3	JD306	SAMN02360634	PRJNA198782	GCA_000506085.1	Contig	6.61354	66.4	24324153	CF	2005	11	-	no	-	-	-	Toronto	CA
AWYT01	1	L101	146	6 5 11 3 4 23 1	318 592 1004 725 345 3 215 384 352 1101 866 280 138 254	6	JD304	SAMN02360633	PRJNA224116	GCA_000505905.1	Contig	6.41929	66.5	24324153	CF	2005	11	-	LES	-	-	-	Ottawa	CA
AWYU01	0	-	10041	15 10101 3 140 64 15 1	-	NA	JD303	SAMN02360632	PRJNA198782	GCA_000505885.1	Contig	6.33765	66.6	24324153	CF	2005	11	-	no	-	-	-	Toronto	CA
AWYV01	1	L101	146	6 5 11 3 4 23 1	318 592 1004 725 345 3 215 384 352 1101 866 280 138 254	6	JD322	SAMN02360644	PRJNA224116	GCA_000506185.1	Contig	6.44956	66.4	24324153	CF	2006	5	-	LES	-	-	-	Toronto	CA
AWYW01	3	L241 L246 L256	16	28 5 12 11 27 1 44	741 1160 159 666 1149 391 394 336 235 851 1190 1110 1102 283 329 570 755 206 1152 178 381 1015 106 845 907 1029 1183 829 1103 475 687 820	2 7	JD323	SAMN02360645	PRJNA198782	GCA_000506025.1	Contig	5.98254	66.6	24324153	CF	2006	3	-	no	-	-	-	Hamilton	CA
AWYX01	1	L101	146	6 5 11 3 4 23 1	318 592 1004 725 345 3 215 384 352 1101 866 280 138 254	6	JD324	SAMN02360646	PRJNA224116	GCA_000506205.1	Contig	6.41318	66.5	24324153	CF	2006	4	-	LES	-	-	-	Toronto	CA
AWYY01	3	L32 L244 L248	845	11 5 1 7 4 4 7	604 559 198 334 750 83 176 1055 951 730 405 527 653 737 194 1030 480 349 633 677 1098 589 77 75 168 249 1005 220 39 155 1188 19 1063 723 1100 921 922 820	1 2 3	JD325	SAMN02360647	PRJNA198782	GCA_000506225.1	Contig	6.25834	66.6	24324153	CF	2006	3	-	no	-	-	-	Hamilton	CA
AWYZ01	1	L101	146	6 5 11 3 4 23 1	318 592 1004 725 345 3 215 384 352 1101 866 280 138 254	6	JD326	SAMN02360648	PRJNA224116	GCA_000506045.1	Contig	6.44749	66.5	24324153	CF	2006	4	-	LES	-	-	-	Hamilton	CA
AWZA01	3	L245 L249 L252	439	6 68 20 11 4 4 7	216 741 1160 1147 1163 159 666 761 1203 61 1211 178 851 1076 1192 1195 1194 1110 654 829 992 1010 336 1172 206 394 1136 381 106 1025 860 943 1102 1103 820 729	2 7 19	JD328	SAMN02360649	PRJNA198782	GCA_000506065.1	Contig	6.33026	66.5	24324153	CF	2006	5	-	ESB	-	-	-	London	CA
AWZB01	1	L242	146	6 5 11 3 4 23 1	318 866 1004 725 345 3 215 384 352 1101 280 138 254	6	JD329	SAMN02360650	PRJNA224116	GCA_000506265.1	Contig	6.41012	66.4	24324153	CF	2006	6	-	LES	-	-	-	London	CA
AWZC01	3	L245 L249 L252	439	6 68 20 11 4 4 7	216 741 1160 1147 1163 159 666 761 1203 61 1211 178 851 1076 1192 1195 1194 1110 654 829 992 1010 336 1172 206 394 1136 381 106 1025 860 943 1102 1103 820 729	2 7 19	JD331	SAMN02360651	PRJNA198782	GCA_000506305.1	Contig	6.31264	66.5	24324153	CF	2008	1	-	ESB	-	-	-	London	CA
AWZD01	4	L241 L246 L255 L256	-	* 5 12 11 27 1 44	741 1160 1165 159 666 1149 391 394 336 235 851 1190 1110 1102 283 329 570 755 206 1152 178 381 1015 106 845 907 1029 1183 829 1103 475 687 820	2 7	JD332	SAMN02360652	PRJNA198782	GCA_000506325.1	Contig	6.16612	66.6	24324153	CF	2006	9	-	no	-	-	-	Ottawa	CA
AWZE01	4	L20 L245 L249 L249	439	6 68 20 11 4 4 7	216 741 1160 1147 1163 159 666 336 61 178 851 1076 206 1195 1194 1110 654 829 1010 761 1172 992 394 381 106 943 1102 1103 820	2 7	JD333	SAMN02360653	PRJNA198782	GCA_000506345.1	Contig	6.33112	66.5	24324153	CF	2008	1	-	ESB	-	-	-	Toronto	CA
AWZF01	0	-	179	36 27 28 3 4 13 7	-	NA	JD334	SAMN02360654	PRJNA224116	GCA_000506285.1	Contig	6.71325	66.2	24324153	CF	2006	9	-	no	-	-	-	Greater Sudbury	CA
AWZG01	1	L101	10102	6 5 10112 3 4 23 1	318 592 1004 725 345 3 215 384 352 1101 866 280 138 254	6	JD335	SAMN02360655	PRJNA224116	GCA_000506365.1	Contig	6.37385	66.4	24324153	CF	2006	10	-	LES	-	-	-	Toronto	CA
AXZJ01	0	-	1203	33 1 25 6 6 7 5	-	NA	VRFPA05	SAMN02472101	PRJNA227325	GCA_000496325.1	Contig	7.05036	65.8	-	nonCF	-	-	-	-	-	-	-	none	none
AYML01	0	-	508	15 5 11 3 2 4 3	-	NA	H1l	SAMN02729854	PRJNA224116	GCA_000633495.1	Contig	6.39883	66.4	-	env	-	-	-	-	-	-	-	none	none
AYNE01	2	L333 L126	395	6 5 1 1 1 12 1	751 400 708 781 48 158 562 207 700 662 529 892 418 354 488 639 234 434 880 419	13 20	DHS01	SAMN02383553	PRJNA227431	GCA_000496455.1	Contig	6.95379	65.8	24874685	nonCF	1997	5	-	no	-	-	University Hospital of Besan?on	Besancon	FR
AYON01	2	L333 L126	395	6 5 1 1 1 12 1	751 400 708 781 48 158 562 207 700 662 529 892 418 354 488 639 234 434 880 419	13 20	DHS29	SAMN02469588	PRJNA230795	GCA_000503175.1	Contig	7.10832	65.8	24874685	nonCF	2008	4	-	no	-	-	University Hospital of Besan?on	Besancon	FR
AYSK01	0	-	664	9 5 11 3 4 40 18	-	NA	VRFPA06	SAMN02472100	PRJNA231633	GCA_000567865.1	Contig	6.97503	65.8	24604649	nonCF	-	-	-	no	-	-	-	none	none
AYUC01	4	L128 L336 L405 L71	252	6 28 4 3 3 4 7	1141 744 1082 596 450 557 264 331 608 314 620 397 110 277 629 203 1106 48 40 429 1113 1117 366 503 816 408 753 584 757 184 140 610 711 511 824 488 485 409 869 242 960 948 861 57 30 472 536 1006 354 689 1012 803 684 826 375 926	5 12 20 25	ATCC 15442	SAMN02404646	PRJNA224116	GCA_000504485.1	Contig	6.77059	66.2	24786961	env	-	-	-	no	-	-	-	none	none
AZBM01	2	L16 L96	575	11 5 83 2 4 13 7	1063 360	NA	PFK10	SAMN02469587	PRJNA224116	GCA_000505805.1	Contig	6.04191	66.8	24503984	env	-	-	-	no	-	-	Ankleshwar industrial area	Gandhinagar	IN
AZBN01	1	L200	514	1 5 32 3 4 25 3	638 860 392	NA	PK6	SAMN02469585	PRJNA224116	GCA_000505825.1	Contig	6.04565	66.9	24503980	env	-	-	-	no	-	-	-	Junagadh	IN
AZBO01	0	-	313	47 8 7 6 8 11 40	-	NA	VRFPA07	SAMN02472099	PRJNA231611	GCA_000506805.1	Contig	7.17722	65.9	24604649	nonCF	-	-	-	no	-	-	-	none	none
AZHU01	0	-	823	32 13 24 13 1 6 25	-	NA	VRFPA08	SAMN02472103	PRJNA231821	GCA_000506885.1	Contig	7.03533	66.1	24604649	nonCF	-	-	-	no	-	-	-	none	none
AZYL01	0	-	549	7 5 12 3 4 1 7	-	NA	RB-48	SAMN02487176	PRJNA224116	GCA_000568115.1	Contig	6.17506	66.5	-	env	-	-	-	-	-	-	-	none	none
BAMA01	3	L420 L421 L422	-	6 * 1 11 3 6 7	987 741 1140 959 594 669 994 1121 570 153 136 497 231 854 830 851 1078 624 978 321 918 544 283 309 1008 672 149 247 109 90 100 11 845 38 780 963 55 643 1102 1103 412 475 372 820	7 38	JCM 5962	-	PRJDB616	GCA_000615485.1	Contig	6.07395	66.3	-	unknown	-	-	-	-	-	-	-	none	none
BAMB01	0	-	155	28 5 36 3 3 13 7	-	NA	JCM 6119	-	PRJDB617	GCA_000615525.1	Contig	6.49385	65.8	-	unknown	-	-	-	-	-	-	-	none	none
BAMC01	0	-	-	7 * 12 3 4 1 7	-	NA	JCM 14847	-	PRJDB618	GCA_000615565.1	Contig	5.99163	66.3	-	unknown	-	-	-	-	-	-	-	none	none
BAUN01	0	-	564	6 10 5 11 2 15 2	-	NA	RB	-	PRJNA224116	GCA_000647935.2	Scaffold	6.20054	66.6	-	unknown	-	-	-	-	-	-	-	none	none
CAQZ01	3	L347 L348 L349	788	16 5 30 72 4 13 7	459 195 554 706 1206 985 177 176 173 493 832 1051 1078 835 1076 541 572 810 189 913 201 1097 635 714 1136 445 446 262 921 91 103 1088 334 965 905 860 944 519 1001 646 297 1063 926 729	3 5 19	18A	-	PRJNA190021	GCA_000341565.1	Contig	6.09359	66.5	-	CF	-	-	-	-	-	-	-	none	none
CBMP01	3	L243 L248 L32	10028	11 5 36 7 9 4 7	604 559 198 334 750 176 83 1055 951 1005 524 730 405 527 653 737 194 155 480 349 633 677 1098 589 77 75 168 249 1030 220 39 1188 19 1063 723 1100 921 922 820	1 2 3	B3-1811	-	PRJEB4309	GCA_000455545.1	Contig	6.67983	66.2	24136845	CF	2005	-	-	no	-	-	Copenhagen Cystic Fibrosis Clinic	Copenhagen	DK
CBMS01	3	L243 L248 L32	17	11 5 1 7 9 4 7	604 559 198 334 750 176 83 1055 951 1005 524 730 405 527 653 737 194 155 480 349 633 677 1098 589 77 75 168 249 1030 220 39 1188 19 1063 723 1100 921 922 820	1 2 3	B3-CFI	-	PRJEB4312	GCA_000455425.1	Contig	6.75191	66.2	24136845	CF	2005	-	-	no	-	-	Copenhagen Cystic Fibrosis Clinic	Copenhagen	DK
CBMT01	3	L243 L248 L32	10028	11 5 36 7 9 4 7	604 559 198 334 750 176 83 1055 951 1005 524 730 405 527 653 737 194 155 480 349 633 677 1098 589 77 75 168 249 1030 220 39 1188 19 1063 723 1100 921 922 820	1 2 3	B3-208	-	PRJEB4310	GCA_000455405.1	Contig	6.72935	66.2	24136845	CF	2005	-	-	no	-	-	Copenhagen Cystic Fibrosis Clinic	Copenhagen	DK
CBMU01	3	L243 L248 L32	17	11 5 1 7 9 4 7	604 559 198 334 750 176 83 1055 951 1005 524 730 405 527 653 737 194 155 480 349 633 677 1098 589 77 75 168 249 1030 220 39 1188 19 1063 723 1100 921 922 820	1 2 3	B3-20M	-	PRJEB4311	GCA_000455505.1	Contig	6.72769	66.2	24136845	CF	2005	-	-	no	-	-	Copenhagen Cystic Fibrosis Clinic	Copenhagen	DK
CBTQ01	0	-	111	17 5 5 4 4 4 3	-	NA	MH38	-	PRJEB3405	GCA_000689435.1	Contig	6.88997	65.8	24625869	nonCF	-	-	-	no	-	-	-	none	none
CBTR01	0	-	10084	38 11 3 13 1 2 10041	-	NA	MH27	-	PRJNA230386	GCA_000513235.1	Contig	7.15569	65.9	-	unknown	-	-	-	-	-	-	-	none	none
CCVU01	2	L333 L126	395	6 5 1 1 1 12 1	751 400 708 781 48 158 562 207 700 662 529 892 418 354 488 639 234 434 880 419	13 20	910	SAMEA2592368	PRJEB6517	GCA_000751715.1	Contig	7.26706	65.8	-	env	-	-	-	-	-	-	-	none	none
CF15A	5	L185 L222 L223 L82 L93	-	- - - - - - -	622 769 744 741 330 332 391 239 698 799 898 736 366 914 283 329 502 1103 583 755 992 209 739 264 812 1020 1043 10 845 1046 1029 35 1106 829 811 475 687 800	7 25	CF15A	-	-	-	Metagenome	-	-	This Study	CF	2011	9	28	-	-	-	University of California San Diego	San Diego	US
CF15B	7	L224 L225 L226 L227 L228 L9 L93	-	- - - - - - -	622 769 583 755 992 502 698 1029 330 35 332 800 799 736 812 1046 719 1103	7	CF15B	-	-	-	Metagenome	-	-	This Study	CF	2011	10	5	-	-	-	University of California San Diego	San Diego	US
CF16A	2	L229 L230	-	- - - - - - -	216 882 768 159 666 761 498 178 494 796 857 972 288 956 1110 654 2 467 336 205 895 1087 1130 394 685 106 222 649 820	2	CF16A	-	-	-	Metagenome	-	-	This Study	CF	2011	8	29	-	-	-	University of California San Diego	San Diego	US
CP006984.1	1	L101	146	6 5 11 3 4 23 1	318 592 1004 725 345 3 215 384 352 1101 866 280 138 254	6	LESlike1	-	PRJNA222520	GCA_000583975.1	Chromosome with gaps	6.50907	66.4	24505294	CF	2006	-	-	LES	-	-	-	Ottawa	CA
CP007147.1	4	L10 L164 L210 L69	10089	40 5 30 5 3 33 14	458 882 573 274 252 793 876 1070 1111 183 2 187 633 468 482 686 1046 840 357 921 294 1000 1002 805 376	3 31	YL84	SAMN02641599	PRJNA234476	GCA_000524595.1	Complete Genome	6.43344	66.4	24699957	env	-	-	-	no	-	-	-	none	none
CP007224.1	0	-	1129	22 5 91 3 4 4 7	-	NA	PA96	-	PRJNA237015	GCA_000626655.1	Chromosome with gaps	6.44409	66.3	24673340	nonCF	2001	-	-	no	-	-	-	Guangzhou	CN
CP008739.1	0	-	823	32 13 24 13 1 6 25	-	NA	VRFPA04	SAMN02472098	PRJNA219238	GCA_000473745.2	Complete Genome	6.89061	66.5	-	nonCF	-	-	-	-	-	-	-	none	none
CP008749.1	0	-	155	28 5 36 3 3 13 7	-	NA	PAO1H2O	SAMN02740985	PRJNA83447	GCA_000714515.1	Chromosome with gaps	6.2644	66.3	-	lab	-	-	-	-	-	-	-	none	none
ERR430991	0	-	671	5 5 57 13 1 74 3	-	NA	DK-1-2	-	-	-	Reads	-	-	25401721	CF	2009	11	9	-	DK03	P62M4	Copenhagen Cystic Fibrosis Clinic	Copenhagen	DK
ERR430992	3	L32 L384 L383	845	11 5 1 7 4 4 7	604 559 198 194 750 83 1055 730 405 527 653 737 480 633 677 1098 77 249 220 39 1188 19 1063 723 1100 1005 820	1 2 3	DK-10	-	-	-	Reads	-	-	25401299	CF	2011	11	10	-	DK06	P44F5	Copenhagen Cystic Fibrosis Clinic	Copenhagen	DK
ERR430993	0	-	381	11 20 1 65 4 4 10	-	NA	DK-100	-	-	-	Reads	-	-	25401372	CF	2008	3	31	-	DK12	P14M4	Copenhagen Cystic Fibrosis Clinic	Copenhagen	DK
ERR430994	0	-	381	11 20 1 65 4 4 10	-	NA	DK-101	-	-	-	Reads	-	-	25401373	CF	2008	9	22	-	DK12	P14M4	Copenhagen Cystic Fibrosis Clinic	Copenhagen	DK
ERR430995	0	-	381	11 20 1 65 4 4 10	-	NA	DK-102	-	-	-	Reads	-	-	25401374	CF	2009	4	20	-	DK12	P14M4	Copenhagen Cystic Fibrosis Clinic	Copenhagen	DK
ERR430997	0	-	10015	11 20 1 10651 4 4 10	-	NA	DK-104	-	-	-	Reads	-	-	25401376	CF	2010	10	28	-	DK12	P14M4	Copenhagen Cystic Fibrosis Clinic	Copenhagen	DK
ERR430998	0	-	381	11 20 1 65 4 4 10	-	NA	DK-105	-	-	-	Reads	-	-	25401377	CF	2010	10	28	-	DK12	P14M4	Copenhagen Cystic Fibrosis Clinic	Copenhagen	DK
ERR430999	0	-	381	11 20 1 65 4 4 10	-	NA	DK-106	-	-	-	Reads	-	-	25401378	CF	2010	10	28	-	DK12	P14M4	Copenhagen Cystic Fibrosis Clinic	Copenhagen	DK
ERR431002	0	-	381	11 20 1 65 4 4 10	-	NA	DK-109	-	-	-	Reads	-	-	25401381	CF	2012	6	12	-	DK12	P14M4	Copenhagen Cystic Fibrosis Clinic	Copenhagen	DK
ERR431003	3	L32 L384 L383	845	11 5 1 7 4 4 7	604 559 198 194 750 83 1055 730 405 527 653 737 480 633 677 1098 77 249 220 39 1188 19 1063 723 1100 1005 820	1 2 3	DK-11-2	-	-	-	Reads	-	-	25401727	CF	2011	11	10	-	DK06	P44F5	Copenhagen Cystic Fibrosis Clinic	Copenhagen	DK
ERR431004	1	L746	443	15 5 5 5 50 4 1	2914 2915 2916 2917 2921 2920 2918 2919 1562	8	DK-110	-	-	-	Reads	-	-	25401382	CF	2010	10	6	-	DK13	P05F4	Copenhagen Cystic Fibrosis Clinic	Copenhagen	DK
ERR431005	1	L746	443	15 5 5 5 50 4 1	2914 2915 2916 2917 2921 2920 2918 2919 1562	8	DK-111	-	-	-	Reads	-	-	25401383	CF	2008	1	16	-	DK13	P05F4	Copenhagen Cystic Fibrosis Clinic	Copenhagen	DK
ERR431006	1	L746	443	15 5 5 5 50 4 1	2914 2915 2916 2917 2921 2920 2918 2919 1562	8	DK-112	-	-	-	Reads	-	-	25401384	CF	2008	4	3	-	DK13	P05F4	Copenhagen Cystic Fibrosis Clinic	Copenhagen	DK
ERR431007	1	L746	443	15 5 5 5 50 4 1	2914 2915 2916 2917 2921 2920 2918 2919 1562	8	DK-113	-	-	-	Reads	-	-	25401385	CF	2010	10	6	-	DK13	P05F4	Copenhagen Cystic Fibrosis Clinic	Copenhagen	DK
ERR431008	1	L746	443	15 5 5 5 50 4 1	2914 2915 2916 2917 2921 2920 2918 2919 1562	8	DK-114	-	-	-	Reads	-	-	25401386	CF	2010	9	16	-	DK13	P05F4	Copenhagen Cystic Fibrosis Clinic	Copenhagen	DK
ERR431009	1	L746	443	15 5 5 5 50 4 1	2914 2915 2916 2917 2921 2920 2918 2919 1562	8	DK-115	-	-	-	Reads	-	-	25401387	CF	2010	1	14	-	DK13	P05F4	Copenhagen Cystic Fibrosis Clinic	Copenhagen	DK
ERR431011	1	L746	443	15 5 5 5 50 4 1	2914 2915 2916 2917 2921 2920 2918 2919 1562	8	DK-117	-	-	-	Reads	-	-	25401389	CF	2008	4	3	-	DK13	P05F4	Copenhagen Cystic Fibrosis Clinic	Copenhagen	DK
ERR431012	1	L746	443	15 5 5 5 50 4 1	2914 2915 2916 2917 2921 2920 2918 2919 1562	8	DK-118	-	-	-	Reads	-	-	25401390	CF	2008	4	3	-	DK13	P05F4	Copenhagen Cystic Fibrosis Clinic	Copenhagen	DK
ERR431013	1	L746	443	15 5 5 5 50 4 1	2914 2915 2916 2917 2921 2920 2918 2919 1562	8	DK-119	-	-	-	Reads	-	-	25401391	CF	2008	4	3	-	DK13	P05F4	Copenhagen Cystic Fibrosis Clinic	Copenhagen	DK
ERR431014	3	L383 L384 L32	845	11 5 1 7 4 4 7	604 559 198 194 750 83 1055 730 405 527 653 737 480 633 677 1098 77 249 220 39 1188 19 1063 723 1100 1005 820	1 2 3	DK-12	-	-	-	Reads	-	-	25401300	CF	2012	1	25	-	DK06	P44F5	Copenhagen Cystic Fibrosis Clinic	Copenhagen	DK
ERR431015	1	L746	443	15 5 5 5 50 4 1	2914 2915 2916 2917 2921 2920 2918 2919 1562	8	DK-120	-	-	-	Reads	-	-	25401392	CF	2007	10	22	-	DK13	P05F4	Copenhagen Cystic Fibrosis Clinic	Copenhagen	DK
ERR431016	1	L746	443	15 5 5 5 50 4 1	2914 2915 2916 2917 2921 2920 2918 2919 1562	8	DK-121	-	-	-	Reads	-	-	25401393	CF	2007	10	22	-	DK13	P05F4	Copenhagen Cystic Fibrosis Clinic	Copenhagen	DK
ERR431017	1	L746	443	15 5 5 5 50 4 1	2914 2915 2916 2917 2921 2920 2918 2919 1562	8	DK-122	-	-	-	Reads	-	-	25401394	CF	2005	11	10	-	DK13	P05F4	Copenhagen Cystic Fibrosis Clinic	Copenhagen	DK
ERR431018	1	L747	10094	5 43 109 6 1 16 131	2928 2923 2922 2925 2924 2927 2926	26	DK-123	-	-	-	Reads	-	-	25401395	CF	2012	3	13	-	DK14	P31F4	Copenhagen Cystic Fibrosis Clinic	Copenhagen	DK
ERR431019	1	L747	10094	5 43 109 6 1 16 131	2928 2923 2922 2925 2924 2927 2926	26	DK-124.1	-	-	-	Reads	-	-	25401397	CF	2011	8	30	-	DK14	P31F4	Copenhagen Cystic Fibrosis Clinic	Copenhagen	DK
ERR431020	1	L747	10094	5 43 109 6 1 16 131	2928 2923 2922 2925 2924 2927 2926	26	DK-124	-	-	-	Reads	-	-	25401396	CF	2011	8	30	-	DK14	P31F4	Copenhagen Cystic Fibrosis Clinic	Copenhagen	DK
ERR431021	1	L747	10094	5 43 109 6 1 16 131	2928 2923 2922 2925 2924 2927 2926	26	DK-125	-	-	-	Reads	-	-	25401398	CF	2011	9	12	-	DK14	P31F4	Copenhagen Cystic Fibrosis Clinic	Copenhagen	DK
ERR431022	1	L747	-	5 43 109 * 1 16 131	2928 2923 2922 2925 2924 2927 2926	26	DK-126.1	-	-	-	Reads	-	-	25401400	CF	2011	5	11	-	DK14	P31F4	Copenhagen Cystic Fibrosis Clinic	Copenhagen	DK
ERR431023	1	L747	10094	5 43 109 6 1 16 131	2928 2923 2922 2925 2924 2927 2926	26	DK-126	-	-	-	Reads	-	-	25401399	CF	2011	5	11	-	DK14	P31F4	Copenhagen Cystic Fibrosis Clinic	Copenhagen	DK
ERR431024	1	L747	10094	5 43 109 6 1 16 131	2928 2923 2922 2925 2924 2927 2926	26	DK-127.1	-	-	-	Reads	-	-	25401402	CF	2011	5	11	-	DK14	P31F4	Copenhagen Cystic Fibrosis Clinic	Copenhagen	DK
ERR431025	1	L747	10094	5 43 109 6 1 16 131	2928 2923 2922 2925 2924 2927 2926	26	DK-127	-	-	-	Reads	-	-	25401401	CF	2011	5	11	-	DK14	P31F4	Copenhagen Cystic Fibrosis Clinic	Copenhagen	DK
ERR431026	1	L747	10094	5 43 109 6 1 16 131	2928 2923 2922 2925 2924 2927 2926	26	DK-128	-	-	-	Reads	-	-	25401403	CF	2011	2	9	-	DK14	P31F4	Copenhagen Cystic Fibrosis Clinic	Copenhagen	DK
ERR431027	1	L747	10094	5 43 109 6 1 16 131	2928 2923 2922 2925 2924 2927 2926	26	DK-129	-	-	-	Reads	-	-	25401404	CF	2011	2	10	-	DK14	P31F4	Copenhagen Cystic Fibrosis Clinic	Copenhagen	DK
ERR431028	3	L384 L383 L32	845	11 5 1 7 4 4 7	604 559 198 194 750 83 1055 730 405 527 653 737 480 633 677 1098 77 249 220 39 1188 19 1063 723 1100 1005 820	1 2 3	DK-13.1	-	-	-	Reads	-	-	25401302	CF	2011	6	8	-	DK06	P44F5	Copenhagen Cystic Fibrosis Clinic	Copenhagen	DK
ERR431029	3	L384 L32 L383	845	11 5 1 7 4 4 7	604 559 198 194 750 83 1055 730 405 527 653 737 480 633 677 1098 77 249 220 39 1188 19 1063 723 1100 1005 820	1 2 3	DK-13	-	-	-	Reads	-	-	25401301	CF	2011	6	8	-	DK06	P44F5	Copenhagen Cystic Fibrosis Clinic	Copenhagen	DK
ERR431030	1	L747	10094	5 43 109 6 1 16 131	2928 2923 2922 2925 2924 2927 2926	26	DK-130	-	-	-	Reads	-	-	25401405	CF	2010	7	6	-	DK14	P31F4	Copenhagen Cystic Fibrosis Clinic	Copenhagen	DK
ERR431031	1	L747	10094	5 43 109 6 1 16 131	2928 2923 2922 2925 2924 2927 2926	26	DK-131	-	-	-	Reads	-	-	25401406	CF	2009	9	10	-	DK14	P31F4	Copenhagen Cystic Fibrosis Clinic	Copenhagen	DK
ERR431032	1	L747	10094	5 43 109 6 1 16 131	2928 2923 2922 2925 2924 2927 2926	26	DK-132	-	-	-	Reads	-	-	25401407	CF	2008	5	19	-	DK14	P31F4	Copenhagen Cystic Fibrosis Clinic	Copenhagen	DK
ERR431033	1	L747	10094	5 43 109 6 1 16 131	2928 2923 2922 2925 2924 2927 2926	26	DK-133	-	-	-	Reads	-	-	25401408	CF	2012	3	13	-	DK14	P31F4	Copenhagen Cystic Fibrosis Clinic	Copenhagen	DK
ERR431034	4	L748 L749 L750 L654	10038	140 30 42 10262 48 24 32	2929 2964 2966 2961 2960 2963 2962 2779 2949 2948 2947 2946 2945 2944 2942 2941 2940 2546 2589 2938 2939 2936 2937 2934 2935 2932 2933 2930 2931 2958 2959 2954 2955 2956 2957 2950 2951 2952 2953 2553 2556	9 27 28 29	DK-134	-	-	-	Reads	-	-	25401409	CF	2012	6	28	-	DK15	P19F5	Copenhagen Cystic Fibrosis Clinic	Copenhagen	DK
ERR431035	4	L749 L748 L750 L654	10038	140 30 42 10262 48 24 32	2929 2964 2966 2961 2960 2963 2962 2779 2949 2948 2947 2946 2945 2944 2942 2941 2940 2546 2589 2938 2939 2936 2937 2934 2935 2932 2933 2930 2931 2958 2959 2954 2955 2956 2957 2950 2951 2952 2953 2553 2556	9 27 28 29	DK-135	-	-	-	Reads	-	-	25401410	CF	2008	7	16	-	DK15	P19F5	Copenhagen Cystic Fibrosis Clinic	Copenhagen	DK
ERR431036	6	L1 L749 L1 L748 L750 L654	-	140 * 42 * 48 24 32	2929 2964 2966 2961 2960 2963 2962 2779 2949 2948 2947 2946 2945 2944 2942 2941 2940 2546 2589 2938 2939 2936 2937 2934 2935 2932 2933 2930 2931 2958 2959 2954 2955 2956 2957 2950 2951 2952 2953 2553 2556	9 27 28 29	DK-136	-	-	-	Reads	-	-	25401411	CF	2009	1	6	-	DK15	P19F5	Copenhagen Cystic Fibrosis Clinic	Copenhagen	DK
ERR431037	4	L749 L748 L750 L654	-	* * 123 * 48 24 32	2929 2964 2966 2961 2960 2963 2962 2779 2949 2948 2947 2946 2945 2944 2942 2941 2940 2546 2589 2938 2939 2936 2937 2934 2935 2932 2933 2930 2931 2958 2959 2954 2955 2956 2957 2950 2951 2952 2953 2553 2556	9 27 28 29	DK-136.1	-	-	-	Reads	-	-	25401412	CF	2009	1	6	-	DK15	P19F5	Copenhagen Cystic Fibrosis Clinic	Copenhagen	DK
ERR431038	4	L749 L748 L750 L654	-	140 * 42 * 48 24 32	2929 2964 2966 2961 2960 2963 2962 2779 2949 2948 2947 2946 2945 2944 2942 2941 2940 2546 2589 2938 2939 2936 2937 2934 2935 2932 2933 2930 2931 2958 2959 2954 2955 2956 2957 2950 2951 2952 2953 2553 2556	9 27 28 29	DK-137	-	-	-	Reads	-	-	25401413	CF	2012	1	18	-	DK15	P19F5	Copenhagen Cystic Fibrosis Clinic	Copenhagen	DK
ERR431039	4	L748 L749 L654 L750	10038	140 30 42 10262 48 24 32	2929 2964 2966 2961 2960 2963 2962 2779 2949 2948 2947 2946 2945 2944 2942 2941 2940 2546 2589 2938 2939 2936 2937 2934 2935 2932 2933 2930 2931 2958 2959 2954 2955 2956 2957 2950 2951 2952 2953 2553 2556	9 27 28 29	DK-138	-	-	-	Reads	-	-	25401414	CF	2012	1	18	-	DK15	P19F5	Copenhagen Cystic Fibrosis Clinic	Copenhagen	DK
ERR431040	4	L748 L749 L654 L750	-	140 * 42 * 48 24 32	2929 2964 2966 2961 2960 2963 2962 2779 2949 2948 2947 2946 2945 2944 2942 2941 2940 2546 2589 2938 2939 2936 2937 2934 2935 2932 2933 2930 2931 2958 2959 2954 2955 2956 2957 2950 2951 2952 2953 2553 2556	9 27 28 29	DK-138.1	-	-	-	Reads	-	-	25401415	CF	2012	1	18	-	DK15	P19F5	Copenhagen Cystic Fibrosis Clinic	Copenhagen	DK
ERR431041	4	L748 L749 L750 L654	-	140 * 42 * 48 24 32	2929 2964 2966 2961 2960 2963 2962 2779 2949 2948 2947 2946 2945 2944 2942 2941 2940 2546 2589 2938 2939 2936 2937 2934 2935 2932 2933 2930 2931 2958 2959 2954 2955 2956 2957 2950 2951 2952 2953 2553 2556	9 27 28 29	DK-139	-	-	-	Reads	-	-	25401416	CF	2010	12	21	-	DK15	P19F5	Copenhagen Cystic Fibrosis Clinic	Copenhagen	DK
ERR431042	3	L32 L383 L384	845	11 5 1 7 4 4 7	604 559 198 194 750 83 1055 730 405 527 653 737 480 633 677 1098 77 249 220 39 1188 19 1063 723 1100 1005 820	1 2 3	DK-14	-	-	-	Reads	-	-	25401303	CF	2011	12	22	-	DK06	P44F5	Copenhagen Cystic Fibrosis Clinic	Copenhagen	DK
ERR431043	3	L384 L32 L383	845	11 5 1 7 4 4 7	604 559 198 194 750 83 1055 730 405 527 653 737 480 633 677 1098 77 249 220 39 1188 19 1063 723 1100 1005 820	1 2 3	DK-14.1	-	-	-	Reads	-	-	25401304	CF	2011	12	22	-	DK06	P44F5	Copenhagen Cystic Fibrosis Clinic	Copenhagen	DK
ERR431045	4	L749 L748 L750 L654	-	140 * 42 * 48 24 32	2929 2964 2966 2961 2960 2963 2962 2779 2949 2948 2947 2946 2945 2944 2942 2941 2940 2546 2589 2938 2939 2936 2937 2934 2935 2932 2933 2930 2931 2958 2959 2954 2955 2956 2957 2950 2951 2952 2953 2553 2556	9 27 28 29	DK-140.1	-	-	-	Reads	-	-	25401418	CF	2011	3	29	-	DK15	P19F5	Copenhagen Cystic Fibrosis Clinic	Copenhagen	DK
ERR431046	4	L749 L748 L750 L654	-	* * 42 * 48 24 32	2929 2964 2966 2961 2960 2963 2962 2779 2949 2948 2947 2946 2945 2944 2942 2941 2940 2546 2589 2938 2939 2936 2937 2934 2935 2932 2933 2930 2931 2958 2959 2954 2955 2956 2957 2950 2951 2952 2953 2553 2556	9 27 28 29	DK-141	-	-	-	Reads	-	-	25401419	CF	2012	4	12	-	DK15	P19F5	Copenhagen Cystic Fibrosis Clinic	Copenhagen	DK
ERR431047	4	L749 L748 L750 L654	-	140 * 42 * 48 24 32	2929 2964 2966 2961 2960 2963 2962 2779 2949 2948 2947 2946 2945 2944 2942 2941 2940 2546 2589 2938 2939 2936 2937 2934 2935 2932 2933 2930 2931 2958 2959 2954 2955 2956 2957 2950 2951 2952 2953 2553 2556	9 27 28 29	DK-142	-	-	-	Reads	-	-	25401420	CF	2012	10	24	-	DK15	P19F5	Copenhagen Cystic Fibrosis Clinic	Copenhagen	DK
ERR431048	4	L749 L748 L750 L654	-	* * 42 * 48 24 32	2929 2964 2966 2961 2960 2963 2962 2779 2949 2948 2947 2946 2945 2944 2942 2941 2940 2546 2589 2938 2939 2936 2937 2934 2935 2932 2933 2930 2931 2958 2959 2954 2955 2956 2957 2950 2951 2952 2953 2553 2556	9 27 28 29	DK-143	-	-	-	Reads	-	-	25401421	CF	2012	10	24	-	DK15	P19F5	Copenhagen Cystic Fibrosis Clinic	Copenhagen	DK
ERR431049	1	L68	-	* * 5 * 15 6 26	568 1094 579 996 1054 22 790 999 1075 1124 36 871 27 1041 181 1139 479	23	DK-144	-	-	-	Reads	-	-	25401422	CF	2007	5	1	-	DK16	P19F5	Copenhagen Cystic Fibrosis Clinic	Copenhagen	DK
ERR431050	4	L749 L748 L750 L654	-	140 * 42 * 48 24 32	2929 2964 2966 2961 2960 2963 2962 2779 2949 2948 2947 2946 2945 2944 2942 2941 2940 2546 2589 2938 2939 2936 2937 2934 2935 2932 2933 2930 2931 2958 2959 2954 2955 2956 2957 2950 2951 2952 2953 2553 2556	9 27 28 29	DK-145	-	-	-	Reads	-	-	25401423	CF	2011	3	29	-	DK15	P19F5	Copenhagen Cystic Fibrosis Clinic	Copenhagen	DK
ERR431051	4	L748 L749 L750 L654	-	140 * 42 * 48 24 32	2929 2964 2966 2961 2960 2963 2962 2779 2949 2948 2947 2946 2945 2944 2942 2941 2940 2546 2589 2938 2939 2936 2937 2934 2935 2932 2933 2930 2931 2958 2959 2954 2955 2956 2957 2950 2951 2952 2953 2553 2556	9 27 28 29	DK-146	-	-	-	Reads	-	-	25401424	CF	2012	6	28	-	DK15	P19F5	Copenhagen Cystic Fibrosis Clinic	Copenhagen	DK
ERR431052	4	L749 L748 L750 L654	-	* * 42 * 48 24 32	2929 2964 2966 2961 2960 2963 2962 2779 2949 2948 2947 2946 2945 2944 2942 2941 2940 2546 2589 2938 2939 2936 2937 2934 2935 2932 2933 2930 2931 2958 2959 2954 2955 2956 2957 2950 2951 2952 2953 2553 2556	9 27 28 29	DK-147	-	-	-	Reads	-	-	25401425	CF	2011	1	9	-	DK15	P19F5	Copenhagen Cystic Fibrosis Clinic	Copenhagen	DK
ERR431053	4	L749 L748 L750 L654	10038	140 30 42 10262 48 24 32	2929 2964 2966 2961 2960 2963 2962 2779 2949 2948 2947 2946 2945 2944 2942 2941 2940 2546 2589 2938 2939 2936 2937 2934 2935 2932 2933 2930 2931 2958 2959 2954 2955 2956 2957 2950 2951 2952 2953 2553 2556	9 27 28 29	DK-148	-	-	-	Reads	-	-	25401426	CF	2011	1	9	-	DK15	P19F5	Copenhagen Cystic Fibrosis Clinic	Copenhagen	DK
ERR431054	3	L170 L40 L1	253	4 4 16 12 1 6 3	151 887 338 211 1120 312 232 85 958 20 697 1057 45 704 1112 348 284 891 123 229 227 166 1049 56 1107 417 476 721 293	10 17	DK-149.1	-	-	-	Reads	-	-	25401428	CF	2008	9	10	-	DK19	P41M3	Copenhagen Cystic Fibrosis Clinic	Copenhagen	DK
ERR431055	2	L40 L170	253	4 4 16 12 1 6 3	151 887 338 211 1120 312 232 85 958 20 697 1057 45 704 1112 348 284 891 123 229 227 166 1049 56 1107 417 476 721 293	10 17	DK-149	-	-	-	Reads	-	-	25401427	CF	2008	9	10	-	DK19	P41M3	Copenhagen Cystic Fibrosis Clinic	Copenhagen	DK
ERR431056	8	L1 L384 L1 L1 L383 L32 L1 L1	845	11 5 1 7 4 4 7	604 559 198 194 750 83 1055 730 405 527 653 737 480 633 677 1098 77 249 220 39 1188 19 1063 723 1100 1005 820	1 2 3	DK-15-2	-	-	-	Reads	-	-	25401728	CF	2012	7	4	-	DK06	P44F5	Copenhagen Cystic Fibrosis Clinic	Copenhagen	DK
ERR431057	2	L40 L170	253	4 4 16 12 1 6 3	151 887 338 211 1120 312 232 85 958 20 697 1057 45 704 1112 348 284 891 123 229 227 166 1049 56 1107 417 476 721 293	10 17	DK-150	-	-	-	Reads	-	-	25401429	CF	2008	2	7	-	DK19	P41M3	Copenhagen Cystic Fibrosis Clinic	Copenhagen	DK
ERR431058	2	L170 L40	253	4 4 16 12 1 6 3	151 887 338 211 1120 312 232 85 958 20 697 1057 45 704 1112 348 284 891 123 229 227 166 1049 56 1107 417 476 721 293	10 17	DK-151	-	-	-	Reads	-	-	25401430	CF	2008	2	7	-	DK19	P41M3	Copenhagen Cystic Fibrosis Clinic	Copenhagen	DK
ERR431059	2	L40 L170	253	4 4 16 12 1 6 3	151 887 338 211 1120 312 232 85 958 20 697 1057 45 704 1112 348 284 891 123 229 227 166 1049 56 1107 417 476 721 293	10 17	DK-152	-	-	-	Reads	-	-	25401431	CF	2007	1	31	-	DK19	P41M3	Copenhagen Cystic Fibrosis Clinic	Copenhagen	DK
ERR431060	2	L170 L40	253	4 4 16 12 1 6 3	151 887 338 211 1120 312 232 85 958 20 697 1057 45 704 1112 348 284 891 123 229 227 166 1049 56 1107 417 476 721 293	10 17	DK-153	-	-	-	Reads	-	-	25401432	CF	2007	7	4	-	DK19	P41M3	Copenhagen Cystic Fibrosis Clinic	Copenhagen	DK
ERR431061	2	L170 L40	253	4 4 16 12 1 6 3	151 887 338 211 1120 312 232 85 958 20 697 1057 45 704 1112 348 284 891 123 229 227 166 1049 56 1107 417 476 721 293	10 17	DK-154	-	-	-	Reads	-	-	25401433	CF	2007	7	4	-	DK19	P41M3	Copenhagen Cystic Fibrosis Clinic	Copenhagen	DK
ERR431062	2	L170 L40	253	4 4 16 12 1 6 3	151 887 338 211 1120 312 232 85 958 20 697 1057 45 704 1112 348 284 891 123 229 227 166 1049 56 1107 417 476 721 293	10 17	DK-155	-	-	-	Reads	-	-	25401434	CF	2007	8	20	-	DK19	P41M3	Copenhagen Cystic Fibrosis Clinic	Copenhagen	DK
ERR431063	2	L170 L40	253	4 4 16 12 1 6 3	151 887 338 211 1120 312 232 85 958 20 697 1057 45 704 1112 348 284 891 123 229 227 166 1049 56 1107 417 476 721 293	10 17	DK-156	-	-	-	Reads	-	-	25401435	CF	2006	7	4	-	DK19	P41M3	Copenhagen Cystic Fibrosis Clinic	Copenhagen	DK
ERR431064	2	L40 L170	253	4 4 16 12 1 6 3	151 887 338 211 1120 312 232 85 958 20 697 1057 45 704 1112 348 284 891 123 229 227 166 1049 56 1107 417 476 721 293	10 17	DK-157	-	-	-	Reads	-	-	25401436	CF	2010	11	18	-	DK19	P41M3	Copenhagen Cystic Fibrosis Clinic	Copenhagen	DK
ERR431065	2	L40 L170	253	4 4 16 12 1 6 3	151 887 338 211 1120 312 232 85 958 20 697 1057 45 704 1112 348 284 891 123 229 227 166 1049 56 1107 417 476 721 293	10 17	DK-158	-	-	-	Reads	-	-	25401437	CF	2009	2	26	-	DK19	P41M3	Copenhagen Cystic Fibrosis Clinic	Copenhagen	DK
ERR431066	2	L170 L40	253	4 4 16 12 1 6 3	151 887 338 211 1120 312 232 85 958 20 697 1057 45 704 1112 348 284 891 123 229 227 166 1049 56 1107 417 476 721 293	10 17	DK-159	-	-	-	Reads	-	-	25401438	CF	2009	10	29	-	DK19	P41M3	Copenhagen Cystic Fibrosis Clinic	Copenhagen	DK
ERR431067	0	-	10042	15 10101 36 11 64 13 1	-	NA	DK-16	-	-	-	Reads	-	-	25401305	CF	2012	6	21	-	DK07	P50F5	Copenhagen Cystic Fibrosis Clinic	Copenhagen	DK
ERR431068	2	L40 L170	253	4 4 16 12 1 6 3	151 887 338 211 1120 312 232 85 958 20 697 1057 45 704 1112 348 284 891 123 229 227 166 1049 56 1107 417 476 721 293	10 17	DK-160	-	-	-	Reads	-	-	25401439	CF	2008	9	10	-	DK19	P41M3	Copenhagen Cystic Fibrosis Clinic	Copenhagen	DK
ERR431069	2	L170 L40	253	4 4 16 12 1 6 3	151 887 338 211 1120 312 232 85 958 20 697 1057 45 704 1112 348 284 891 123 229 227 166 1049 56 1107 417 476 721 293	10 17	DK-161.1	-	-	-	Reads	-	-	25401441	CF	2012	8	6	-	DK19	P41M3	Copenhagen Cystic Fibrosis Clinic	Copenhagen	DK
ERR431070	2	L40 L170	253	4 4 16 12 1 6 3	151 887 338 211 1120 312 232 85 958 20 697 1057 45 704 1112 348 284 891 123 229 227 166 1049 56 1107 417 476 721 293	10 17	DK-161	-	-	-	Reads	-	-	25401440	CF	2012	8	6	-	DK19	P41M3	Copenhagen Cystic Fibrosis Clinic	Copenhagen	DK
ERR431071	2	L170 L40	253	4 4 16 12 1 6 3	151 887 338 211 1120 312 232 85 958 20 697 1057 45 704 1112 348 284 891 123 229 227 166 1049 56 1107 417 476 721 293	10 17	DK-162	-	-	-	Reads	-	-	25401442	CF	2012	8	6	-	DK19	P41M3	Copenhagen Cystic Fibrosis Clinic	Copenhagen	DK
ERR431072	2	L40 L170	253	4 4 16 12 1 6 3	151 887 338 211 1120 312 232 85 958 20 697 1057 45 704 1112 348 284 891 123 229 227 166 1049 56 1107 417 476 721 293	10 17	DK-163.1	-	-	-	Reads	-	-	25401444	CF	2012	3	28	-	DK19	P41M3	Copenhagen Cystic Fibrosis Clinic	Copenhagen	DK
ERR431073	2	L170 L40	253	4 4 16 12 1 6 3	151 887 338 211 1120 312 232 85 958 20 697 1057 45 704 1112 348 284 891 123 229 227 166 1049 56 1107 417 476 721 293	10 17	DK-163	-	-	-	Reads	-	-	25401443	CF	2012	3	28	-	DK19	P41M3	Copenhagen Cystic Fibrosis Clinic	Copenhagen	DK
ERR431074	5	L170 L1 L1 L1 L877	253	4 4 16 12 1 6 3	151 887 338 211 1120 312 232 958 697 1057 45 704 1112 348 284 891 123 227 166 1049 56 1107 417 476 721 293	10 17	DK-164	-	-	-	Reads	-	-	25401445	CF	2012	3	28	-	DK19	P41M3	Copenhagen Cystic Fibrosis Clinic	Copenhagen	DK
ERR431075	3	L22 L15 L67	386	17 5 11 18 4 10 3	1143 606 749 197 888 576 553 496 257 855 834 1076 340 9 932 365 145 675 304 1136 445 444 263 1135 126 70 223 1027 843 1060 1048 860 1003 926 729	5 16 19	DK-165	-	-	-	Reads	-	-	25401446	CF	2011	3	18	-	DK02	P41M3	Copenhagen Cystic Fibrosis Clinic	Copenhagen	DK
ERR431076	0	-	640	11 5 98 5 3 10 85	-	NA	DK-166	-	-	-	Reads	-	-	25401447	CF	2011	3	18	-	DK20	P41M3	Copenhagen Cystic Fibrosis Clinic	Copenhagen	DK
ERR431077	2	L40 L170	253	4 4 16 12 1 6 3	151 887 338 211 1120 312 232 85 958 20 697 1057 45 704 1112 348 284 891 123 229 227 166 1049 56 1107 417 476 721 293	10 17	DK-167	-	-	-	Reads	-	-	25401448	CF	2010	5	25	-	DK19	P41M3	Copenhagen Cystic Fibrosis Clinic	Copenhagen	DK
ERR431078	3	L170 L40 L1	253	4 4 16 12 1 6 3	151 887 338 211 1120 312 232 85 958 20 697 1057 45 704 1112 348 284 891 123 229 227 166 1049 56 1107 417 476 721 293	10 17	DK-168	-	-	-	Reads	-	-	25401449	CF	2010	5	25	-	DK19	P41M3	Copenhagen Cystic Fibrosis Clinic	Copenhagen	DK
ERR431079	2	L170 L40	253	4 4 16 12 1 6 3	151 887 338 211 1120 312 232 85 958 20 697 1057 45 704 1112 348 284 891 123 229 227 166 1049 56 1107 417 476 721 293	10 17	DK-169	-	-	-	Reads	-	-	25401450	CF	2010	5	25	-	DK19	P41M3	Copenhagen Cystic Fibrosis Clinic	Copenhagen	DK
ERR431080	0	-	10042	15 10101 36 11 64 13 1	-	NA	DK-17	-	-	-	Reads	-	-	25401306	CF	2012	3	19	-	DK07	P50F5	Copenhagen Cystic Fibrosis Clinic	Copenhagen	DK
ERR431081	2	L170 L40	253	4 4 16 12 1 6 3	151 887 338 211 1120 312 232 85 958 20 697 1057 45 704 1112 348 284 891 123 229 227 166 1049 56 1107 417 476 721 293	10 17	DK-170	-	-	-	Reads	-	-	25401451	CF	2010	5	25	-	DK19	P41M3	Copenhagen Cystic Fibrosis Clinic	Copenhagen	DK
ERR431082	3	L170 L1 L40	253	4 4 16 12 1 6 3	151 887 338 211 1120 312 232 85 958 20 697 1057 45 704 1112 348 284 891 123 229 227 166 1049 56 1107 417 476 721 293	10 17	DK-171	-	-	-	Reads	-	-	25401452	CF	2010	5	25	-	DK19	P41M3	Copenhagen Cystic Fibrosis Clinic	Copenhagen	DK
ERR431083	2	L40 L170	253	4 4 16 12 1 6 3	151 887 338 211 1120 312 232 85 958 20 697 1057 45 704 1112 348 284 891 123 229 227 166 1049 56 1107 417 476 721 293	10 17	DK-172	-	-	-	Reads	-	-	25401453	CF	2010	5	25	-	DK19	P41M3	Copenhagen Cystic Fibrosis Clinic	Copenhagen	DK
ERR431084	4	L770 L771 L772 L773	10024	11 5 11 5 3 4 3	2967 668 762 2969 2968 694 491 48 1615 614 550 2978 125 386 2972 2973 2970 2971 2976 2977 2974 2975 701 844 1627 1626 1540 1064 1606 1537 1536 808 1533 411 474 437 513 1538 807 1539 848	12 21 30 31	DK-173	-	-	-	Reads	-	-	25401454	CF	2012	8	8	-	DK24	P22M4	Copenhagen Cystic Fibrosis Clinic	Copenhagen	DK
ERR431085	4	L770 L771 L774 L775	10024	11 5 11 5 3 4 3	2967 668 762 2969 2968 694 491 48 1615 614 550 2978 125 386 2972 2973 2970 2971 2976 2977 2974 2975 701 844 1627 1626 1540 1064 1606 1537 1536 808 1533 411 474 437 513 1538 807 1539 848	12 21 31	DK-174	-	-	-	Reads	-	-	25401455	CF	2012	8	8	-	DK24	P22M4	Copenhagen Cystic Fibrosis Clinic	Copenhagen	DK
ERR431086	5	L771 L770 L776 L777 L778	10024	11 5 11 5 3 4 3	2967 668 762 2969 2968 694 491 48 1615 614 550 2978 125 386 2972 2973 2970 2971 2976 2977 2974 2975 701 844 1627 1626 1540 1064 1606 1537 1536 808 1533 411 474 437 513 1538 807 1539 848	12 21 31 32	DK-175	-	-	-	Reads	-	-	25401456	CF	2012	11	19	-	DK24	P22M4	Copenhagen Cystic Fibrosis Clinic	Copenhagen	DK
ERR431087	4	L770 L771 L774 L778	10024	11 5 11 5 3 4 3	2967 668 762 2969 2968 694 491 48 1615 614 550 2978 125 386 2972 2973 2970 2971 2976 2977 2974 2975 701 844 1627 1626 1540 1064 1606 1537 1536 808 1533 411 474 437 513 1538 807 1539 848	12 21 31	DK-176	-	-	-	Reads	-	-	25401457	CF	2012	11	19	-	DK24	P22M4	Copenhagen Cystic Fibrosis Clinic	Copenhagen	DK
ERR431088	0	-	10080	32 10052 134 13 1 6 54	-	NA	DK-177	-	-	-	Reads	-	-	25401458	CF	2010	3	2	-	DK23	P22M4	Copenhagen Cystic Fibrosis Clinic	Copenhagen	DK
ERR431089	3	L779 L780 L781	10032	11 5 6 11 15 15 1	1128 743 744 558 570 192 114 391 63 235 118 976 851 2980 979 735 6 933 1102 812 658 828 774 202 991 1091 755 897 615 381 2979 1015 283 845 960 1029 789 1106 724 829 1103 475 687 1663	7 25 33	DK-178	-	-	-	Reads	-	-	25401459	CF	2009	1	12	-	DK22	P22M4	Copenhagen Cystic Fibrosis Clinic	Copenhagen	DK
ERR431090	0	-	379	39 5 11 28 4 4 63	-	NA	DK-179	-	-	-	Reads	-	-	25401460	CF	2006	7	26	-	DK21	P22M4	Copenhagen Cystic Fibrosis Clinic	Copenhagen	DK
ERR431091	0	-	10042	15 10101 36 11 64 13 1	-	NA	DK-18	-	-	-	Reads	-	-	25401307	CF	2012	2	20	-	DK07	P50F5	Copenhagen Cystic Fibrosis Clinic	Copenhagen	DK
ERR431092	0	-	379	39 5 11 28 4 4 63	-	NA	DK-180.1	-	-	-	Reads	-	-	25401462	CF	2006	6	13	-	DK21	P22M4	Copenhagen Cystic Fibrosis Clinic	Copenhagen	DK
ERR431093	0	-	379	39 5 11 28 4 4 63	-	NA	DK-180	-	-	-	Reads	-	-	25401461	CF	2006	6	13	-	DK21	P22M4	Copenhagen Cystic Fibrosis Clinic	Copenhagen	DK
ERR431094	0	-	379	39 5 11 28 4 4 63	-	NA	DK-181	-	-	-	Reads	-	-	25401463	CF	2005	11	8	-	DK21	P22M4	Copenhagen Cystic Fibrosis Clinic	Copenhagen	DK
ERR431095	0	-	379	39 5 11 28 4 4 63	-	NA	DK-182	-	-	-	Reads	-	-	25401464	CF	2005	5	23	-	DK21	P22M4	Copenhagen Cystic Fibrosis Clinic	Copenhagen	DK
ERR431096	4	L771 L770 L777 L782	10024	11 5 11 5 3 4 3	2967 668 762 2969 2968 694 491 48 1615 614 550 2978 125 386 2972 2973 2970 2971 2976 2977 2974 2975 701 844 1627 1626 1540 1064 1606 1537 1536 808 1533 411 474 437 513 1538 807 1539 848	12 21 31	DK-183	-	-	-	Reads	-	-	25401465	CF	2012	10	8	-	DK24	P22M4	Copenhagen Cystic Fibrosis Clinic	Copenhagen	DK
ERR431097	3	L771 L770 L783	10024	11 5 11 5 3 4 3	2967 668 762 2969 2968 694 491 48 1615 614 550 2978 125 386 2972 2973 2970 2971 2976 2977 2974 2975 701 844 1627 1626 1540 1064 1606 1537 1536 808 1533 411 474 437 513 1538 807 1539 848	12 21 31	DK-184	-	-	-	Reads	-	-	25401466	CF	2012	10	8	-	DK24	P22M4	Copenhagen Cystic Fibrosis Clinic	Copenhagen	DK
ERR431098	0	-	207	47 4 5 33 1 6 40	-	NA	DK-185	-	-	-	Reads	-	-	25401467	CF	2012	10	1	-	DK25	P26F5	Copenhagen Cystic Fibrosis Clinic	Copenhagen	DK
ERR431099	0	-	207	47 4 5 33 1 6 40	-	NA	DK-186	-	-	-	Reads	-	-	25401468	CF	2012	10	1	-	DK25	P26F5	Copenhagen Cystic Fibrosis Clinic	Copenhagen	DK
ERR431100	1	L784	10061	17 5 5 3 4 42 1	2982 280 2981 215 1101	6	DK-187	-	-	-	Reads	-	-	25401469	CF	2011	10	31	-	DK33	P26F5	Copenhagen Cystic Fibrosis Clinic	Copenhagen	DK
ERR431101	0	-	27	6 5 6 7 4 6 7	-	NA	DK-188	-	-	-	Reads	-	-	25401470	CF	2011	8	15	-	DK26	P26F5	Copenhagen Cystic Fibrosis Clinic	Copenhagen	DK
ERR431102	0	-	207	47 4 5 33 1 6 40	-	NA	DK-189	-	-	-	Reads	-	-	25401471	CF	2010	8	30	-	DK25	P26F5	Copenhagen Cystic Fibrosis Clinic	Copenhagen	DK
ERR431103	0	-	10042	15 10101 36 11 64 13 1	-	NA	DK-19	-	-	-	Reads	-	-	25401308	CF	2011	11	21	-	DK07	P50F5	Copenhagen Cystic Fibrosis Clinic	Copenhagen	DK
ERR431104	0	-	207	47 4 5 33 1 6 40	-	NA	DK-190	-	-	-	Reads	-	-	25401472	CF	2010	1	18	-	DK25	P26F5	Copenhagen Cystic Fibrosis Clinic	Copenhagen	DK
ERR431105	0	-	207	47 4 5 33 1 6 40	-	NA	DK-191	-	-	-	Reads	-	-	25401473	CF	2010	1	18	-	DK25	P26F5	Copenhagen Cystic Fibrosis Clinic	Copenhagen	DK
ERR431106	0	-	207	47 4 5 33 1 6 40	-	NA	DK-192	-	-	-	Reads	-	-	25401474	CF	2009	4	27	-	DK25	P26F5	Copenhagen Cystic Fibrosis Clinic	Copenhagen	DK
ERR431107	0	-	381	11 20 1 65 4 4 10	-	NA	DK-193	-	-	-	Reads	-	-	25401475	CF	2008	11	19	-	DK12	P26F5	Copenhagen Cystic Fibrosis Clinic	Copenhagen	DK
ERR431108	0	-	381	11 20 1 65 4 4 10	-	NA	DK-194	-	-	-	Reads	-	-	25401476	CF	2008	11	13	-	DK12	P26F5	Copenhagen Cystic Fibrosis Clinic	Copenhagen	DK
ERR431109	0	-	381	11 20 1 65 4 4 10	-	NA	DK-195	-	-	-	Reads	-	-	25401477	CF	2008	11	13	-	DK12	P26F5	Copenhagen Cystic Fibrosis Clinic	Copenhagen	DK
ERR431110	3	L581 L785 L786	676	28 5 11 77 3 4 92	216 1226 1225 1224 1160 1222 1220 666 336 2235 1229 1228 391 178 1223 851 2228 2983 741 654 812 329 1230 206 1218 1219 394 381 2239 2238 907 2231 2230 2232 1029 2234 2237 2236 829 1103 475 687 820	2 7 34	DK-196	-	-	-	Reads	-	-	25401478	CF	2008	6	3	-	DK29	P96F4	Copenhagen Cystic Fibrosis Clinic	Copenhagen	DK
ERR431111	3	L581 L786 L785	676	28 5 11 77 3 4 92	216 1226 1225 1224 1160 1222 1220 666 336 2235 1229 1228 391 178 1223 851 2228 2983 741 654 812 329 1230 206 1218 1219 394 381 2239 2238 907 2231 2230 2232 1029 2234 2237 2236 829 1103 475 687 820	2 7 34	DK-197	-	-	-	Reads	-	-	25401479	CF	2008	12	1	-	DK29	P96F4	Copenhagen Cystic Fibrosis Clinic	Copenhagen	DK
ERR431112	3	L581 L786 L785	676	28 5 11 77 3 4 92	216 1226 1225 1224 1160 1222 1220 666 336 2235 1229 1228 391 178 1223 851 2228 2983 741 654 812 329 1230 206 1218 1219 394 381 2239 2238 907 2231 2230 2232 1029 2234 2237 2236 829 1103 475 687 820	2 7 34	DK-198	-	-	-	Reads	-	-	25401480	CF	2008	12	1	-	DK29	P96F4	Copenhagen Cystic Fibrosis Clinic	Copenhagen	DK
ERR431113	3	L581 L786 L785	676	28 5 11 77 3 4 92	216 1226 1225 1224 1160 1222 1220 666 336 2235 1229 1228 391 178 1223 851 2228 2983 741 654 812 329 1230 206 1218 1219 394 381 2239 2238 907 2231 2230 2232 1029 2234 2237 2236 829 1103 475 687 820	2 7 34	DK-199	-	-	-	Reads	-	-	25401481	CF	2007	5	29	-	DK29	P96F4	Copenhagen Cystic Fibrosis Clinic	Copenhagen	DK
ERR431114	0	-	671	5 5 57 13 1 74 3	-	NA	DK-2-2	-	-	-	Reads	-	-	25401722	CF	2010	6	21	-	DK03	P62M4	Copenhagen Cystic Fibrosis Clinic	Copenhagen	DK
ERR431115	0	-	10042	15 10101 36 11 64 13 1	-	NA	DK-20	-	-	-	Reads	-	-	25401309	CF	2011	11	28	-	DK07	P50F5	Copenhagen Cystic Fibrosis Clinic	Copenhagen	DK
ERR431116	0	-	235	38 11 3 13 1 2 4	-	NA	DK-200	-	-	-	Reads	-	-	25401482	CF	2007	5	29	-	DK30	P96F4	Copenhagen Cystic Fibrosis Clinic	Copenhagen	DK
ERR431117	2	L787 L788	709	40 6 19 11 4 15 9	2994 65 174 1421 1420 1423 2988 1424 2987 2986 2985 2984 1338 896 958 674 2989 1099 1433 2998 2999 1432 1046 2990 2991 2992 2993 37 2995 2996 2997 1418 1419 1450 805 1410 1411 1413 1414 1416 1417	11 31	DK-201.1	-	-	-	Reads	-	-	25401484	CF	2006	12	21	-	DK27	P96F4	Copenhagen Cystic Fibrosis Clinic	Copenhagen	DK
ERR431118	2	L787 L788	709	40 6 19 11 4 15 9	2994 65 174 1421 1420 1423 2988 1424 2987 2986 2985 2984 1338 896 958 674 2989 1099 1433 2998 2999 1432 1046 2990 2991 2992 2993 37 2995 2996 2997 1418 1419 1450 805 1410 1411 1413 1414 1416 1417	11 31	DK-201	-	-	-	Reads	-	-	25401483	CF	2006	12	21	-	DK27	P96F4	Copenhagen Cystic Fibrosis Clinic	Copenhagen	DK
ERR431119	0	-	155	28 5 36 3 3 13 7	-	NA	DK-202	-	-	-	Reads	-	-	25401485	CF	2006	3	21	-	DK28	P96F4	Copenhagen Cystic Fibrosis Clinic	Copenhagen	DK
ERR431120	2	L788 L787	709	40 6 19 11 4 15 9	2994 65 174 1421 1420 1423 2988 1424 2987 2986 2985 2984 1338 896 958 674 2989 1099 1433 2998 2999 1432 1046 2990 2991 2992 2993 37 2995 2996 2997 1418 1419 1450 805 1410 1411 1413 1414 1416 1417	11 31	DK-203.1	-	-	-	Reads	-	-	25401487	CF	2005	11	7	-	DK27	P96F4	Copenhagen Cystic Fibrosis Clinic	Copenhagen	DK
ERR431121	3	L1 L787 L788	709	40 6 19 11 4 15 9	2994 65 174 1421 1420 1423 2988 1424 2987 2986 2985 2984 1338 896 958 674 2989 1099 1433 2998 2999 1432 1046 2990 2991 2992 2993 37 2995 2996 2997 1418 1419 1450 805 1410 1411 1413 1414 1416 1417	11 31	DK-203	-	-	-	Reads	-	-	25401486	CF	2005	11	7	-	DK27	P96F4	Copenhagen Cystic Fibrosis Clinic	Copenhagen	DK
ERR431122	2	L787 L788	709	40 6 19 11 4 15 9	2994 65 174 1421 1420 1423 2988 1424 2987 2986 2985 2984 1338 896 958 674 2989 1099 1433 2998 2999 1432 1046 2990 2991 2992 2993 37 2995 2996 2997 1418 1419 1450 805 1410 1411 1413 1414 1416 1417	11 31	DK-204	-	-	-	Reads	-	-	25401488	CF	2005	5	2	-	DK27	P96F4	Copenhagen Cystic Fibrosis Clinic	Copenhagen	DK
ERR431123	2	L788 L787	709	40 6 19 11 4 15 9	2994 65 174 1421 1420 1423 2988 1424 2987 2986 2985 2984 1338 896 958 674 2989 1099 1433 2998 2999 1432 1046 2990 2991 2992 2993 37 2995 2996 2997 1418 1419 1450 805 1410 1411 1413 1414 1416 1417	11 31	DK-205	-	-	-	Reads	-	-	25401489	CF	2004	11	24	-	DK27	P96F4	Copenhagen Cystic Fibrosis Clinic	Copenhagen	DK
ERR431124	3	L581 L786 L785	676	28 5 11 77 3 4 92	216 1226 1225 1224 1160 1222 1220 666 336 2235 1229 1228 391 178 1223 851 2228 2983 741 654 812 329 1230 206 1218 1219 394 381 2239 2238 907 2231 2230 2232 1029 2234 2237 2236 829 1103 475 687 820	2 7 34	DK-206	-	-	-	Reads	-	-	25401490	CF	2012	3	7	-	DK29	P96F4	Copenhagen Cystic Fibrosis Clinic	Copenhagen	DK
ERR431125	3	L581 L785 L791	676	28 5 11 77 3 4 92	216 1226 1225 1224 1160 1222 1220 666 336 2235 1229 1228 391 178 1223 851 2228 2983 654 812 1230 206 1218 1219 394 381 2239 2238 907 2231 2230 2232 1029 2234 2237 2236 829 1103 475 687 820	2 7 34	DK-207	-	-	-	Reads	-	-	25401491	CF	2011	10	28	-	DK29	P96F4	Copenhagen Cystic Fibrosis Clinic	Copenhagen	DK
ERR431126	3	L785 L786 L581	676	28 5 11 77 3 4 92	216 1226 1225 1224 1160 1222 1220 666 336 2235 1229 1228 391 178 1223 851 2228 2983 741 654 812 329 1230 206 1218 1219 394 381 2239 2238 907 2231 2230 2232 1029 2234 2237 2236 829 1103 475 687 820	2 7 34	DK-208	-	-	-	Reads	-	-	25401492	CF	2011	6	20	-	DK29	P96F4	Copenhagen Cystic Fibrosis Clinic	Copenhagen	DK
ERR431127	3	L785 L786 L581	676	28 5 11 77 3 4 92	216 1226 1225 1224 1160 1222 1220 666 336 2235 1229 1228 391 178 1223 851 2228 2983 741 654 812 329 1230 206 1218 1219 394 381 2239 2238 907 2231 2230 2232 1029 2234 2237 2236 829 1103 475 687 820	2 7 34	DK-209	-	-	-	Reads	-	-	25401493	CF	2010	11	26	-	DK29	P96F4	Copenhagen Cystic Fibrosis Clinic	Copenhagen	DK
ERR431128	3	L792 L793 L794	10098	6 10 1 3 27 4 7	1165 744 2848 2849 2846 334 2844 1206 2842 2843 3005 3004 3007 3006 3001 3000 3003 3002 176 3008 84 832 793 835 877 344 2173 2847 811 1562 2113 2114 2115 201 2858 2845 2851 2850 2853 2852 2855 2854 2857 2856 869 189 960 1023 554 3010 3011 706 1106 1104 511 921 822 1097 1002 926 1000	3 5 25	DK-21	-	-	-	Reads	-	-	25401310	CF	2011	11	15	-	DK04	P25M5	Copenhagen Cystic Fibrosis Clinic	Copenhagen	DK
ERR431129	3	L786 L581 L785	676	28 5 11 77 3 4 92	216 1226 1225 1224 1160 1222 1220 666 336 2235 1229 1228 391 178 1223 851 2228 2983 741 654 812 329 1230 206 1218 1219 394 381 2239 2238 907 2231 2230 2232 1029 2234 2237 2236 829 1103 475 687 820	2 7 34	DK-210	-	-	-	Reads	-	-	25401494	CF	2010	3	23	-	DK29	P96F4	Copenhagen Cystic Fibrosis Clinic	Copenhagen	DK
ERR431130	3	L581 L786 L785	676	28 5 11 77 3 4 92	216 1226 1225 1224 1160 1222 1220 666 336 2235 1229 1228 391 178 1223 851 2228 2983 741 654 812 329 1230 206 1218 1219 394 381 2239 2238 907 2231 2230 2232 1029 2234 2237 2236 829 1103 475 687 820	2 7 34	DK-211	-	-	-	Reads	-	-	25401495	CF	2010	3	23	-	DK29	P96F4	Copenhagen Cystic Fibrosis Clinic	Copenhagen	DK
ERR431131	3	L786 L785 L581	676	28 5 11 77 3 4 92	216 1226 1225 1224 1160 1222 1220 666 336 2235 1229 1228 391 178 1223 851 2228 2983 741 654 812 329 1230 206 1218 1219 394 381 2239 2238 907 2231 2230 2232 1029 2234 2237 2236 829 1103 475 687 820	2 7 34	DK-212	-	-	-	Reads	-	-	25401496	CF	2010	6	30	-	DK29	P96F4	Copenhagen Cystic Fibrosis Clinic	Copenhagen	DK
ERR431132	3	L581 L786 L785	676	28 5 11 77 3 4 92	216 1226 1225 1224 1160 1222 1220 666 336 2235 1229 1228 391 178 1223 851 2228 2983 741 654 812 329 1230 206 1218 1219 394 381 2239 2238 907 2231 2230 2232 1029 2234 2237 2236 829 1103 475 687 820	2 7 34	DK-213	-	-	-	Reads	-	-	25401497	CF	2010	6	30	-	DK29	P96F4	Copenhagen Cystic Fibrosis Clinic	Copenhagen	DK
ERR431133	2	L788 L787	709	40 6 19 11 4 15 9	2994 65 174 1421 1420 1423 2988 1424 2987 2986 2985 2984 1338 896 958 674 2989 1099 1433 2998 2999 1432 1046 2990 2991 2992 2993 37 2995 2996 2997 1418 1419 1450 805 1410 1411 1413 1414 1416 1417	11 31	DK-214	-	-	-	Reads	-	-	25401498	CF	2009	7	27	-	DK27	P96F4	Copenhagen Cystic Fibrosis Clinic	Copenhagen	DK
ERR431134	3	L581 L786 L785	676	28 5 11 77 3 4 92	216 1226 1225 1224 1160 1222 1220 666 336 2235 1229 1228 391 178 1223 851 2228 2983 741 654 812 329 1230 206 1218 1219 394 381 2239 2238 907 2231 2230 2232 1029 2234 2237 2236 829 1103 475 687 820	2 7 34	DK-215	-	-	-	Reads	-	-	25401499	CF	2009	7	27	-	DK29	P96F4	Copenhagen Cystic Fibrosis Clinic	Copenhagen	DK
ERR431135	0	-	10022	11 5 11 3 1 4 7	-	NA	DK-216	-	-	-	Reads	-	-	25401500	CF	2012	6	27	-	DK31	P23F5	Copenhagen Cystic Fibrosis Clinic	Copenhagen	DK
ERR431136	0	-	10022	11 5 11 3 1 4 7	-	NA	DK-217	-	-	-	Reads	-	-	25401501	CF	2011	2	28	-	DK31	P23F5	Copenhagen Cystic Fibrosis Clinic	Copenhagen	DK
ERR431138	0	-	10022	11 5 11 3 1 4 7	-	NA	DK-219	-	-	-	Reads	-	-	25401503	CF	2010	6	1	-	DK31	P23F5	Copenhagen Cystic Fibrosis Clinic	Copenhagen	DK
ERR431139	3	L792 L793 L794	10098	6 10 1 3 27 4 7	1165 744 2848 2849 2846 334 2844 1206 2842 2843 3005 3004 3007 3006 3001 3000 3003 3002 176 3008 84 832 793 835 877 344 2173 2847 811 1562 2113 2114 2115 201 2858 2845 2851 2850 2853 2852 2855 2854 2857 2856 869 189 960 1023 554 3010 3011 706 1106 1104 511 921 822 1097 1002 926 1000	3 5 25	DK-22	-	-	-	Reads	-	-	25401311	CF	2009	6	21	-	DK04	P25M5	Copenhagen Cystic Fibrosis Clinic	Copenhagen	DK
ERR431140	0	-	10022	11 5 11 3 1 4 7	-	NA	DK-220	-	-	-	Reads	-	-	25401504	CF	2009	2	24	-	DK31	P23F5	Copenhagen Cystic Fibrosis Clinic	Copenhagen	DK
ERR431141	0	-	10022	11 5 11 3 1 4 7	-	NA	DK-221	-	-	-	Reads	-	-	25401505	CF	2009	3	23	-	DK31	P23F5	Copenhagen Cystic Fibrosis Clinic	Copenhagen	DK
ERR431142	0	-	10022	11 5 11 3 1 4 7	-	NA	DK-222	-	-	-	Reads	-	-	25401506	CF	2009	12	14	-	DK31	P23F5	Copenhagen Cystic Fibrosis Clinic	Copenhagen	DK
ERR431143	2	L787 L788	709	40 6 19 11 4 15 9	2994 65 174 1421 1420 1423 2988 1424 2987 2986 2985 2984 1338 896 958 674 2989 1099 1433 2998 2999 1432 1046 2990 2991 2992 2993 37 2995 2996 2997 1418 1419 1450 805 1410 1411 1413 1414 1416 1417	11 31	DK-223	-	-	-	Reads	-	-	25401507	CF	2012	3	7	-	DK27	P96F4	Copenhagen Cystic Fibrosis Clinic	Copenhagen	DK
ERR431144	1	L188	132	6 20 1 3 4 4 2	631 551 50 188 814 1037	18	DK-224	-	-	-	Reads	-	-	25401508	CF	2007	2	19	-	DK32	P82M3	Copenhagen Cystic Fibrosis Clinic	Copenhagen	DK
ERR431145	1	L188	132	6 20 1 3 4 4 2	631 551 50 188 814 1037	18	DK-225	-	-	-	Reads	-	-	25401509	CF	2008	4	28	-	DK32	P82M3	Copenhagen Cystic Fibrosis Clinic	Copenhagen	DK
ERR431146	1	L188	132	6 20 1 3 4 4 2	631 551 50 188 814 1037	18	DK-226	-	-	-	Reads	-	-	25401510	CF	2008	8	12	-	DK32	P82M3	Copenhagen Cystic Fibrosis Clinic	Copenhagen	DK
ERR431147	1	L188	132	6 20 1 3 4 4 2	631 551 50 188 814 1037	18	DK-227	-	-	-	Reads	-	-	25401511	CF	2009	9	7	-	DK32	P82M3	Copenhagen Cystic Fibrosis Clinic	Copenhagen	DK
ERR431148	1	L188	132	6 20 1 3 4 4 2	631 551 50 188 814 1037	18	DK-228	-	-	-	Reads	-	-	25401512	CF	2009	9	7	-	DK32	P82M3	Copenhagen Cystic Fibrosis Clinic	Copenhagen	DK
ERR431149	1	L188	132	6 20 1 3 4 4 2	631 551 50 188 814 1037	18	DK-229	-	-	-	Reads	-	-	25401513	CF	2009	7	20	-	DK32	P82M3	Copenhagen Cystic Fibrosis Clinic	Copenhagen	DK
ERR431150	3	L793 L794 L792	10098	6 10 1 3 27 4 7	1165 744 2848 2849 2846 334 2844 1206 2842 2843 3005 3004 3007 3006 3001 3000 3003 3002 176 3008 84 832 793 835 877 344 2173 2847 811 1562 2113 2114 2115 201 2858 2845 2851 2850 2853 2852 2855 2854 2857 2856 869 189 960 1023 554 3010 3011 706 1106 1104 511 921 822 1097 1002 926 1000	3 5 25	DK-23	-	-	-	Reads	-	-	25401312	CF	2007	9	5	-	DK04	P25M5	Copenhagen Cystic Fibrosis Clinic	Copenhagen	DK
ERR431151	1	L188	132	6 20 1 3 4 4 2	631 551 50 188 814 1037	18	DK-235	-	-	-	Reads	-	-	25401514	CF	2010	6	1	-	DK32	P82M3	Copenhagen Cystic Fibrosis Clinic	Copenhagen	DK
ERR431152	1	L188	132	6 20 1 3 4 4 2	631 551 50 188 814 1037	18	DK-237	-	-	-	Reads	-	-	25401515	CF	2010	2	1	-	DK32	P82M3	Copenhagen Cystic Fibrosis Clinic	Copenhagen	DK
ERR431153	1	L188	132	6 20 1 3 4 4 2	631 551 50 188 814 1037	18	DK-239	-	-	-	Reads	-	-	25401516	CF	2010	6	1	-	DK32	P82M3	Copenhagen Cystic Fibrosis Clinic	Copenhagen	DK
ERR431154	3	L793 L792 L794	10098	6 10 1 3 27 4 7	1165 744 2848 2849 2846 334 2844 1206 2842 2843 3005 3004 3007 3006 3001 3000 3003 3002 176 3008 84 832 793 835 877 344 2173 2847 811 1562 2113 2114 2115 201 2858 2845 2851 2850 2853 2852 2855 2854 2857 2856 869 189 960 1023 554 3010 3011 706 1106 1104 511 921 822 1097 1002 926 1000	3 5 25	DK-24	-	-	-	Reads	-	-	25401313	CF	2009	11	24	-	DK04	P25M5	Copenhagen Cystic Fibrosis Clinic	Copenhagen	DK
ERR431155	1	L188	132	6 20 1 3 4 4 2	631 551 50 188 814 1037	18	DK-240	-	-	-	Reads	-	-	25401517	CF	2011	6	1	-	DK32	P82M3	Copenhagen Cystic Fibrosis Clinic	Copenhagen	DK
ERR431156	1	L188	132	6 20 1 3 4 4 2	631 551 50 188 814 1037	18	DK-241.1	-	-	-	Reads	-	-	25401519	CF	2011	6	1	-	DK32	P82M3	Copenhagen Cystic Fibrosis Clinic	Copenhagen	DK
ERR431157	1	L188	132	6 20 1 3 4 4 2	631 551 50 188 814 1037	18	DK-241	-	-	-	Reads	-	-	25401518	CF	2011	6	1	-	DK32	P82M3	Copenhagen Cystic Fibrosis Clinic	Copenhagen	DK
ERR431158	1	L188	132	6 20 1 3 4 4 2	631 551 50 188 814 1037	18	DK-242	-	-	-	Reads	-	-	25401520	CF	2011	6	1	-	DK32	P82M3	Copenhagen Cystic Fibrosis Clinic	Copenhagen	DK
ERR431159	1	L188	10100	6 20 1 10035 4 4 2	631 551 50 188 814 1037	18	DK-243	-	-	-	Reads	-	-	25401521	CF	2011	8	17	-	DK32	P82M3	Copenhagen Cystic Fibrosis Clinic	Copenhagen	DK
ERR431160	1	L188	10100	6 20 1 10035 4 4 2	631 551 50 188 814 1037	18	DK-244	-	-	-	Reads	-	-	25401522	CF	2011	8	17	-	DK32	P82M3	Copenhagen Cystic Fibrosis Clinic	Copenhagen	DK
ERR431161	1	L188	132	6 20 1 3 4 4 2	631 551 50 188 814 1037	18	DK-245	-	-	-	Reads	-	-	25401523	CF	2012	8	17	-	DK32	P82M3	Copenhagen Cystic Fibrosis Clinic	Copenhagen	DK
ERR431162	1	L188	10100	6 20 1 10035 4 4 2	631 551 50 188 814 1037	18	DK-246	-	-	-	Reads	-	-	25401524	CF	2012	8	17	-	DK32	P82M3	Copenhagen Cystic Fibrosis Clinic	Copenhagen	DK
ERR431163	1	L188	132	6 20 1 3 4 4 2	631 551 50 188 814 1037	18	DK-247	-	-	-	Reads	-	-	25401525	CF	2012	8	17	-	DK32	P82M3	Copenhagen Cystic Fibrosis Clinic	Copenhagen	DK
ERR431164	3	L384 L32 L383	845	11 5 1 7 4 4 7	604 559 198 194 750 83 1055 730 405 527 653 737 480 633 677 1098 77 249 220 39 1188 19 1063 723 1100 1005 820	1 2 3	DK-25	-	-	-	Reads	-	-	25401314	CF	2011	6	8	-	DK06	P44F5	Copenhagen Cystic Fibrosis Clinic	Copenhagen	DK
ERR431165	3	L795 L796 L797	557	11 5 12 11 4 4 20	2727 1269 1268 198 2726 1263 194 1261 1260 1267 2725 1265 1264 176 1055 1076 1250 1254 730 2743 1262 1253 737 334 1252 1259 1234 1235 1236 633 1231 1232 1233 1270 1271 1272 1251 1239 1266 1248 660 1273 105 3012 3013 1063 820 1241 1243 1242 1245 1244 1247 1246 1249 921 1005 1002	3 35 36	DK-250	-	-	-	Reads	-	-	25401526	CF	2010	2	9	-	DK34	P30F4	Copenhagen Cystic Fibrosis Clinic	Copenhagen	DK
ERR431166	0	-	179	36 27 28 3 4 13 7	-	NA	DK-253	-	-	-	Reads	-	-	25401527	CF	2012	8	7	-	DK35	P30F4	Copenhagen Cystic Fibrosis Clinic	Copenhagen	DK
ERR431167	0	-	179	36 27 28 3 4 13 7	-	NA	DK-254	-	-	-	Reads	-	-	25401528	CF	2006	3	13	-	DK35	P30F4	Copenhagen Cystic Fibrosis Clinic	Copenhagen	DK
ERR431168	0	-	179	36 27 28 3 4 13 7	-	NA	DK-255	-	-	-	Reads	-	-	25401529	CF	2012	3	1	-	DK35	P30F4	Copenhagen Cystic Fibrosis Clinic	Copenhagen	DK
ERR431169	0	-	179	36 27 28 3 4 13 7	-	NA	DK-256	-	-	-	Reads	-	-	25401530	CF	2006	3	20	-	DK35	P30F4	Copenhagen Cystic Fibrosis Clinic	Copenhagen	DK
ERR431170	0	-	179	36 27 28 3 4 13 7	-	NA	DK-257	-	-	-	Reads	-	-	25401531	CF	2007	11	8	-	DK35	P30F4	Copenhagen Cystic Fibrosis Clinic	Copenhagen	DK
ERR431171	0	-	179	36 27 28 3 4 13 7	-	NA	DK-258	-	-	-	Reads	-	-	25401532	CF	2007	11	8	-	DK35	P30F4	Copenhagen Cystic Fibrosis Clinic	Copenhagen	DK
ERR431172	0	-	179	36 27 28 3 4 13 7	-	NA	DK-259.1	-	-	-	Reads	-	-	25401534	CF	2007	11	8	-	DK35	P30F4	Copenhagen Cystic Fibrosis Clinic	Copenhagen	DK
ERR431173	0	-	179	36 27 28 3 4 13 7	-	NA	DK-259	-	-	-	Reads	-	-	25401533	CF	2007	11	8	-	DK35	P30F4	Copenhagen Cystic Fibrosis Clinic	Copenhagen	DK
ERR431174	3	L794 L792 L793	10098	6 10 1 3 27 4 7	1165 744 2848 2849 2846 334 2844 1206 2842 2843 3005 3004 3007 3006 3001 3000 3003 3002 176 3008 84 832 793 835 877 344 2173 2847 811 1562 2113 2114 2115 201 2858 2845 2851 2850 2853 2852 2855 2854 2857 2856 869 189 960 1023 554 3010 3011 706 1106 1104 511 921 822 1097 1002 926 1000	3 5 25	DK-26	-	-	-	Reads	-	-	25401315	CF	2012	6	12	-	DK04	P25M5	Copenhagen Cystic Fibrosis Clinic	Copenhagen	DK
ERR431175	0	-	179	36 27 28 3 4 13 7	-	NA	DK-260	-	-	-	Reads	-	-	25401535	CF	2007	1	10	-	DK35	P30F4	Copenhagen Cystic Fibrosis Clinic	Copenhagen	DK
ERR431176	0	-	179	36 27 28 3 4 13 7	-	NA	DK-261	-	-	-	Reads	-	-	25401536	CF	2007	4	24	-	DK35	P30F4	Copenhagen Cystic Fibrosis Clinic	Copenhagen	DK
ERR431177	0	-	179	36 27 28 3 4 13 7	-	NA	DK-262	-	-	-	Reads	-	-	25401537	CF	2007	11	8	-	DK35	P30F4	Copenhagen Cystic Fibrosis Clinic	Copenhagen	DK
ERR431178	0	-	179	36 27 28 3 4 13 7	-	NA	DK-264	-	-	-	Reads	-	-	25401538	CF	2007	11	8	-	DK35	P30F4	Copenhagen Cystic Fibrosis Clinic	Copenhagen	DK
ERR431179	0	-	179	36 27 28 3 4 13 7	-	NA	DK-265	-	-	-	Reads	-	-	25401539	CF	2007	11	8	-	DK35	P30F4	Copenhagen Cystic Fibrosis Clinic	Copenhagen	DK
ERR431180	0	-	179	36 27 28 3 4 13 7	-	NA	DK-266	-	-	-	Reads	-	-	25401540	CF	2007	11	8	-	DK35	P30F4	Copenhagen Cystic Fibrosis Clinic	Copenhagen	DK
ERR431181	0	-	27	6 5 6 7 4 6 7	-	NA	DK-267	-	-	-	Reads	-	-	25401541	CF	2012	11	13	-	DK26	P92F3	Copenhagen Cystic Fibrosis Clinic	Copenhagen	DK
ERR431182	0	-	27	6 5 6 7 4 6 7	-	NA	DK-268	-	-	-	Reads	-	-	25401542	CF	2012	11	13	-	DK26	P92F3	Copenhagen Cystic Fibrosis Clinic	Copenhagen	DK
ERR431183	0	-	27	6 5 6 7 4 6 7	-	NA	DK-269	-	-	-	Reads	-	-	25401543	CF	2012	11	6	-	DK26	P92F3	Copenhagen Cystic Fibrosis Clinic	Copenhagen	DK
ERR431184	1	L798	291	6 5 5 3 52 4 2	989 1654 1653 3016 1585 345 1658 1659 384 352 1101 1652 280 3015 1656 254 1655	6	DK-27	-	-	-	Reads	-	-	25401316	CF	2012	5	2	-	DK05	P25M5	Copenhagen Cystic Fibrosis Clinic	Copenhagen	DK
ERR431185	0	-	27	6 5 6 7 4 6 7	-	NA	DK-270	-	-	-	Reads	-	-	25401544	CF	2012	7	3	-	DK26	P92F3	Copenhagen Cystic Fibrosis Clinic	Copenhagen	DK
ERR431186	0	-	27	6 5 6 7 4 6 7	-	NA	DK-271	-	-	-	Reads	-	-	25401545	CF	2012	5	22	-	DK26	P92F3	Copenhagen Cystic Fibrosis Clinic	Copenhagen	DK
ERR431187	0	-	27	6 5 6 7 4 6 7	-	NA	DK-272	-	-	-	Reads	-	-	25401546	CF	2012	4	24	-	DK26	P92F3	Copenhagen Cystic Fibrosis Clinic	Copenhagen	DK
ERR431188	0	-	27	6 5 6 7 4 6 7	-	NA	DK-273	-	-	-	Reads	-	-	25401547	CF	2012	8	29	-	DK26	P92F3	Copenhagen Cystic Fibrosis Clinic	Copenhagen	DK
ERR431189	0	-	27	6 5 6 7 4 6 7	-	NA	DK-274	-	-	-	Reads	-	-	25401548	CF	2012	12	5	-	DK26	P92F3	Copenhagen Cystic Fibrosis Clinic	Copenhagen	DK
ERR431190	0	-	27	6 5 6 7 4 6 7	-	NA	DK-275	-	-	-	Reads	-	-	25401549	CF	2012	12	5	-	DK26	P92F3	Copenhagen Cystic Fibrosis Clinic	Copenhagen	DK
ERR431191	2	L126 L333	395	6 5 1 1 1 12 1	751 400 708 781 48 158 562 207 700 662 529 892 418 354 488 639 234 434 880 419	13 20	DK-276	-	-	-	Reads	-	-	25401550	CF	2009	4	22	-	DK36	P98M3	Copenhagen Cystic Fibrosis Clinic	Copenhagen	DK
ERR431192	2	L333 L126	395	6 5 1 1 1 12 1	751 400 708 781 48 158 562 207 700 662 529 892 418 354 488 639 234 434 880 419	13 20	DK-277	-	-	-	Reads	-	-	25401551	CF	2009	10	26	-	DK36	P98M3	Copenhagen Cystic Fibrosis Clinic	Copenhagen	DK
ERR431193	2	L333 L126	395	6 5 1 1 1 12 1	751 400 708 781 48 158 562 207 700 662 529 892 418 354 488 639 234 434 880 419	13 20	DK-278	-	-	-	Reads	-	-	25401552	CF	2010	10	14	-	DK36	P98M3	Copenhagen Cystic Fibrosis Clinic	Copenhagen	DK
ERR431194	2	L333 L126	395	6 5 1 1 1 12 1	751 400 708 781 48 158 562 207 700 662 529 892 418 354 488 639 234 434 880 419	13 20	DK-279	-	-	-	Reads	-	-	25401553	CF	2010	9	15	-	DK36	P98M3	Copenhagen Cystic Fibrosis Clinic	Copenhagen	DK
ERR431195	3	L792 L794 L793	10098	6 10 1 3 27 4 7	1165 744 2848 2849 2846 334 2844 1206 2842 2843 3005 3004 3007 3006 3001 3000 3003 3002 176 3008 84 832 793 835 877 344 2173 2847 811 1562 2113 2114 2115 201 2858 2845 2851 2850 2853 2852 2855 2854 2857 2856 869 189 960 1023 554 3010 3011 706 1106 1104 511 921 822 1097 1002 926 1000	3 5 25	DK-28	-	-	-	Reads	-	-	25401317	CF	2011	11	15	-	DK04	P25M5	Copenhagen Cystic Fibrosis Clinic	Copenhagen	DK
ERR431196	2	L333 L126	395	6 5 1 1 1 12 1	751 400 708 781 48 158 562 207 700 662 529 892 418 354 488 639 234 434 880 419	13 20	DK-280	-	-	-	Reads	-	-	25401554	CF	2010	9	15	-	DK36	P98M3	Copenhagen Cystic Fibrosis Clinic	Copenhagen	DK
ERR431197	2	L333 L126	395	6 5 1 1 1 12 1	751 400 708 781 48 158 562 207 700 662 529 892 418 354 488 639 234 434 880 419	13 20	DK-281	-	-	-	Reads	-	-	25401555	CF	2010	9	15	-	DK36	P98M3	Copenhagen Cystic Fibrosis Clinic	Copenhagen	DK
ERR431198	4	L126 L1 L333 L1	395	6 5 1 1 1 12 1	751 400 708 781 48 158 562 207 700 662 529 892 418 354 488 639 234 434 880 419	13 20	DK-282	-	-	-	Reads	-	-	25401556	CF	2010	12	20	-	DK36	P98M3	Copenhagen Cystic Fibrosis Clinic	Copenhagen	DK
ERR431199	2	L126 L333	395	6 5 1 1 1 12 1	751 400 708 781 48 158 562 207 700 662 529 892 418 354 488 639 234 434 880 419	13 20	DK-283	-	-	-	Reads	-	-	25401557	CF	2010	7	20	-	DK36	P98M3	Copenhagen Cystic Fibrosis Clinic	Copenhagen	DK
ERR431200	2	L126 L333	395	6 5 1 1 1 12 1	751 400 708 781 48 158 562 207 700 662 529 892 418 354 488 639 234 434 880 419	13 20	DK-284	-	-	-	Reads	-	-	25401558	CF	2010	3	1	-	DK36	P98M3	Copenhagen Cystic Fibrosis Clinic	Copenhagen	DK
ERR431201	2	L126 L333	395	6 5 1 1 1 12 1	751 400 708 781 48 158 562 207 700 662 529 892 418 354 488 639 234 434 880 419	13 20	DK-285	-	-	-	Reads	-	-	25401559	CF	2012	11	7	-	DK36	P98M3	Copenhagen Cystic Fibrosis Clinic	Copenhagen	DK
ERR431202	2	L126 L333	395	6 5 1 1 1 12 1	751 400 708 781 48 158 562 207 700 662 529 892 418 354 488 639 234 434 880 419	13 20	DK-286	-	-	-	Reads	-	-	25401560	CF	2012	11	7	-	DK36	P98M3	Copenhagen Cystic Fibrosis Clinic	Copenhagen	DK
ERR431203	2	L333 L126	395	6 5 1 1 1 12 1	751 400 708 781 48 158 562 207 700 662 529 892 418 354 488 639 234 434 880 419	13 20	DK-287	-	-	-	Reads	-	-	25401561	CF	2011	9	6	-	DK36	P98M3	Copenhagen Cystic Fibrosis Clinic	Copenhagen	DK
ERR431204	2	L333 L126	395	6 5 1 1 1 12 1	751 400 708 781 48 158 562 207 700 662 529 892 418 354 488 639 234 434 880 419	13 20	DK-288	-	-	-	Reads	-	-	25401562	CF	2011	3	15	-	DK36	P98M3	Copenhagen Cystic Fibrosis Clinic	Copenhagen	DK
ERR431205	2	L333 L126	395	6 5 1 1 1 12 1	751 400 708 781 48 158 562 207 700 662 529 892 418 354 488 639 234 434 880 419	13 20	DK-289	-	-	-	Reads	-	-	25401563	CF	2011	3	15	-	DK36	P98M3	Copenhagen Cystic Fibrosis Clinic	Copenhagen	DK
ERR431206	3	L792 L793 L794	10098	6 10 1 3 27 4 7	1165 744 2848 2849 2846 334 2844 1206 2842 2843 3005 3004 3007 3006 3001 3000 3003 3002 176 3008 84 832 793 835 877 344 2173 2847 811 1562 2113 2114 2115 201 2858 2845 2851 2850 2853 2852 2855 2854 2857 2856 869 189 960 1023 554 3010 3011 706 1106 1104 511 921 822 1097 1002 926 1000	3 5 25	DK-29.1	-	-	-	Reads	-	-	25401318	CF	2011	10	4	-	DK04	P25M5	Copenhagen Cystic Fibrosis Clinic	Copenhagen	DK
ERR431207	2	L333 L126	395	6 5 1 1 1 12 1	751 400 708 781 48 158 562 207 700 662 529 892 418 354 488 639 234 434 880 419	13 20	DK-290	-	-	-	Reads	-	-	25401564	CF	2011	11	28	-	DK36	P98M3	Copenhagen Cystic Fibrosis Clinic	Copenhagen	DK
ERR431208	2	L126 L333	395	6 5 1 1 1 12 1	751 400 708 781 48 158 562 207 700 662 529 892 418 354 488 639 234 434 880 419	13 20	DK-291	-	-	-	Reads	-	-	25401565	CF	2011	11	28	-	DK36	P98M3	Copenhagen Cystic Fibrosis Clinic	Copenhagen	DK
ERR431209	2	L333 L126	395	6 5 1 1 1 12 1	751 400 708 781 48 158 562 207 700 662 529 892 418 354 488 639 234 434 880 419	13 20	DK-292	-	-	-	Reads	-	-	25401566	CF	2011	9	6	-	DK36	P98M3	Copenhagen Cystic Fibrosis Clinic	Copenhagen	DK
ERR431210	0	-	1031	28 10 1 3 2 7 7	-	NA	DK-293	-	-	-	Reads	-	-	25401567	CF	2002	9	2	-	DK37	P21F4	Copenhagen Cystic Fibrosis Clinic	Copenhagen	DK
ERR431211	3	L248 L243 L32	17	11 5 1 7 9 4 7	604 559 198 334 750 176 83 1055 951 1005 524 730 405 527 653 737 194 155 480 349 633 677 1098 589 77 75 168 249 1030 220 39 1188 19 1063 723 1100 921 922 820	1 2 3	DK-294	-	-	-	Reads	-	-	25401568	CF	2006	9	6	-	DK06	P21F4	Copenhagen Cystic Fibrosis Clinic	Copenhagen	DK
ERR431212	4	L1 L243 L248 L32	17	11 5 1 7 9 4 7	604 559 198 334 750 176 83 1055 951 1005 524 730 405 527 653 737 194 155 480 349 633 677 1098 589 77 75 168 249 1030 220 39 1188 19 1063 723 1100 921 922 820	1 2 3	DK-295	-	-	-	Reads	-	-	25401569	CF	2006	9	6	-	DK06	P21F4	Copenhagen Cystic Fibrosis Clinic	Copenhagen	DK
ERR431213	3	L248 L243 L32	17	11 5 1 7 9 4 7	604 559 198 334 750 176 83 1055 951 1005 524 730 405 527 653 737 194 155 480 349 633 677 1098 589 77 75 168 249 1030 220 39 1188 19 1063 723 1100 921 922 820	1 2 3	DK-296	-	-	-	Reads	-	-	25401570	CF	2007	3	7	-	DK06	P21F4	Copenhagen Cystic Fibrosis Clinic	Copenhagen	DK
ERR431214	3	L32 L243 L248	17	11 5 1 7 9 4 7	604 559 198 334 750 176 83 1055 951 1005 524 730 405 527 653 737 194 155 480 349 633 677 1098 589 77 75 168 249 1030 220 39 1188 19 1063 723 1100 921 922 820	1 2 3	DK-297	-	-	-	Reads	-	-	25401571	CF	2007	10	10	-	DK06	P21F4	Copenhagen Cystic Fibrosis Clinic	Copenhagen	DK
ERR431215	3	L32 L248 L243	17	11 5 1 7 9 4 7	604 559 198 334 750 176 83 1055 951 1005 524 730 405 527 653 737 194 155 480 349 633 677 1098 589 77 75 168 249 1030 220 39 1188 19 1063 723 1100 921 922 820	1 2 3	DK-298	-	-	-	Reads	-	-	25401572	CF	2008	6	4	-	DK06	P21F4	Copenhagen Cystic Fibrosis Clinic	Copenhagen	DK
ERR431216	3	L248 L243 L32	17	11 5 1 7 9 4 7	604 559 198 334 750 176 83 1055 951 1005 524 730 405 527 653 737 194 155 480 349 633 677 1098 589 77 75 168 249 1030 220 39 1188 19 1063 723 1100 921 922 820	1 2 3	DK-299	-	-	-	Reads	-	-	25401573	CF	2009	2	23	-	DK06	P21F4	Copenhagen Cystic Fibrosis Clinic	Copenhagen	DK
ERR431217	0	-	671	5 5 57 13 1 74 3	-	NA	DK-3-2	-	-	-	Reads	-	-	25401723	CF	2011	1	5	-	DK03	P62M4	Copenhagen Cystic Fibrosis Clinic	Copenhagen	DK
ERR431218	3	L794 L792 L793	10098	6 10 1 3 27 4 7	1165 744 2848 2849 2846 334 2844 1206 2842 2843 3005 3004 3007 3006 3001 3000 3003 3002 176 3008 84 832 793 835 877 344 2173 2847 811 1562 2113 2114 2115 201 2858 2845 2851 2850 2853 2852 2855 2854 2857 2856 869 189 960 1023 554 3010 3011 706 1106 1104 511 921 822 1097 1002 926 1000	3 5 25	DK-30	-	-	-	Reads	-	-	25401319	CF	2008	10	23	-	DK04	P25M5	Copenhagen Cystic Fibrosis Clinic	Copenhagen	DK
ERR431219	3	L248 L243 L32	17	11 5 1 7 9 4 7	604 559 198 334 750 176 83 1055 951 1005 524 730 405 527 653 737 194 155 480 349 633 677 1098 589 77 75 168 249 1030 220 39 1188 19 1063 723 1100 921 922 820	1 2 3	DK-300	-	-	-	Reads	-	-	25401574	CF	2009	10	5	-	DK06	P21F4	Copenhagen Cystic Fibrosis Clinic	Copenhagen	DK
ERR431220	3	L248 L32 L243	17	11 5 1 7 9 4 7	604 559 198 334 750 176 83 1055 951 1005 524 730 405 527 653 737 194 155 480 349 633 677 1098 589 77 75 168 249 1030 220 39 1188 19 1063 723 1100 921 922 820	1 2 3	DK-301	-	-	-	Reads	-	-	25401575	CF	2010	5	4	-	DK06	P21F4	Copenhagen Cystic Fibrosis Clinic	Copenhagen	DK
ERR431221	3	L243 L32 L248	17	11 5 1 7 9 4 7	604 559 198 334 750 176 83 1055 951 1005 524 730 405 527 653 737 194 155 480 349 633 677 1098 589 77 75 168 249 1030 220 39 1188 19 1063 723 1100 921 922 820	1 2 3	DK-302	-	-	-	Reads	-	-	25401576	CF	2010	10	4	-	DK06	P21F4	Copenhagen Cystic Fibrosis Clinic	Copenhagen	DK
ERR431222	4	L243 L1 L32 L248	17	11 5 1 7 9 4 7	604 559 198 334 750 176 83 1055 951 1005 524 730 405 527 653 737 194 155 480 349 633 677 1098 589 77 75 168 249 1030 220 39 1188 19 1063 723 1100 921 922 820	1 2 3	DK-303	-	-	-	Reads	-	-	25401577	CF	2010	10	4	-	DK06	P21F4	Copenhagen Cystic Fibrosis Clinic	Copenhagen	DK
ERR431223	3	L248 L243 L32	17	11 5 1 7 9 4 7	604 559 198 334 750 176 83 1055 951 1005 524 730 405 527 653 737 194 155 480 349 633 677 1098 589 77 75 168 249 1030 220 39 1188 19 1063 723 1100 921 922 820	1 2 3	DK-304	-	-	-	Reads	-	-	25401578	CF	2010	5	4	-	DK06	P21F4	Copenhagen Cystic Fibrosis Clinic	Copenhagen	DK
ERR431224	3	L243 L248 L32	17	11 5 1 7 9 4 7	604 559 198 334 750 176 83 1055 951 1005 524 730 405 527 653 737 194 155 480 349 633 677 1098 589 77 75 168 249 1030 220 39 1188 19 1063 723 1100 921 922 820	1 2 3	DK-305	-	-	-	Reads	-	-	25401579	CF	2012	11	6	-	DK06	P21F4	Copenhagen Cystic Fibrosis Clinic	Copenhagen	DK
ERR431225	3	L248 L32 L243	17	11 5 1 7 9 4 7	604 559 198 334 750 176 83 1055 951 1005 524 730 405 527 653 737 194 155 480 349 633 677 1098 589 77 75 168 249 1030 220 39 1188 19 1063 723 1100 921 922 820	1 2 3	DK-306	-	-	-	Reads	-	-	25401580	CF	2012	11	6	-	DK06	P21F4	Copenhagen Cystic Fibrosis Clinic	Copenhagen	DK
ERR431226	3	L32 L248 L243	17	11 5 1 7 9 4 7	604 559 198 334 750 176 83 1055 951 1005 524 730 405 527 653 737 194 155 480 349 633 677 1098 589 77 75 168 249 1030 220 39 1188 19 1063 723 1100 921 922 820	1 2 3	DK-307	-	-	-	Reads	-	-	25401581	CF	2012	11	6	-	DK06	P21F4	Copenhagen Cystic Fibrosis Clinic	Copenhagen	DK
ERR431227	0	-	560	5 5 57 13 1 40 3	-	NA	DK-308	-	-	-	Reads	-	-	25401582	CF	2010	9	30	-	DK03	P41M4	Copenhagen Cystic Fibrosis Clinic	Copenhagen	DK
ERR431228	0	-	560	5 5 57 13 1 40 3	-	NA	DK-309	-	-	-	Reads	-	-	25401583	CF	2011	5	3	-	DK03	P41M4	Copenhagen Cystic Fibrosis Clinic	Copenhagen	DK
ERR431229	3	L794 L792 L793	10098	6 10 1 3 27 4 7	1165 744 2848 2849 2846 334 2844 1206 2842 2843 3005 3004 3007 3006 3001 3000 3003 3002 176 3008 84 832 793 835 877 344 2173 2847 811 1562 2113 2114 2115 201 2858 2845 2851 2850 2853 2852 2855 2854 2857 2856 869 189 960 1023 554 3010 3011 706 1106 1104 511 921 822 1097 1002 926 1000	3 5 25	DK-31	-	-	-	Reads	-	-	25401320	CF	2011	11	8	-	DK04	P25M5	Copenhagen Cystic Fibrosis Clinic	Copenhagen	DK
ERR431230	0	-	560	5 5 57 13 1 40 3	-	NA	DK-310.1	-	-	-	Reads	-	-	25401584	CF	2011	5	3	-	DK03	P41M4	Copenhagen Cystic Fibrosis Clinic	Copenhagen	DK
ERR431231	0	-	560	5 5 57 13 1 40 3	-	NA	DK-311.1	-	-	-	Reads	-	-	25401586	CF	2009	11	24	-	DK03	P41M4	Copenhagen Cystic Fibrosis Clinic	Copenhagen	DK
ERR431232	0	-	560	5 5 57 13 1 40 3	-	NA	DK-311	-	-	-	Reads	-	-	25401585	CF	2009	11	24	-	DK03	P41M4	Copenhagen Cystic Fibrosis Clinic	Copenhagen	DK
ERR431233	0	-	560	5 5 57 13 1 40 3	-	NA	DK-312	-	-	-	Reads	-	-	25401587	CF	2009	11	24	-	DK03	P41M4	Copenhagen Cystic Fibrosis Clinic	Copenhagen	DK
ERR431234	0	-	560	5 5 57 13 1 40 3	-	NA	DK-313	-	-	-	Reads	-	-	25401588	CF	2008	2	14	-	DK03	P41M4	Copenhagen Cystic Fibrosis Clinic	Copenhagen	DK
ERR431235	0	-	560	5 5 57 13 1 40 3	-	NA	DK-314	-	-	-	Reads	-	-	25401589	CF	2008	2	14	-	DK03	P41M4	Copenhagen Cystic Fibrosis Clinic	Copenhagen	DK
ERR431236	0	-	560	5 5 57 13 1 40 3	-	NA	DK-315	-	-	-	Reads	-	-	25401590	CF	2007	11	19	-	DK03	P41M4	Copenhagen Cystic Fibrosis Clinic	Copenhagen	DK
ERR431237	0	-	560	5 5 57 13 1 40 3	-	NA	DK-316	-	-	-	Reads	-	-	25401591	CF	2008	10	9	-	DK03	P41M4	Copenhagen Cystic Fibrosis Clinic	Copenhagen	DK
ERR431238	0	-	560	5 5 57 13 1 40 3	-	NA	DK-317	-	-	-	Reads	-	-	25401592	CF	2007	7	2	-	DK03	P41M4	Copenhagen Cystic Fibrosis Clinic	Copenhagen	DK
ERR431239	0	-	560	5 5 57 13 1 40 3	-	NA	DK-318.1	-	-	-	Reads	-	-	25401594	CF	2007	7	2	-	DK03	P41M4	Copenhagen Cystic Fibrosis Clinic	Copenhagen	DK
ERR431240	0	-	560	5 5 57 13 1 40 3	-	NA	DK-318	-	-	-	Reads	-	-	25401593	CF	2007	7	2	-	DK03	P41M4	Copenhagen Cystic Fibrosis Clinic	Copenhagen	DK
ERR431241	0	-	560	5 5 57 13 1 40 3	-	NA	DK-319	-	-	-	Reads	-	-	25401595	CF	2007	9	27	-	DK03	P41M4	Copenhagen Cystic Fibrosis Clinic	Copenhagen	DK
ERR431242	0	-	560	5 5 57 13 1 40 3	-	NA	DK-320	-	-	-	Reads	-	-	25401596	CF	2007	11	19	-	DK03	P41M4	Copenhagen Cystic Fibrosis Clinic	Copenhagen	DK
ERR431243	0	-	560	5 5 57 13 1 40 3	-	NA	DK-321	-	-	-	Reads	-	-	25401597	CF	2007	11	19	-	DK03	P41M4	Copenhagen Cystic Fibrosis Clinic	Copenhagen	DK
ERR431244	0	-	560	5 5 57 13 1 40 3	-	NA	DK-322	-	-	-	Reads	-	-	25401598	CF	2007	11	19	-	DK03	P41M4	Copenhagen Cystic Fibrosis Clinic	Copenhagen	DK
ERR431245	0	-	235	38 11 3 13 1 2 4	-	NA	DK-323	-	-	-	Reads	-	-	25401599	CF	2006	8	10	-	DK30	P67M4	Copenhagen Cystic Fibrosis Clinic	Copenhagen	DK
ERR431246	1	L54	926	29 1 97 99 24 20 87	930 186 72 369	22	DK-324	-	-	-	Reads	-	-	25401600	CF	2008	8	13	-	DK46	P67M4	Copenhagen Cystic Fibrosis Clinic	Copenhagen	DK
ERR431247	3	L1 L333 L126	395	6 5 1 1 1 12 1	751 400 708 781 48 158 562 207 700 662 529 892 418 354 488 639 234 434 880 419	13 20	DK-325	-	-	-	Reads	-	-	25401601	CF	2011	9	26	-	DK36	P67M4	Copenhagen Cystic Fibrosis Clinic	Copenhagen	DK
ERR431248	2	L333 L126	395	6 5 1 1 1 12 1	751 400 708 781 48 158 562 207 700 662 529 892 418 354 488 639 234 434 880 419	13 20	DK-326	-	-	-	Reads	-	-	25401602	CF	2012	12	11	-	DK36	P67M4	Copenhagen Cystic Fibrosis Clinic	Copenhagen	DK
ERR431249	2	L126 L333	-	* 5 1 1 1 12 1	751 400 708 781 48 158 562 207 700 662 529 892 418 354 488 639 234 434 880 419	13 20	DK-327	-	-	-	Reads	-	-	25401603	CF	2012	10	23	-	DK36	P67M4	Copenhagen Cystic Fibrosis Clinic	Copenhagen	DK
ERR431250	1	L54	926	29 1 97 99 24 20 87	930 186 72 369	22	DK-328	-	-	-	Reads	-	-	25401604	CF	2009	1	26	-	DK46	P67M4	Copenhagen Cystic Fibrosis Clinic	Copenhagen	DK
ERR431251	2	L333 L126	395	6 5 1 1 1 12 1	751 400 708 781 48 158 562 207 700 662 529 892 418 354 488 639 234 434 880 419	13 20	DK-329	-	-	-	Reads	-	-	25401605	CF	2012	7	2	-	DK36	P67M4	Copenhagen Cystic Fibrosis Clinic	Copenhagen	DK
ERR431252	3	L32 L383 L384	845	11 5 1 7 4 4 7	604 559 198 194 750 83 1055 730 405 527 653 737 480 633 677 1098 77 249 220 39 1188 19 1063 723 1100 1005 820	1 2 3	DK-33	-	-	-	Reads	-	-	25401321	CF	2011	3	16	-	DK06	P44F5	Copenhagen Cystic Fibrosis Clinic	Copenhagen	DK
ERR431253	0	-	10064	19 5 11 34 4 15 26	-	NA	DK-330	-	-	-	Reads	-	-	25401606	CF	2010	8	31	-	DK44	P70F4	Copenhagen Cystic Fibrosis Clinic	Copenhagen	DK
ERR431254	0	-	10064	19 5 11 34 4 15 26	-	NA	DK-332	-	-	-	Reads	-	-	25401607	CF	2010	4	28	-	DK44	P70F4	Copenhagen Cystic Fibrosis Clinic	Copenhagen	DK
ERR431255	0	-	10064	19 5 11 34 4 15 26	-	NA	DK-333	-	-	-	Reads	-	-	25401608	CF	2010	8	31	-	DK44	P70F4	Copenhagen Cystic Fibrosis Clinic	Copenhagen	DK
ERR431256	0	-	10064	19 5 11 34 4 15 26	-	NA	DK-334	-	-	-	Reads	-	-	25401609	CF	2010	8	31	-	DK44	P70F4	Copenhagen Cystic Fibrosis Clinic	Copenhagen	DK
ERR431257	0	-	10064	19 5 11 34 4 15 26	-	NA	DK-335	-	-	-	Reads	-	-	25401610	CF	2010	8	31	-	DK44	P70F4	Copenhagen Cystic Fibrosis Clinic	Copenhagen	DK
ERR431258	0	-	10064	19 5 11 34 4 15 26	-	NA	DK-336	-	-	-	Reads	-	-	25401611	CF	2009	8	11	-	DK44	P70F4	Copenhagen Cystic Fibrosis Clinic	Copenhagen	DK
ERR431259	0	-	10064	19 5 11 34 4 15 26	-	NA	DK-337	-	-	-	Reads	-	-	25401612	CF	2009	10	6	-	DK44	P70F4	Copenhagen Cystic Fibrosis Clinic	Copenhagen	DK
ERR431260	3	L40 L1 L170	253	4 4 16 12 1 6 3	151 887 338 211 1120 312 232 85 958 20 697 1057 45 704 1112 348 284 891 123 229 227 166 1049 56 1107 417 476 721 293	10 17	DK-338	-	-	-	Reads	-	-	25401613	CF	2007	7	26	-	DK19	P70F4	Copenhagen Cystic Fibrosis Clinic	Copenhagen	DK
ERR431261	0	-	10037	13 4 9 3 1 6 9	-	NA	DK-339	-	-	-	Reads	-	-	25401614	CF	2005	5	18	-	DK47	P72F4	Copenhagen Cystic Fibrosis Clinic	Copenhagen	DK
ERR431262	3	L383 L32 L384	845	11 5 1 7 4 4 7	604 559 198 194 750 83 1055 730 405 527 653 737 480 633 677 1098 77 249 220 39 1188 19 1063 723 1100 1005 820	1 2 3	DK-34	-	-	-	Reads	-	-	25401322	CF	2010	10	27	-	DK06	P44F5	Copenhagen Cystic Fibrosis Clinic	Copenhagen	DK
ERR431263	0	-	10031	11 55 4 3 4 10042 2	-	NA	DK-340	-	-	-	Reads	-	-	25401615	CF	2010	8	24	-	DK48	P72F4	Copenhagen Cystic Fibrosis Clinic	Copenhagen	DK
ERR431264	3	L363 L362 L161	-	25 * 36 * 4 17 7	1322 1323 1321 450 889 765 253 251 1606 693 792 694 540 509 1033 287 679 772 778 463 510 487 97 78 1623 1622 1625 17 1624 1066 641 1104 689 437 375	12 14 21	DK-341	-	-	-	Reads	-	-	25401616	CF	2011	2	7	-	DK49	P72F4	Copenhagen Cystic Fibrosis Clinic	Copenhagen	DK
ERR431265	2	L170 L40	253	4 4 16 12 1 6 3	151 887 338 211 1120 312 232 85 958 20 697 1057 45 704 1112 348 284 891 123 229 227 166 1049 56 1107 417 476 721 293	10 17	DK-342	-	-	-	Reads	-	-	25401617	CF	2012	10	23	-	DK19	P72F4	Copenhagen Cystic Fibrosis Clinic	Copenhagen	DK
ERR431266	2	L170 L40	253	4 4 16 12 1 6 3	151 887 338 211 1120 312 232 85 958 20 697 1057 45 704 1112 348 284 891 123 229 227 166 1049 56 1107 417 476 721 293	10 17	DK-343	-	-	-	Reads	-	-	25401618	CF	2012	11	2	-	DK19	P72F4	Copenhagen Cystic Fibrosis Clinic	Copenhagen	DK
ERR431267	2	L170 L40	253	4 4 16 12 1 6 3	151 887 338 211 1120 312 232 85 958 20 697 1057 45 704 1112 348 284 891 123 229 227 166 1049 56 1107 417 476 721 293	10 17	DK-344	-	-	-	Reads	-	-	25401619	CF	2012	11	2	-	DK19	P72F4	Copenhagen Cystic Fibrosis Clinic	Copenhagen	DK
ERR431268	2	L40 L170	253	4 4 16 12 1 6 3	151 887 338 211 1120 312 232 85 958 20 697 1057 45 704 1112 348 284 891 123 229 227 166 1049 56 1107 417 476 721 293	10 17	DK-345	-	-	-	Reads	-	-	25401620	CF	2012	11	2	-	DK19	P72F4	Copenhagen Cystic Fibrosis Clinic	Copenhagen	DK
ERR431269	2	L40 L170	253	4 4 16 12 1 6 3	151 887 338 211 1120 312 232 85 958 20 697 1057 45 704 1112 348 284 891 123 229 227 166 1049 56 1107 417 476 721 293	10 17	DK-346	-	-	-	Reads	-	-	25401621	CF	2009	6	8	-	DK19	P72F4	Copenhagen Cystic Fibrosis Clinic	Copenhagen	DK
ERR431270	2	L170 L40	253	4 4 16 12 1 6 3	151 887 338 211 1120 312 232 85 958 20 697 1057 45 704 1112 348 284 891 123 229 227 166 1049 56 1107 417 476 721 293	10 17	DK-347	-	-	-	Reads	-	-	25401622	CF	2009	12	16	-	DK19	P72F4	Copenhagen Cystic Fibrosis Clinic	Copenhagen	DK
ERR431271	2	L170 L40	253	4 4 16 12 1 6 3	151 887 338 211 1120 312 232 85 958 20 697 1057 45 704 1112 348 284 891 123 229 227 166 1049 56 1107 417 476 721 293	10 17	DK-348	-	-	-	Reads	-	-	25401623	CF	2009	12	16	-	DK19	P72F4	Copenhagen Cystic Fibrosis Clinic	Copenhagen	DK
ERR431272	1	L804	1743	15 181 1 63 4 15 10	2542 2541 633 1055 194 1063 176 3017 3020 3018 730 3019 737 334 921 1005 750 198	3	DK-349	-	-	-	Reads	-	-	25401624	CF	2007	1	16	-	DK38	P72F4	Copenhagen Cystic Fibrosis Clinic	Copenhagen	DK
ERR431273	3	L384 L32 L383	845	11 5 1 7 4 4 7	604 559 198 194 750 83 1055 730 405 527 653 737 480 633 677 1098 77 249 220 39 1188 19 1063 723 1100 1005 820	1 2 3	DK-35	-	-	-	Reads	-	-	25401323	CF	2010	10	27	-	DK06	P44F5	Copenhagen Cystic Fibrosis Clinic	Copenhagen	DK
ERR431274	3	L390 L805 L385	274	23 5 11 7 1 12 7	459 318 1129 982 554 706 574 756 250 138 254 493 690 853 79 877 1080 954 345 541 402 522 810 917 189 936 201 147 1097 635 460 565 245 260 384 311 387 164 221 842 869 903 904 1023 695 929 945 246 1661 1101 1660 680 926 822	4 5 6	DK-351	-	-	-	Reads	-	-	25401625	CF	2012	10	17	-	DK08	P73M4	Copenhagen Cystic Fibrosis Clinic	Copenhagen	DK
ERR431275	3	L390 L805 L385	274	23 5 11 7 1 12 7	459 318 1129 982 554 706 574 756 250 138 254 493 690 853 79 877 1080 954 345 541 402 522 810 917 189 936 201 147 1097 635 460 565 245 260 384 311 387 164 221 842 869 903 904 1023 695 929 945 246 1661 1101 1660 680 926 822	4 5 6	DK-352	-	-	-	Reads	-	-	25401626	CF	2011	10	31	-	DK08	P73M4	Copenhagen Cystic Fibrosis Clinic	Copenhagen	DK
ERR431276	3	L385 L390 L805	274	23 5 11 7 1 12 7	459 318 1129 982 554 706 574 756 250 138 254 493 690 853 79 877 1080 954 345 541 402 522 810 917 189 936 201 147 1097 635 460 565 245 260 384 311 387 164 221 842 869 903 904 1023 695 929 945 246 1661 1101 1660 680 926 822	4 5 6	DK-353	-	-	-	Reads	-	-	25401627	CF	2011	8	8	-	DK08	P73M4	Copenhagen Cystic Fibrosis Clinic	Copenhagen	DK
ERR431277	3	L385 L805 L390	274	23 5 11 7 1 12 7	459 318 1129 982 554 706 574 756 250 138 254 493 690 853 79 877 1080 954 345 541 402 522 810 917 189 936 201 147 1097 635 460 565 245 260 384 311 387 164 221 842 869 903 904 1023 695 929 945 246 1661 1101 1660 680 926 822	4 5 6	DK-354	-	-	-	Reads	-	-	25401628	CF	2012	5	7	-	DK08	P73M4	Copenhagen Cystic Fibrosis Clinic	Copenhagen	DK
ERR431278	3	L806 L807 L808	10034	125 160 1 5 1 6 3	197 117 499 3029 3028 3027 3026 3025 3024 3023 3022 3021 1444 1443 1442 1117 1440 2506 1562 189 2503 776 1441 2918 2919 1098 2505 480 869 1068 2504 19 3030 3031 34 1100 926	1 5 8	DK-355	-	-	-	Reads	-	-	25401629	CF	2006	9	27	-	DK39	P73M4	Copenhagen Cystic Fibrosis Clinic	Copenhagen	DK
ERR431279	6	L357 L336 L1 L1 L72 L358	10003	10063 28 4 3 3 4 7	1141 744 1082 596 450 629 264 331 608 314 272 620 397 110 277 203 1106 795 48 156 733 40 429 1113 1117 366 503 816 408 753 584 757 184 140 1093 610 1052 711 511 824 488 485 409 436 869 242 960 694 948 861 57 30 472 536 1006 354 689 1012 803 684 826 375 925 926 557	5 12 20 25	DK-356	-	-	-	Reads	-	-	25401630	CF	2012	1	17	-	DK40	P73M4	Copenhagen Cystic Fibrosis Clinic	Copenhagen	DK
ERR431280	4	L357 L336 L72 L358	10003	10063 28 4 3 3 4 7	1141 744 1082 596 450 629 264 331 608 314 272 620 397 110 277 203 1106 795 48 156 733 40 429 1113 1117 366 503 816 408 753 584 757 184 140 1093 610 1052 711 511 824 488 485 409 436 869 242 960 694 948 861 57 30 472 536 1006 354 689 1012 803 684 826 375 925 926 557	5 12 20 25	DK-357	-	-	-	Reads	-	-	25401631	CF	2012	1	17	-	DK40	P73M4	Copenhagen Cystic Fibrosis Clinic	Copenhagen	DK
ERR431281	0	-	10087	40 5 17 2 4 14 7	-	NA	DK-358	-	-	-	Reads	-	-	25401632	CF	2009	5	18	-	DK41	P76M4	Copenhagen Cystic Fibrosis Clinic	Copenhagen	DK
ERR431282	0	-	10087	40 5 17 2 4 14 7	-	NA	DK-359	-	-	-	Reads	-	-	25401633	CF	2009	5	18	-	DK41	P76M4	Copenhagen Cystic Fibrosis Clinic	Copenhagen	DK
ERR431283	3	L32 L383 L384	845	11 5 1 7 4 4 7	604 559 198 194 750 83 1055 730 405 527 653 737 480 633 677 1098 77 249 220 39 1188 19 1063 723 1100 1005 820	1 2 3	DK-36	-	-	-	Reads	-	-	25401324	CF	2011	1	19	-	DK06	P44F5	Copenhagen Cystic Fibrosis Clinic	Copenhagen	DK
ERR431284	0	-	10087	40 5 17 2 4 14 7	-	NA	DK-360	-	-	-	Reads	-	-	25401634	CF	2009	5	18	-	DK41	P76M4	Copenhagen Cystic Fibrosis Clinic	Copenhagen	DK
ERR431285	0	-	10087	40 5 17 2 4 14 7	-	NA	DK-361	-	-	-	Reads	-	-	25401635	CF	2009	5	18	-	DK41	P76M4	Copenhagen Cystic Fibrosis Clinic	Copenhagen	DK
ERR431286	0	-	10087	40 5 17 2 4 14 7	-	NA	DK-362	-	-	-	Reads	-	-	25401636	CF	2012	8	22	-	DK41	P76M4	Copenhagen Cystic Fibrosis Clinic	Copenhagen	DK
ERR431287	0	-	10087	40 5 17 2 4 14 7	-	NA	DK-363	-	-	-	Reads	-	-	25401637	CF	2012	8	22	-	DK41	P76M4	Copenhagen Cystic Fibrosis Clinic	Copenhagen	DK
ERR431288	0	-	10087	40 5 17 2 4 14 7	-	NA	DK-364	-	-	-	Reads	-	-	25401638	CF	2012	8	22	-	DK41	P76M4	Copenhagen Cystic Fibrosis Clinic	Copenhagen	DK
ERR431297	0	-	313	47 8 7 6 8 11 40	-	NA	DK-372	-	-	-	Reads	-	-	25401646	CF	2010	10	12	-	DK43	P40M5	Copenhagen Cystic Fibrosis Clinic	Copenhagen	DK
ERR431298	0	-	313	47 8 7 6 8 11 40	-	NA	DK-373	-	-	-	Reads	-	-	25401647	CF	2009	10	15	-	DK43	P40M5	Copenhagen Cystic Fibrosis Clinic	Copenhagen	DK
ERR431299	0	-	10087	40 5 17 2 4 14 7	-	NA	DK-374	-	-	-	Reads	-	-	25401648	CF	2011	10	25	-	DK41	P76M4	Copenhagen Cystic Fibrosis Clinic	Copenhagen	DK
ERR431300	0	-	10087	40 5 17 2 4 14 7	-	NA	DK-375	-	-	-	Reads	-	-	25401649	CF	2011	10	25	-	DK41	P76M4	Copenhagen Cystic Fibrosis Clinic	Copenhagen	DK
ERR431301	0	-	10087	40 5 17 2 4 14 7	-	NA	DK-377	-	-	-	Reads	-	-	25401650	CF	2012	3	7	-	DK41	P76M4	Copenhagen Cystic Fibrosis Clinic	Copenhagen	DK
ERR431302	0	-	10087	40 5 17 2 4 14 7	-	NA	DK-378	-	-	-	Reads	-	-	25401651	CF	2011	1	25	-	DK41	P76M4	Copenhagen Cystic Fibrosis Clinic	Copenhagen	DK
ERR431303	0	-	10087	40 5 17 2 4 14 7	-	NA	DK-379	-	-	-	Reads	-	-	25401652	CF	2011	1	25	-	DK41	P76M4	Copenhagen Cystic Fibrosis Clinic	Copenhagen	DK
ERR431304	3	L794 L792 L793	10098	6 10 1 3 27 4 7	1165 744 2848 2849 2846 334 2844 1206 2842 2843 3005 3004 3007 3006 3001 3000 3003 3002 176 3008 84 832 793 835 877 344 2173 2847 811 1562 2113 2114 2115 201 2858 2845 2851 2850 2853 2852 2855 2854 2857 2856 869 189 960 1023 554 3010 3011 706 1106 1104 511 921 822 1097 1002 926 1000	3 5 25	DK-38	-	-	-	Reads	-	-	25401326	CF	2008	2	27	-	DK04	P25M5	Copenhagen Cystic Fibrosis Clinic	Copenhagen	DK
ERR431305	0	-	10087	40 5 17 2 4 14 7	-	NA	DK-380	-	-	-	Reads	-	-	25401653	CF	2010	3	17	-	DK41	P76M4	Copenhagen Cystic Fibrosis Clinic	Copenhagen	DK
ERR431306	4	L357 L336 L358 L72	10004	10063 28 44 3 3 4 7	1141 744 1082 596 450 629 264 331 608 314 272 620 397 110 277 203 1106 795 48 156 733 40 429 1113 1117 366 503 816 408 753 584 757 184 140 1093 610 1052 711 511 824 488 485 409 436 869 242 960 694 948 861 57 30 472 536 1006 354 689 1012 803 684 826 375 925 926 557	5 12 20 25	DK-381	-	-	-	Reads	-	-	25401654	CF	2005	7	29	-	DK40	P76M4	Copenhagen Cystic Fibrosis Clinic	Copenhagen	DK
ERR431307	0	-	27	6 5 6 7 4 6 7	-	NA	DK-382	-	-	-	Reads	-	-	25401655	CF	2012	11	20	-	DK26	P99F4	Copenhagen Cystic Fibrosis Clinic	Copenhagen	DK
ERR431308	0	-	27	6 5 6 7 4 6 7	-	NA	DK-383	-	-	-	Reads	-	-	25401656	CF	2012	12	7	-	DK26	P99F4	Copenhagen Cystic Fibrosis Clinic	Copenhagen	DK
ERR431309	0	-	27	6 5 6 7 4 6 7	-	NA	DK-384	-	-	-	Reads	-	-	25401657	CF	2012	12	7	-	DK26	P99F4	Copenhagen Cystic Fibrosis Clinic	Copenhagen	DK
ERR431310	0	-	27	6 5 6 7 4 6 7	-	NA	DK-385	-	-	-	Reads	-	-	25401658	CF	2012	12	7	-	DK26	P99F4	Copenhagen Cystic Fibrosis Clinic	Copenhagen	DK
ERR431311	1	L812	10010	11 10053 3 98 1 6 80	1095 560 3035 1206 380 588 3033 270 3034 520 3032 176 68 921 801 1002 934	3	DK-386	-	-	-	Reads	-	-	25401659	CF	2009	7	8	-	DK50	P99F4	Copenhagen Cystic Fibrosis Clinic	Copenhagen	DK
ERR431312	1	L812	10010	11 10053 3 98 1 6 80	1095 560 3035 1206 380 588 3033 270 3034 520 3032 176 68 921 801 1002 934	3	DK-387	-	-	-	Reads	-	-	25401660	CF	2009	8	31	-	DK50	P99F4	Copenhagen Cystic Fibrosis Clinic	Copenhagen	DK
ERR431313	0	-	1616	1 5 6 34 4 6 19	-	NA	DK-388	-	-	-	Reads	-	-	25401661	CF	2007	7	24	-	DK51	P99F4	Copenhagen Cystic Fibrosis Clinic	Copenhagen	DK
ERR431314	3	L32 L243 L248	17	11 5 1 7 9 4 7	604 559 198 334 750 176 83 1055 951 1005 524 730 405 527 653 737 194 155 480 349 633 677 1098 589 77 75 168 249 1030 220 39 1188 19 1063 723 1100 921 922 820	1 2 3	DK-389	-	-	-	Reads	-	-	25401662	CF	2006	10	3	-	DK06	P99F4	Copenhagen Cystic Fibrosis Clinic	Copenhagen	DK
ERR431315	3	L793 L792 L794	10098	6 10 1 3 27 4 7	1165 744 2848 2849 2846 334 2844 1206 2842 2843 3005 3004 3007 3006 3001 3000 3003 3002 176 3008 84 832 793 835 877 344 2173 2847 811 1562 2113 2114 2115 201 2858 2845 2851 2850 2853 2852 2855 2854 2857 2856 869 189 960 1023 554 3010 3011 706 1106 1104 511 921 822 1097 1002 926 1000	3 5 25	DK-39	-	-	-	Reads	-	-	25401327	CF	2011	3	23	-	DK04	P25M5	Copenhagen Cystic Fibrosis Clinic	Copenhagen	DK
ERR431316	3	L243 L32 L248	17	11 5 1 7 9 4 7	604 559 198 334 750 176 83 1055 951 1005 524 730 405 527 653 737 194 155 480 349 633 677 1098 589 77 75 168 249 1030 220 39 1188 19 1063 723 1100 921 922 820	1 2 3	DK-390	-	-	-	Reads	-	-	25401663	CF	2006	3	15	-	DK06	P99F4	Copenhagen Cystic Fibrosis Clinic	Copenhagen	DK
ERR431317	3	L243 L32 L248	17	11 5 1 7 9 4 7	604 559 198 334 750 176 83 1055 951 1005 524 730 405 527 653 737 194 155 480 349 633 677 1098 589 77 75 168 249 1030 220 39 1188 19 1063 723 1100 921 922 820	1 2 3	DK-391	-	-	-	Reads	-	-	25401664	CF	2006	3	24	-	DK06	P99F4	Copenhagen Cystic Fibrosis Clinic	Copenhagen	DK
ERR431318	3	L243 L248 L32	17	11 5 1 7 9 4 7	604 559 198 334 750 176 83 1055 951 1005 524 730 405 527 653 737 194 155 480 349 633 677 1098 589 77 75 168 249 1030 220 39 1188 19 1063 723 1100 921 922 820	1 2 3	DK-392	-	-	-	Reads	-	-	25401665	CF	2006	3	24	-	DK06	P99F4	Copenhagen Cystic Fibrosis Clinic	Copenhagen	DK
ERR431319	5	L813 L814 L815 L816 L817	10068	23 5 7 30 1 4 10	334 1206 190 3004 3001 65 3003 3002 3041 176 3043 174 832 237 793 876 1111 1527 194 3040 2113 2114 2267 1095 633 560 1351 1136 388 3038 481 3039 3042 3000 1046 860 1063 3037 2115 1009 921 801 729 1002 823 1000	3 19 31 37	DK-393	-	-	-	Reads	-	-	25401666	CF	2011	6	15	-	DK45	P02M5	Copenhagen Cystic Fibrosis Clinic	Copenhagen	DK
ERR431320	5	L813 L816 L815 L814 L817	10068	23 5 7 30 1 4 10	334 1206 190 3004 3001 65 3003 3002 3041 176 3043 174 832 237 793 876 1111 1527 194 3040 2113 2114 2267 1095 633 560 1351 1136 388 3038 481 3039 3042 3000 1046 860 1063 3037 2115 1009 921 801 729 1002 823 1000	3 19 31 37	DK-394	-	-	-	Reads	-	-	25401667	CF	2011	7	12	-	DK45	P02M5	Copenhagen Cystic Fibrosis Clinic	Copenhagen	DK
ERR431321	5	L816 L817 L814 L813 L815	10068	23 5 7 30 1 4 10	334 1206 190 3004 3001 65 3003 3002 3041 176 3043 174 832 237 793 876 1111 1527 194 3040 2113 2114 2267 1095 633 560 1351 1136 388 3038 481 3039 3042 3000 1046 860 1063 3037 2115 1009 921 801 729 1002 823 1000	3 19 31 37	DK-395	-	-	-	Reads	-	-	25401668	CF	2011	12	6	-	DK45	P02M5	Copenhagen Cystic Fibrosis Clinic	Copenhagen	DK
ERR431322	5	L814 L815 L817 L813 L816	10068	23 5 7 30 1 4 10	334 1206 190 3004 3001 65 3003 3002 3041 176 3043 174 832 237 793 876 1111 1527 194 3040 2113 2114 2267 1095 633 560 1351 1136 388 3038 481 3039 3042 3000 1046 860 1063 3037 2115 1009 921 801 729 1002 823 1000	3 19 31 37	DK-396	-	-	-	Reads	-	-	25401669	CF	2011	6	6	-	DK45	P02M5	Copenhagen Cystic Fibrosis Clinic	Copenhagen	DK
ERR431323	2	L333 L560	395	6 5 1 1 1 12 1	207 892 880 708 781 48 158 662 488 700 751 419 1299 354 562 400 234 434 418 529 639	13 20	DK-397	-	-	-	Reads	-	-	25401670	CF	2008	4	22	-	DK36	P77F4	Copenhagen Cystic Fibrosis Clinic	Copenhagen	DK
ERR431324	3	L243 L32 L248	17	11 5 1 7 9 4 7	604 559 198 334 750 176 83 1055 951 1005 524 730 405 527 653 737 194 155 480 349 633 677 1098 589 77 75 168 249 1030 220 39 1188 19 1063 723 1100 921 922 820	1 2 3	DK-398	-	-	-	Reads	-	-	25401671	CF	2009	3	4	-	DK06	P77F4	Copenhagen Cystic Fibrosis Clinic	Copenhagen	DK
ERR431325	2	L333 L560	395	6 5 1 1 1 12 1	207 892 880 708 781 48 158 662 488 700 751 419 1299 354 562 400 234 434 418 529 639	13 20	DK-399	-	-	-	Reads	-	-	25401672	CF	2009	7	14	-	DK36	P77F4	Copenhagen Cystic Fibrosis Clinic	Copenhagen	DK
ERR431326	0	-	671	5 5 57 13 1 74 3	-	NA	DK-4-2	-	-	-	Reads	-	-	25401724	CF	2010	11	15	-	DK03	P62M4	Copenhagen Cystic Fibrosis Clinic	Copenhagen	DK
ERR431327	3	L793 L792 L794	10098	6 10 1 3 27 4 7	1165 744 2848 2849 2846 334 2844 1206 2842 2843 3005 3004 3007 3006 3001 3000 3003 3002 176 3008 84 832 793 835 877 344 2173 2847 811 1562 2113 2114 2115 201 2858 2845 2851 2850 2853 2852 2855 2854 2857 2856 869 189 960 1023 554 3010 3011 706 1106 1104 511 921 822 1097 1002 926 1000	3 5 25	DK-40	-	-	-	Reads	-	-	25401328	CF	2012	2	27	-	DK04	P25M5	Copenhagen Cystic Fibrosis Clinic	Copenhagen	DK
ERR431328	2	L560 L333	395	6 5 1 1 1 12 1	207 892 880 708 781 48 158 662 488 700 751 419 1299 354 562 400 234 434 418 529 639	13 20	DK-400	-	-	-	Reads	-	-	25401673	CF	2010	3	16	-	DK36	P77F4	Copenhagen Cystic Fibrosis Clinic	Copenhagen	DK
ERR431329	2	L560 L333	-	6 5 1 * 1 12 1	207 892 880 708 781 48 158 662 488 700 751 419 1299 354 562 400 234 434 418 529 639	13 20	DK-401	-	-	-	Reads	-	-	25401674	CF	2010	3	16	-	DK36	P77F4	Copenhagen Cystic Fibrosis Clinic	Copenhagen	DK
ERR431330	2	L560 L333	395	6 5 1 1 1 12 1	207 892 880 708 781 48 158 662 488 700 751 419 1299 354 562 400 234 434 418 529 639	13 20	DK-402	-	-	-	Reads	-	-	25401675	CF	2010	3	16	-	DK36	P77F4	Copenhagen Cystic Fibrosis Clinic	Copenhagen	DK
ERR431331	3	L560 L333 L1	395	6 5 1 1 1 12 1	207 892 880 708 781 48 158 662 488 700 751 419 1299 354 562 400 234 434 418 529 639	13 20	DK-403	-	-	-	Reads	-	-	25401676	CF	2010	3	16	-	DK36	P77F4	Copenhagen Cystic Fibrosis Clinic	Copenhagen	DK
ERR431332	2	L333 L560	395	6 5 1 1 1 12 1	207 892 880 708 781 48 158 662 488 700 751 419 1299 354 562 400 234 434 418 529 639	13 20	DK-404	-	-	-	Reads	-	-	25401677	CF	2010	3	16	-	DK36	P77F4	Copenhagen Cystic Fibrosis Clinic	Copenhagen	DK
ERR431333	0	-	1677	32 8 57 3 1 15 25	-	NA	DK-405	-	-	-	Reads	-	-	25401678	CF	2011	10	4	-	DK52	P77F4	Copenhagen Cystic Fibrosis Clinic	Copenhagen	DK
ERR431334	0	-	1677	32 8 57 3 1 15 25	-	NA	DK-406	-	-	-	Reads	-	-	25401679	CF	2011	8	9	-	DK52	P77F4	Copenhagen Cystic Fibrosis Clinic	Copenhagen	DK
ERR431335	2	L560 L333	395	6 5 1 1 1 12 1	207 892 880 708 781 48 158 662 488 700 751 419 1299 354 562 400 234 434 418 529 639	13 20	DK-407	-	-	-	Reads	-	-	25401680	CF	2010	2	8	-	DK36	P77F4	Copenhagen Cystic Fibrosis Clinic	Copenhagen	DK
ERR431336	5	L560 L1 L333 L1 L1	395	6 5 1 1 1 12 1	207 892 880 708 781 48 158 662 488 700 751 419 1299 354 562 400 234 434 418 529 639	13 20	DK-408	-	-	-	Reads	-	-	25401681	CF	2008	11	24	-	DK36	P77F4	Copenhagen Cystic Fibrosis Clinic	Copenhagen	DK
ERR431337	2	L560 L333	395	6 5 1 1 1 12 1	207 892 880 708 781 48 158 662 488 700 751 419 1299 354 562 400 234 434 418 529 639	13 20	DK-409	-	-	-	Reads	-	-	25401682	CF	2008	11	24	-	DK36	P77F4	Copenhagen Cystic Fibrosis Clinic	Copenhagen	DK
ERR431338	3	L792 L794 L793	10098	6 10 1 3 27 4 7	1165 744 2848 2849 2846 334 2844 1206 2842 2843 3005 3004 3007 3006 3001 3000 3003 3002 176 3008 84 832 793 835 877 344 2173 2847 811 1562 2113 2114 2115 201 2858 2845 2851 2850 2853 2852 2855 2854 2857 2856 869 189 960 1023 554 3010 3011 706 1106 1104 511 921 822 1097 1002 926 1000	3 5 25	DK-41	-	-	-	Reads	-	-	25401329	CF	2011	12	13	-	DK04	P25M5	Copenhagen Cystic Fibrosis Clinic	Copenhagen	DK
ERR431339	3	L560 L333 L1	395	6 5 1 1 1 12 1	207 892 880 708 781 48 158 662 488 700 751 419 1299 354 562 400 234 434 418 529 639	13 20	DK-410.1	-	-	-	Reads	-	-	25401684	CF	2007	6	25	-	DK36	P77F4	Copenhagen Cystic Fibrosis Clinic	Copenhagen	DK
ERR431340	3	L1 L333 L560	395	6 5 1 1 1 12 1	207 892 880 708 781 48 158 662 488 700 751 419 1299 354 562 400 234 434 418 529 639	13 20	DK-410	-	-	-	Reads	-	-	25401683	CF	2007	6	25	-	DK36	P77F4	Copenhagen Cystic Fibrosis Clinic	Copenhagen	DK
ERR431341	1	L448	389	17 22 5 3 1 14 3	679 230 889 765 641 1104 97 509 1033 251 253 287	14	DK-411	-	-	-	Reads	-	-	25401685	CF	2012	11	6	-	DK18	P55M4	Copenhagen Cystic Fibrosis Clinic	Copenhagen	DK
ERR431342	1	L448	389	17 22 5 3 1 14 3	679 230 889 765 641 1104 97 509 1033 251 253 287	14	DK-412.1	-	-	-	Reads	-	-	25401687	CF	2012	4	26	-	DK18	P55M4	Copenhagen Cystic Fibrosis Clinic	Copenhagen	DK
ERR431343	1	L448	389	17 22 5 3 1 14 3	679 230 889 765 641 1104 97 509 1033 251 253 287	14	DK-412	-	-	-	Reads	-	-	25401686	CF	2012	4	26	-	DK18	P55M4	Copenhagen Cystic Fibrosis Clinic	Copenhagen	DK
ERR431344	1	L448	389	17 22 5 3 1 14 3	679 230 889 765 641 1104 97 509 1033 251 253 287	14	DK-413.1	-	-	-	Reads	-	-	25401689	CF	2011	9	12	-	DK18	P55M4	Copenhagen Cystic Fibrosis Clinic	Copenhagen	DK
ERR431345	1	L448	389	17 22 5 3 1 14 3	679 230 889 765 641 1104 97 509 1033 251 253 287	14	DK-413	-	-	-	Reads	-	-	25401688	CF	2011	9	12	-	DK18	P55M4	Copenhagen Cystic Fibrosis Clinic	Copenhagen	DK
ERR431346	1	L448	389	17 22 5 3 1 14 3	679 230 889 765 641 1104 97 509 1033 251 253 287	14	DK-414	-	-	-	Reads	-	-	25401690	CF	2011	7	12	-	DK18	P55M4	Copenhagen Cystic Fibrosis Clinic	Copenhagen	DK
ERR431347	5	L170 L1 L1 L40 L1	253	4 4 16 12 1 6 3	151 887 338 211 1120 312 232 85 958 20 697 1057 45 704 1112 348 284 891 123 229 227 166 1049 56 1107 417 476 721 293	10 17	DK-415	-	-	-	Reads	-	-	25401691	CF	2009	12	1	-	DK19	P55M4	Copenhagen Cystic Fibrosis Clinic	Copenhagen	DK
ERR431348	2	L40 L170	253	4 4 16 12 1 6 3	151 887 338 211 1120 312 232 85 958 20 697 1057 45 704 1112 348 284 891 123 229 227 166 1049 56 1107 417 476 721 293	10 17	DK-416	-	-	-	Reads	-	-	25401692	CF	2008	11	10	-	DK19	P55M4	Copenhagen Cystic Fibrosis Clinic	Copenhagen	DK
ERR431349	2	L170 L40	253	4 4 16 12 1 6 3	151 887 338 211 1120 312 232 85 958 20 697 1057 45 704 1112 348 284 891 123 229 227 166 1049 56 1107 417 476 721 293	10 17	DK-417	-	-	-	Reads	-	-	25401693	CF	2007	12	17	-	DK19	P55M4	Copenhagen Cystic Fibrosis Clinic	Copenhagen	DK
ERR431350	6	L876 L829 L830 L1 L1 L1	809	36 3 6 13 3 6 26	215 3049 3048 3061 592 65 3057 138 3045 254 3046 345 1502 1503 1500 347 3047 1504 1505 280 994 149 384 3058 3059 3056 1501 3054 3055 3052 3053 3050 3051 372 1046 782 3060 1101 1865 1004 2251	6 31 38	DK-418	-	-	-	Reads	-	-	25401694	CF	2010	6	2	-	DK53	P36F2	Copenhagen Cystic Fibrosis Clinic	Copenhagen	DK
ERR431351	4	L336 L834 L708 L707	10074	28 5 11 11 4 12 10034	1081 596 555 629 608 1921 1922 1923 1924 110 277 694 1421 375 1423 1422 1425 1424 48 44 2789 2788 429 557 2244 689 503 816 408 753 584 684 140 674 610 1099 861 488 485 1705 1024 826 2125 2124 1706 1708 1709 472 536 354 1450 430 2787 2792 2793 2790 2791 2796 2794 2795	11 12 20 24	DK-419	-	-	-	Reads	-	-	25401695	CF	2010	6	2	-	DK01	P36F2	Copenhagen Cystic Fibrosis Clinic	Copenhagen	DK
ERR431352	5	L236 L336 L834 L707 L708	10074	28 5 11 11 4 12 10034	1081 596 555 629 608 1921 1922 1923 1924 110 277 694 1421 375 1423 1422 1425 1424 48 44 2789 2788 429 557 2244 689 503 816 408 753 584 684 140 674 610 1099 861 488 485 1705 1024 826 2125 2124 1706 1708 1709 472 536 354 1450 430 2787 2792 2793 2790 2791 2796 2794 2795	11 12 20 24	DK-420	-	-	-	Reads	-	-	25401696	CF	2009	3	26	-	DK01	P36F2	Copenhagen Cystic Fibrosis Clinic	Copenhagen	DK
ERR431354	6	L876 L1 L830 L829 L1 L1	809	36 3 6 13 3 6 26	215 3049 3048 3061 592 65 3057 138 3045 254 3046 345 1502 1503 1500 347 3047 1504 1505 280 994 149 384 3058 3059 3056 1501 3054 3055 3052 3053 3050 3051 372 1046 782 3060 1101 1865 1004 2251	6 31 38	DK-422	-	-	-	Reads	-	-	25401698	CF	2012	5	30	-	DK53	P36F2	Copenhagen Cystic Fibrosis Clinic	Copenhagen	DK
ERR431355	7	L1 L830 L1 L1 L1 L829 L876	809	36 3 6 13 3 6 26	215 3049 3048 3061 592 65 3057 138 3045 254 3046 345 1502 1503 1500 347 3047 1504 1505 280 994 149 384 3058 3059 3056 1501 3054 3055 3052 3053 3050 3051 372 1046 782 3060 1101 1865 1004 2251	6 31 38	DK-423.1	-	-	-	Reads	-	-	25401700	CF	2011	2	24	-	DK53	P36F2	Copenhagen Cystic Fibrosis Clinic	Copenhagen	DK
ERR431356	4	L748 L749 L654 L750	10038	140 30 42 10262 48 24 32	2929 2964 2966 2961 2960 2963 2962 2779 2949 2948 2947 2946 2945 2944 2942 2941 2940 2546 2589 2938 2939 2936 2937 2934 2935 2932 2933 2930 2931 2958 2959 2954 2955 2956 2957 2950 2951 2952 2953 2553 2556	9 27 28 29	DK-423	-	-	-	Reads	-	-	25401699	CF	2011	2	24	-	DK15	P36F2	Copenhagen Cystic Fibrosis Clinic	Copenhagen	DK
ERR431357	6	L829 L876 L830 L1 L1 L1	809	36 3 6 13 3 6 26	215 3049 3048 3061 592 65 3057 138 3045 254 3046 345 1502 1503 1500 347 3047 1504 1505 280 994 149 384 3058 3059 3056 1501 3054 3055 3052 3053 3050 3051 372 1046 782 3060 1101 1865 1004 2251	6 31 38	DK-424	-	-	-	Reads	-	-	25401701	CF	2011	2	24	-	DK53	P36F2	Copenhagen Cystic Fibrosis Clinic	Copenhagen	DK
ERR431358	4	L834 L336 L707 L708	10074	28 5 11 11 4 12 10034	1081 596 555 629 608 1921 1922 1923 1924 110 277 694 1421 375 1423 1422 1425 1424 48 44 2789 2788 429 557 2244 689 503 816 408 753 584 684 140 674 610 1099 861 488 485 1705 1024 826 2125 2124 1706 1708 1709 472 536 354 1450 430 2787 2792 2793 2790 2791 2796 2794 2795	11 12 20 24	DK-425	-	-	-	Reads	-	-	25401702	CF	2011	9	28	-	DK01	P36F2	Copenhagen Cystic Fibrosis Clinic	Copenhagen	DK
ERR431359	6	L876 L829 L1 L830 L1 L1	809	36 3 6 13 3 6 26	215 3049 3048 3061 592 65 3057 138 3045 254 3046 345 1502 1503 1500 347 3047 1504 1505 280 994 149 384 3058 3059 3056 1501 3054 3055 3052 3053 3050 3051 372 1046 782 3060 1101 1865 1004 2251	6 31 38	DK-426	-	-	-	Reads	-	-	25401703	CF	2011	9	28	-	DK53	P36F2	Copenhagen Cystic Fibrosis Clinic	Copenhagen	DK
ERR431360	4	L336 L834 L707 L708	10074	28 5 11 11 4 12 10034	1081 596 555 629 608 1921 1922 1923 1924 110 277 694 1421 375 1423 1422 1425 1424 48 44 2789 2788 429 557 2244 689 503 816 408 753 584 684 140 674 610 1099 861 488 485 1705 1024 826 2125 2124 1706 1708 1709 472 536 354 1450 430 2787 2792 2793 2790 2791 2796 2794 2795	11 12 20 24	DK-427.1	-	-	-	Reads	-	-	25401705	CF	2006	8	29	-	DK01	P36F2	Copenhagen Cystic Fibrosis Clinic	Copenhagen	DK
ERR431361	6	L1 L748 L1 L749 L654 L750	10038	140 30 42 10262 48 24 32	2929 2964 2966 2961 2960 2963 2962 2779 2949 2948 2947 2946 2945 2944 2942 2941 2940 2546 2589 2938 2939 2936 2937 2934 2935 2932 2933 2930 2931 2958 2959 2954 2955 2956 2957 2950 2951 2952 2953 2553 2556	9 27 28 29	DK-427	-	-	-	Reads	-	-	25401704	CF	2006	8	29	-	DK15	P36F2	Copenhagen Cystic Fibrosis Clinic	Copenhagen	DK
ERR431362	6	L876 L1 L830 L1 L829 L1	-	36 3 6 * 3 6 26	215 3049 3048 3061 592 65 3057 138 3045 254 3046 345 1502 1503 1500 347 3047 1504 1505 280 994 149 384 3058 3059 3056 1501 3054 3055 3052 3053 3050 3051 372 1046 782 3060 1101 1865 1004 2251	6 31 38	DK-428	-	-	-	Reads	-	-	25401706	CF	2006	8	29	-	DK53	P36F2	Copenhagen Cystic Fibrosis Clinic	Copenhagen	DK
ERR431363	4	L336 L834 L707 L708	10074	28 5 11 11 4 12 10034	1081 596 555 629 608 1921 1922 1923 1924 110 277 694 1421 375 1423 1422 1425 1424 48 44 2789 2788 429 557 2244 689 503 816 408 753 584 684 140 674 610 1099 861 488 485 1705 1024 826 2125 2124 1706 1708 1709 472 536 354 1450 430 2787 2792 2793 2790 2791 2796 2794 2795	11 12 20 24	DK-429	-	-	-	Reads	-	-	25401707	CF	2010	11	1	-	DK01	P36F2	Copenhagen Cystic Fibrosis Clinic	Copenhagen	DK
ERR431364	7	L1 L830 L829 L876 L1 L1 L874	809	36 3 6 13 3 6 26	215 3063 3048 3061 592 65 3057 138 3045 254 3046 345 1502 1503 1500 347 3047 1504 1505 280 994 149 384 3058 3059 3056 1501 3054 3055 3052 3053 3050 3051 3049 372 1046 782 3060 1101 1865 1004 2251	6 31 38 42	DK-430	-	-	-	Reads	-	-	25401708	CF	2010	11	1	-	DK53	P36F2	Copenhagen Cystic Fibrosis Clinic	Copenhagen	DK
ERR431365	7	L829 L876 L830 L1 L1 L1 L875	809	36 3 6 13 3 6 26	215 3063 3048 3061 592 65 3057 138 3045 254 3046 345 1502 1503 1500 347 3047 1504 1505 280 994 149 384 3058 3059 3056 1501 3054 3055 3052 3053 3050 3051 3049 372 1046 782 3060 1101 1865 1004 2251	6 31 38 43	DK-431	-	-	-	Reads	-	-	25401709	CF	2007	6	12	-	DK53	P36F2	Copenhagen Cystic Fibrosis Clinic	Copenhagen	DK
ERR431366	4	L834 L336 L707 L708	10074	28 5 11 11 4 12 10034	1081 596 555 629 608 1921 1922 1923 1924 110 277 694 1421 375 1423 1422 1425 1424 48 44 2789 2788 429 557 2244 689 503 816 408 753 584 684 140 674 610 1099 861 488 485 1705 1024 826 2125 2124 1706 1708 1709 472 536 354 1450 430 2787 2792 2793 2790 2791 2796 2794 2795	11 12 20 24	DK-432	-	-	-	Reads	-	-	25401710	CF	2007	6	12	-	DK01	P36F2	Copenhagen Cystic Fibrosis Clinic	Copenhagen	DK
ERR431367	4	L834 L336 L708 L707	10074	28 5 11 11 4 12 10034	1081 596 555 629 608 1921 1922 1923 1924 110 277 694 1421 375 1423 1422 1425 1424 48 44 2789 2788 429 557 2244 689 503 816 408 753 584 684 140 674 610 1099 861 488 485 1705 1024 826 2125 2124 1706 1708 1709 472 536 354 1450 430 2787 2792 2793 2790 2791 2796 2794 2795	11 12 20 24	DK-433	-	-	-	Reads	-	-	25401711	CF	2006	5	1	-	DK01	P36F2	Copenhagen Cystic Fibrosis Clinic	Copenhagen	DK
ERR431368	7	L829 L1 L1 L1 L876 L830 L875	809	36 3 6 13 3 6 26	215 3063 3048 3061 592 65 3057 138 3045 254 3046 345 1502 1503 1500 347 3047 1504 1505 280 994 149 384 3058 3059 3056 1501 3054 3055 3052 3053 3050 3051 3049 372 1046 782 3060 1101 1865 1004 2251	6 31 38 43	DK-434	-	-	-	Reads	-	-	25401712	CF	2005	6	28	-	DK53	P36F2	Copenhagen Cystic Fibrosis Clinic	Copenhagen	DK
ERR431369	4	L834 L336 L707 L708	10074	28 5 11 11 4 12 10034	1081 596 555 629 608 1921 1922 1923 1924 110 277 694 1421 375 1423 1422 1425 1424 48 44 2789 2788 429 557 2244 689 503 816 408 753 584 684 140 674 610 1099 861 488 485 1705 1024 826 2125 2124 1706 1708 1709 472 536 354 1450 430 2787 2792 2793 2790 2791 2796 2794 2795	11 12 20 24	DK-435	-	-	-	Reads	-	-	25401713	CF	2008	10	20	-	DK01	P36F2	Copenhagen Cystic Fibrosis Clinic	Copenhagen	DK
ERR431370	4	L748 L749 L750 L654	10038	140 30 42 10262 48 24 32	2929 2964 2966 2961 2960 2963 2962 2779 2949 2948 2947 2946 2945 2944 2942 2941 2940 2546 2589 2938 2939 2936 2937 2934 2935 2932 2933 2930 2931 2958 2959 2954 2955 2956 2957 2950 2951 2952 2953 2553 2556	9 27 28 29	DK-436	-	-	-	Reads	-	-	25401714	CF	2007	1	30	-	DK15	P36F2	Copenhagen Cystic Fibrosis Clinic	Copenhagen	DK
ERR431371	6	L829 L1 L876 L1 L1 L830	809	36 3 6 13 3 6 26	215 3049 3048 3061 592 65 3057 138 3045 254 3046 345 1502 1503 1500 347 3047 1504 1505 280 994 149 384 3058 3059 3056 1501 3054 3055 3052 3053 3050 3051 372 1046 782 3060 1101 1865 1004 2251	6 31 38	DK-437.1	-	-	-	Reads	-	-	25401716	CF	2007	1	11	-	DK53	P36F2	Copenhagen Cystic Fibrosis Clinic	Copenhagen	DK
ERR431372	7	L876 L830 L829 L1 L1 L1 L875	809	36 3 6 13 3 6 26	215 3063 3048 3061 592 65 3057 138 3045 254 3046 345 1502 1503 1500 347 3047 1504 1505 280 994 149 384 3058 3059 3056 1501 3054 3055 3052 3053 3050 3051 3049 372 1046 782 3060 1101 1865 1004 2251	6 31 38 43	DK-437	-	-	-	Reads	-	-	25401715	CF	2007	1	11	-	DK53	P36F2	Copenhagen Cystic Fibrosis Clinic	Copenhagen	DK
ERR431373	4	L336 L834 L708 L707	10074	28 5 11 11 4 12 10034	1081 596 555 629 608 1921 1922 1923 1924 110 277 694 1421 375 1423 1422 1425 1424 48 44 2789 2788 429 557 2244 689 503 816 408 753 584 684 140 674 610 1099 861 488 485 1705 1024 826 2125 2124 1706 1708 1709 472 536 354 1450 430 2787 2792 2793 2790 2791 2796 2794 2795	11 12 20 24	DK-438	-	-	-	Reads	-	-	25401717	CF	2007	10	30	-	DK01	P36F2	Copenhagen Cystic Fibrosis Clinic	Copenhagen	DK
ERR431374	4	L749 L748 L654 L750	10038	140 30 42 10262 48 24 32	2929 2964 2966 2961 2960 2963 2962 2779 2949 2948 2947 2946 2945 2944 2942 2941 2940 2546 2589 2938 2939 2936 2937 2934 2935 2932 2933 2930 2931 2958 2959 2954 2955 2956 2957 2950 2951 2952 2953 2553 2556	9 27 28 29	DK-439.1	-	-	-	Reads	-	-	25401719	CF	2010	9	3	-	DK15	P36F2	Copenhagen Cystic Fibrosis Clinic	Copenhagen	DK
ERR431375	7	L1 L829 L830 L1 L876 L1 L875	-	36 3 6 * 3 6 26	215 3063 3048 3061 592 65 3057 138 3045 254 3046 345 1502 1503 1500 347 3047 1504 1505 280 994 149 384 3058 3059 3056 1501 3054 3055 3052 3053 3050 3051 3049 372 1046 782 3060 1101 1865 1004 2251	6 31 38 43	DK-439	-	-	-	Reads	-	-	25401718	CF	2010	9	3	-	DK53	P36F2	Copenhagen Cystic Fibrosis Clinic	Copenhagen	DK
ERR431376	1	L448	389	17 22 5 3 1 14 3	679 230 889 765 641 1104 97 509 1033 251 253 287	14	DK-440	-	-	-	Reads	-	-	25401720	CF	2012	4	26	-	DK18	P55M4	Copenhagen Cystic Fibrosis Clinic	Copenhagen	DK
ERR431377	0	-	671	5 5 57 13 1 74 3	-	NA	DK-54	-	-	-	Reads	-	-	25401330	CF	2011	6	16	-	DK03	P62M4	Copenhagen Cystic Fibrosis Clinic	Copenhagen	DK
ERR431378	0	-	671	5 5 57 13 1 74 3	-	NA	DK-55	-	-	-	Reads	-	-	25401331	CF	2011	6	16	-	DK03	P62M4	Copenhagen Cystic Fibrosis Clinic	Copenhagen	DK
ERR431379	0	-	671	5 5 57 13 1 74 3	-	NA	DK-56	-	-	-	Reads	-	-	25401332	CF	2011	6	16	-	DK03	P62M4	Copenhagen Cystic Fibrosis Clinic	Copenhagen	DK
ERR431380	0	-	671	5 5 57 13 1 74 3	-	NA	DK-57	-	-	-	Reads	-	-	25401333	CF	2011	6	16	-	DK03	P62M4	Copenhagen Cystic Fibrosis Clinic	Copenhagen	DK
ERR431381	0	-	671	5 5 57 13 1 74 3	-	NA	DK-58	-	-	-	Reads	-	-	25401334	CF	2011	6	16	-	DK03	P62M4	Copenhagen Cystic Fibrosis Clinic	Copenhagen	DK
ERR431382	3	L385 L390 L857	1068	23 5 11 7 1 12 137	459 318 1129 982 554 706 218 574 756 3064 250 138 80 254 493 517 690 853 79 877 1080 954 345 541 402 522 810 917 189 936 201 147 1097 1090 635 460 565 245 260 384 311 387 164 221 842 869 903 904 1023 695 929 945 246 1661 1101 1660 680 926 822	4 5 6	DK-59	-	-	-	Reads	-	-	25401335	CF	2010	11	9	-	DK08	P88M4	Copenhagen Cystic Fibrosis Clinic	Copenhagen	DK
ERR431383	3	L794 L792 L793	10098	6 10 1 3 27 4 7	1165 744 2848 2849 2846 334 2844 1206 2842 2843 3005 3004 3007 3006 3001 3000 3003 3002 176 3008 84 832 793 835 877 344 2173 2847 811 1562 2113 2114 2115 201 2858 2845 2851 2850 2853 2852 2855 2854 2857 2856 869 189 960 1023 554 3010 3011 706 1106 1104 511 921 822 1097 1002 926 1000	3 5 25	DK-6-2	-	-	-	Reads	-	-	25401725	CF	2007	9	5	-	DK04	P25M5	Copenhagen Cystic Fibrosis Clinic	Copenhagen	DK
ERR431384	3	L857 L385 L390	1068	23 5 11 7 1 12 137	459 318 1129 982 554 706 218 574 756 3064 250 138 80 254 493 517 690 853 79 877 1080 954 345 541 402 522 810 917 189 936 201 147 1097 1090 635 460 565 245 260 384 311 387 164 221 842 869 903 904 1023 695 929 945 246 1661 1101 1660 680 926 822	4 5 6	DK-60.1	-	-	-	Reads	-	-	25401337	CF	2010	11	17	-	DK08	P88M4	Copenhagen Cystic Fibrosis Clinic	Copenhagen	DK
ERR431386	3	L857 L385 L390	1068	23 5 11 7 1 12 137	459 318 1129 982 554 706 218 574 756 3064 250 138 80 254 493 517 690 853 79 877 1080 954 345 541 402 522 810 917 189 936 201 147 1097 1090 635 460 565 245 260 384 311 387 164 221 842 869 903 904 1023 695 929 945 246 1661 1101 1660 680 926 822	4 5 6	DK-61	-	-	-	Reads	-	-	25401338	CF	2011	5	25	-	DK08	P88M4	Copenhagen Cystic Fibrosis Clinic	Copenhagen	DK
ERR431387	4	L385 L390 L1 L857	1068	23 5 11 7 1 12 137	459 318 1129 982 554 706 218 574 756 3064 250 138 80 254 493 517 690 853 79 877 1080 954 345 541 402 522 810 917 189 936 201 147 1097 1090 635 460 565 245 260 384 311 387 164 221 842 869 903 904 1023 695 929 945 246 1661 1101 1660 680 926 822	4 5 6	DK-62	-	-	-	Reads	-	-	25401339	CF	2011	10	10	-	DK08	P88M4	Copenhagen Cystic Fibrosis Clinic	Copenhagen	DK
ERR431388	3	L390 L857 L385	1068	23 5 11 7 1 12 137	459 318 1129 982 554 706 218 574 756 3064 250 138 80 254 493 517 690 853 79 877 1080 954 345 541 402 522 810 917 189 936 201 147 1097 1090 635 460 565 245 260 384 311 387 164 221 842 869 903 904 1023 695 929 945 246 1661 1101 1660 680 926 822	4 5 6	DK-63	-	-	-	Reads	-	-	25401340	CF	2012	7	3	-	DK08	P88M4	Copenhagen Cystic Fibrosis Clinic	Copenhagen	DK
ERR431389	3	L857 L385 L390	1068	23 5 11 7 1 12 137	459 318 1129 982 554 706 218 574 756 3064 250 138 80 254 493 517 690 853 79 877 1080 954 345 541 402 522 810 917 189 936 201 147 1097 1090 635 460 565 245 260 384 311 387 164 221 842 869 903 904 1023 695 929 945 246 1661 1101 1660 680 926 822	4 5 6	DK-64	-	-	-	Reads	-	-	25401341	CF	2010	10	18	-	DK08	P88M4	Copenhagen Cystic Fibrosis Clinic	Copenhagen	DK
ERR431390	3	L390 L385 L857	1068	23 5 11 7 1 12 137	459 318 1129 982 554 706 218 574 756 3064 250 138 80 254 493 517 690 853 79 877 1080 954 345 541 402 522 810 917 189 936 201 147 1097 1090 635 460 565 245 260 384 311 387 164 221 842 869 903 904 1023 695 929 945 246 1661 1101 1660 680 926 822	4 5 6	DK-65	-	-	-	Reads	-	-	25401342	CF	2011	1	4	-	DK08	P88M4	Copenhagen Cystic Fibrosis Clinic	Copenhagen	DK
ERR431391	3	L390 L857 L385	1068	23 5 11 7 1 12 137	459 318 1129 982 554 706 218 574 756 3064 250 138 80 254 493 517 690 853 79 877 1080 954 345 541 402 522 810 917 189 936 201 147 1097 1090 635 460 565 245 260 384 311 387 164 221 842 869 903 904 1023 695 929 945 246 1661 1101 1660 680 926 822	4 5 6	DK-66	-	-	-	Reads	-	-	25401343	CF	2010	9	15	-	DK08	P88M4	Copenhagen Cystic Fibrosis Clinic	Copenhagen	DK
ERR431392	4	L390 L1 L385 L857	1068	23 5 11 7 1 12 137	459 318 1129 982 554 706 218 574 756 3064 250 138 80 254 493 517 690 853 79 877 1080 954 345 541 402 522 810 917 189 936 201 147 1097 1090 635 460 565 245 260 384 311 387 164 221 842 869 903 904 1023 695 929 945 246 1661 1101 1660 680 926 822	4 5 6	DK-67	-	-	-	Reads	-	-	25401344	CF	2012	3	7	-	DK08	P88M4	Copenhagen Cystic Fibrosis Clinic	Copenhagen	DK
ERR431393	3	L384 L32 L383	-	11 5 1 * 4 4 7	604 559 198 194 750 83 1055 730 405 527 653 737 480 633 677 1098 77 249 220 39 1188 19 1063 723 1100 1005 820	1 2 3	DK-7-2	-	-	-	Reads	-	-	25401726	CF	2011	9	7	-	DK06	P44F5	Copenhagen Cystic Fibrosis Clinic	Copenhagen	DK
ERR431394	3	L792 L793 L794	10098	6 10 1 3 27 4 7	1165 744 2848 2849 2846 334 2844 1206 2842 2843 3005 3004 3007 3006 3001 3000 3003 3002 176 3008 84 832 793 835 877 344 2173 2847 811 1562 2113 2114 2115 201 2858 2845 2851 2850 2853 2852 2855 2854 2857 2856 869 189 960 1023 554 3010 3011 706 1106 1104 511 921 822 1097 1002 926 1000	3 5 25	DK-75	-	-	-	Reads	-	-	25401345	CF	2007	9	5	-	DK04	P25M5	Copenhagen Cystic Fibrosis Clinic	Copenhagen	DK
ERR431395	3	L861 L862 L863	1822	142 14 25 6 1 1 8	1207 3067 1925 3065 3069 935 3068 3108 3109 3104 3105 3106 3107 3100 3101 3102 3103 3089 3088 3085 3084 3087 3086 3081 3080 3083 3082 721 3070 3071 3072 3073 3074 3075 3076 3077 3078 3079 3096 1698 3092 3093 3090 3091 2415 3097 3095 3098 3099 3066	15 39 40	DK-76	-	-	-	Reads	-	-	25401346	CF	2006	8	29	-	DK09	P08M4	Copenhagen Cystic Fibrosis Clinic	Copenhagen	DK
ERR431396	3	L863 L862 L861	1822	142 14 25 6 1 1 8	1207 3067 1925 3065 3069 935 3068 3108 3109 3104 3105 3106 3107 3100 3101 3102 3103 3089 3088 3085 3084 3087 3086 3081 3080 3083 3082 721 3070 3071 3072 3073 3074 3075 3076 3077 3078 3079 3096 1698 3092 3093 3090 3091 2415 3097 3095 3098 3099 3066	15 39 40	DK-77	-	-	-	Reads	-	-	25401347	CF	2006	5	8	-	DK09	P08M4	Copenhagen Cystic Fibrosis Clinic	Copenhagen	DK
ERR431397	3	L862 L861 L863	1822	142 14 25 6 1 1 8	1207 3067 1925 3065 3069 935 3068 3108 3109 3104 3105 3106 3107 3100 3101 3102 3103 3089 3088 3085 3084 3087 3086 3081 3080 3083 3082 721 3070 3071 3072 3073 3074 3075 3076 3077 3078 3079 3096 1698 3092 3093 3090 3091 2415 3097 3095 3098 3099 3066	15 39 40	DK-78	-	-	-	Reads	-	-	25401348	CF	2007	11	6	-	DK09	P08M4	Copenhagen Cystic Fibrosis Clinic	Copenhagen	DK
ERR431398	3	L862 L861 L863	1822	142 14 25 6 1 1 8	1207 3067 1925 3065 3069 935 3068 3108 3109 3104 3105 3106 3107 3100 3101 3102 3103 3089 3088 3085 3084 3087 3086 3081 3080 3083 3082 721 3070 3071 3072 3073 3074 3075 3076 3077 3078 3079 3096 1698 3092 3093 3090 3091 2415 3097 3095 3098 3099 3066	15 39 40	DK-79	-	-	-	Reads	-	-	25401349	CF	2007	11	6	-	DK09	P08M4	Copenhagen Cystic Fibrosis Clinic	Copenhagen	DK
ERR431399	3	L861 L863 L862	1822	142 14 25 6 1 1 8	1207 3067 1925 3065 3069 935 3068 3108 3109 3104 3105 3106 3107 3100 3101 3102 3103 3089 3088 3085 3084 3087 3086 3081 3080 3083 3082 721 3070 3071 3072 3073 3074 3075 3076 3077 3078 3079 3096 1698 3092 3093 3090 3091 2415 3097 3095 3098 3099 3066	15 39 40	DK-80	-	-	-	Reads	-	-	25401350	CF	2008	3	5	-	DK09	P08M4	Copenhagen Cystic Fibrosis Clinic	Copenhagen	DK
ERR431400	3	L864 L862 L863	1822	142 14 25 6 1 1 8	1207 3067 1925 3065 3069 935 3083 3108 3109 3104 3105 3106 3107 3100 3101 3102 3103 3089 3088 3085 2415 3087 3086 3068 1698 3082 721 3070 3071 3072 3084 3081 3092 3093 3090 3091 3096 3097 3095 3098 3099 3066	15 39 40	DK-81.1	-	-	-	Reads	-	-	25401352	CF	2008	9	18	-	DK09	P08M4	Copenhagen Cystic Fibrosis Clinic	Copenhagen	DK
ERR431401	3	L863 L862 L861	1822	142 14 25 6 1 1 8	1207 3067 1925 3065 3069 935 3068 3108 3109 3104 3105 3106 3107 3100 3101 3102 3103 3089 3088 3085 3084 3087 3086 3081 3080 3083 3082 721 3070 3071 3072 3073 3074 3075 3076 3077 3078 3079 3096 1698 3092 3093 3090 3091 2415 3097 3095 3098 3099 3066	15 39 40	DK-81	-	-	-	Reads	-	-	25401351	CF	2008	9	18	-	DK09	P08M4	Copenhagen Cystic Fibrosis Clinic	Copenhagen	DK
ERR431402	3	L864 L862 L863	1822	142 14 25 6 1 1 8	1207 3067 1925 3065 3069 935 3083 3108 3109 3104 3105 3106 3107 3100 3101 3102 3103 3089 3088 3085 2415 3087 3086 3068 1698 3082 721 3070 3071 3072 3084 3081 3092 3093 3090 3091 3096 3097 3095 3098 3099 3066	15 39 40	DK-82.1	-	-	-	Reads	-	-	25401354	CF	2008	9	18	-	DK09	P08M4	Copenhagen Cystic Fibrosis Clinic	Copenhagen	DK
ERR431403	3	L861 L862 L863	1822	142 14 25 6 1 1 8	1207 3067 1925 3065 3069 935 3068 3108 3109 3104 3105 3106 3107 3100 3101 3102 3103 3089 3088 3085 3084 3087 3086 3081 3080 3083 3082 721 3070 3071 3072 3073 3074 3075 3076 3077 3078 3079 3096 1698 3092 3093 3090 3091 2415 3097 3095 3098 3099 3066	15 39 40	DK-82	-	-	-	Reads	-	-	25401353	CF	2008	9	18	-	DK09	P08M4	Copenhagen Cystic Fibrosis Clinic	Copenhagen	DK
ERR431404	3	L862 L864 L863	1822	142 14 25 6 1 1 8	1207 3067 1925 3065 3069 935 3083 3108 3109 3104 3105 3106 3107 3100 3101 3102 3103 3089 3088 3085 2415 3087 3086 3068 1698 3082 721 3070 3071 3072 3084 3081 3092 3093 3090 3091 3096 3097 3095 3098 3099 3066	15 39 40	DK-83	-	-	-	Reads	-	-	25401355	CF	2008	12	15	-	DK09	P08M4	Copenhagen Cystic Fibrosis Clinic	Copenhagen	DK
ERR431405	3	L864 L863 L862	1822	142 14 25 6 1 1 8	1207 3067 1925 3065 3069 935 3083 3108 3109 3104 3105 3106 3107 3100 3101 3102 3103 3089 3088 3085 2415 3087 3086 3068 1698 3082 721 3070 3071 3072 3084 3081 3092 3093 3090 3091 3096 3097 3095 3098 3099 3066	15 39 40	DK-84	-	-	-	Reads	-	-	25401356	CF	2008	8	12	-	DK09	P08M4	Copenhagen Cystic Fibrosis Clinic	Copenhagen	DK
ERR431406	3	L862 L863 L864	1822	142 14 25 6 1 1 8	1207 3067 1925 3065 3069 935 3083 3108 3109 3104 3105 3106 3107 3100 3101 3102 3103 3089 3088 3085 2415 3087 3086 3068 1698 3082 721 3070 3071 3072 3084 3081 3092 3093 3090 3091 3096 3097 3095 3098 3099 3066	15 39 40	DK-85	-	-	-	Reads	-	-	25401357	CF	2008	8	12	-	DK09	P08M4	Copenhagen Cystic Fibrosis Clinic	Copenhagen	DK
ERR431407	3	L863 L862 L861	1822	142 14 25 6 1 1 8	1207 3067 1925 3065 3069 935 3068 3108 3109 3104 3105 3106 3107 3100 3101 3102 3103 3089 3088 3085 3084 3087 3086 3081 3080 3083 3082 721 3070 3071 3072 3073 3074 3075 3076 3077 3078 3079 3096 1698 3092 3093 3090 3091 2415 3097 3095 3098 3099 3066	15 39 40	DK-86	-	-	-	Reads	-	-	25401358	CF	2010	4	29	-	DK09	P08M4	Copenhagen Cystic Fibrosis Clinic	Copenhagen	DK
ERR431408	3	L863 L862 L864	1822	142 14 25 6 1 1 8	1207 3067 1925 3065 3069 935 3083 3108 3109 3104 3105 3106 3107 3100 3101 3102 3103 3089 3088 3085 2415 3087 3086 3068 1698 3082 721 3070 3071 3072 3084 3081 3092 3093 3090 3091 3096 3097 3095 3098 3099 3066	15 39 40	DK-87	-	-	-	Reads	-	-	25401359	CF	2009	6	22	-	DK09	P08M4	Copenhagen Cystic Fibrosis Clinic	Copenhagen	DK
ERR431409	3	L863 L861 L862	1822	142 14 25 6 1 1 8	1207 3067 1925 3065 3069 935 3068 3108 3109 3104 3105 3106 3107 3100 3101 3102 3103 3089 3088 3085 3084 3087 3086 3081 3080 3083 3082 721 3070 3071 3072 3073 3074 3075 3076 3077 3078 3079 3096 1698 3092 3093 3090 3091 2415 3097 3095 3098 3099 3066	15 39 40	DK-88	-	-	-	Reads	-	-	25401360	CF	2009	8	24	-	DK09	P08M4	Copenhagen Cystic Fibrosis Clinic	Copenhagen	DK
ERR431410	3	L862 L863 L861	1822	142 14 25 6 1 1 8	1207 3067 1925 3065 3069 935 3068 3108 3109 3104 3105 3106 3107 3100 3101 3102 3103 3089 3088 3085 3084 3087 3086 3081 3080 3083 3082 721 3070 3071 3072 3073 3074 3075 3076 3077 3078 3079 3096 1698 3092 3093 3090 3091 2415 3097 3095 3098 3099 3066	15 39 40	DK-89	-	-	-	Reads	-	-	25401361	CF	2010	7	1	-	DK09	P08M4	Copenhagen Cystic Fibrosis Clinic	Copenhagen	DK
ERR431411	3	L863 L862 L861	1822	142 14 25 6 1 1 8	1207 3067 1925 3065 3069 935 3068 3108 3109 3104 3105 3106 3107 3100 3101 3102 3103 3089 3088 3085 3084 3087 3086 3081 3080 3083 3082 721 3070 3071 3072 3073 3074 3075 3076 3077 3078 3079 3096 1698 3092 3093 3090 3091 2415 3097 3095 3098 3099 3066	15 39 40	DK-90	-	-	-	Reads	-	-	25401362	CF	2010	7	1	-	DK09	P08M4	Copenhagen Cystic Fibrosis Clinic	Copenhagen	DK
ERR431412	3	L861 L862 L863	1822	142 14 25 6 1 1 8	1207 3067 1925 3065 3069 935 3068 3108 3109 3104 3105 3106 3107 3100 3101 3102 3103 3089 3088 3085 3084 3087 3086 3081 3080 3083 3082 721 3070 3071 3072 3073 3074 3075 3076 3077 3078 3079 3096 1698 3092 3093 3090 3091 2415 3097 3095 3098 3099 3066	15 39 40	DK-91	-	-	-	Reads	-	-	25401363	CF	2009	6	22	-	DK09	P08M4	Copenhagen Cystic Fibrosis Clinic	Copenhagen	DK
ERR431413	3	L865 L866 L867	160	11 5 6 32 4 6 26	592 215 3110 83 175 138 254 1076 345 527 280 913 444 77 384 1915 3116 3114 3113 3112 3111 860 1473 1101 1004 820	2 6 19	DK-92	-	-	-	Reads	-	-	25401364	CF	2012	5	14	-	DK11	P51M5	Copenhagen Cystic Fibrosis Clinic	Copenhagen	DK
ERR431414	3	L865 L866 L867	160	11 5 6 32 4 6 26	592 215 3110 83 175 138 254 1076 345 527 280 913 444 77 384 1915 3116 3114 3113 3112 3111 860 1473 1101 1004 820	2 6 19	DK-93	-	-	-	Reads	-	-	25401365	CF	2012	8	14	-	DK11	P51M5	Copenhagen Cystic Fibrosis Clinic	Copenhagen	DK
ERR431415	4	L868 L146 L869 L870	217	28 5 11 18 4 13 3	1103 1129 1080 570 218 574 258 89 741 235 250 237 80 690 851 695 3122 3121 954 1111 402 1015 283 329 547 147 1149 1090 756 755 565 381 260 1714 387 100 79 1046 845 787 15 842 3119 840 3118 945 1029 391 829 246 1102 805 1009 475 687 680 517	4 7 31	DK-94	-	-	-	Reads	-	-	25401366	CF	2011	12	6	-	DK10	P51M5	Copenhagen Cystic Fibrosis Clinic	Copenhagen	DK
ERR431416	0	-	381	11 20 1 65 4 4 10	-	NA	DK-95	-	-	-	Reads	-	-	25401367	CF	2006	4	4	-	DK12	P14M4	Copenhagen Cystic Fibrosis Clinic	Copenhagen	DK
ERR431417	0	-	381	11 20 1 65 4 4 10	-	NA	DK-96	-	-	-	Reads	-	-	25401368	CF	2007	5	14	-	DK12	P14M4	Copenhagen Cystic Fibrosis Clinic	Copenhagen	DK
ERR431418	0	-	381	11 20 1 65 4 4 10	-	NA	DK-97	-	-	-	Reads	-	-	25401369	CF	2008	4	14	-	DK12	P14M4	Copenhagen Cystic Fibrosis Clinic	Copenhagen	DK
ERR431419	0	-	381	11 20 1 65 4 4 10	-	NA	DK-98	-	-	-	Reads	-	-	25401370	CF	2008	3	31	-	DK12	P14M4	Copenhagen Cystic Fibrosis Clinic	Copenhagen	DK
ERR431420	0	-	381	11 20 1 65 4 4 10	-	NA	DK-99	-	-	-	Reads	-	-	25401371	CF	2008	3	31	-	DK12	P14M4	Copenhagen Cystic Fibrosis Clinic	Copenhagen	DK
ERR431421	2	L871 L872	-	35 * 27 * 15 7 3	1129 3133 197 218 574 3140 3141 3142 3143 3144 3145 3146 3147 3148 3149 250 80 3128 3129 695 3123 3126 3127 3124 3125 402 706 1012 147 756 3152 3151 3150 3131 3130 246 3132 3139 3138 3134 3137 3136 260 680 517	4 41	DK-A	-	-	-	Reads	-	-	25401729	CF	2008	1	23	-	DK17	P38F4	Copenhagen Cystic Fibrosis Clinic	Copenhagen	DK
ERR431422	2	L872 L871	-	35 8 27 * 15 7 3	1129 3133 197 218 574 3140 3141 3142 3143 3144 3145 3146 3147 3148 3149 250 80 3128 3129 695 3123 3126 3127 3124 3125 402 706 1012 147 756 3152 3151 3150 3131 3130 246 3132 3139 3138 3134 3137 3136 260 680 517	4 41	DK-B	-	-	-	Reads	-	-	25401730	CF	2008	10	22	-	DK17	P38F4	Copenhagen Cystic Fibrosis Clinic	Copenhagen	DK
ERR431423	2	L872 L871	-	35 8 27 * 15 7 3	1129 3133 197 218 574 3140 3141 3142 3143 3144 3145 3146 3147 3148 3149 250 80 3128 3129 695 3123 3126 3127 3124 3125 402 706 1012 147 756 3152 3151 3150 3131 3130 246 3132 3139 3138 3134 3137 3136 260 680 517	4 41	DK-C	-	-	-	Reads	-	-	25401731	CF	2011	4	5	-	DK17	P38F4	Copenhagen Cystic Fibrosis Clinic	Copenhagen	DK
ERR431424	2	L872 L871	-	35 8 27 * 15 7 3	1129 3133 197 218 574 3140 3141 3142 3143 3144 3145 3146 3147 3148 3149 250 80 3128 3129 695 3123 3126 3127 3124 3125 402 706 1012 147 756 3152 3151 3150 3131 3130 246 3132 3139 3138 3134 3137 3136 260 680 517	4 41	DK-D	-	-	-	Reads	-	-	25401732	CF	2008	10	22	-	DK17	P38F4	Copenhagen Cystic Fibrosis Clinic	Copenhagen	DK
ERR431425	2	L872 L871	-	35 * 27 * 15 7 3	1129 3133 197 218 574 3140 3141 3142 3143 3144 3145 3146 3147 3148 3149 250 80 3128 3129 695 3123 3126 3127 3124 3125 402 706 1012 147 756 3152 3151 3150 3131 3130 246 3132 3139 3138 3134 3137 3136 260 680 517	4 41	DK-E	-	-	-	Reads	-	-	25401733	CF	2008	10	22	-	DK17	P38F4	Copenhagen Cystic Fibrosis Clinic	Copenhagen	DK
ERR431426	2	L871 L872	-	35 8 27 * 15 7 3	1129 3133 197 218 574 3140 3141 3142 3143 3144 3145 3146 3147 3148 3149 250 80 3128 3129 695 3123 3126 3127 3124 3125 402 706 1012 147 756 3152 3151 3150 3131 3130 246 3132 3139 3138 3134 3137 3136 260 680 517	4 41	DK-F	-	-	-	Reads	-	-	25401734	CF	2012	4	18	-	DK17	P38F4	Copenhagen Cystic Fibrosis Clinic	Copenhagen	DK
ERR431427	2	L871 L872	10082	35 8 27 3 15 7 3	1129 3133 197 218 574 3140 3141 3142 3143 3144 3145 3146 3147 3148 3149 250 80 3128 3129 695 3123 3126 3127 3124 3125 402 706 1012 147 756 3152 3151 3150 3131 3130 246 3132 3139 3138 3134 3137 3136 260 680 517	4 41	DK-G	-	-	-	Reads	-	-	25401735	CF	2008	10	22	-	DK17	P38F4	Copenhagen Cystic Fibrosis Clinic	Copenhagen	DK
ERR431428	2	L872 L871	-	35 8 27 * 15 7 3	1129 3133 197 218 574 3140 3141 3142 3143 3144 3145 3146 3147 3148 3149 250 80 3128 3129 695 3123 3126 3127 3124 3125 402 706 1012 147 756 3152 3151 3150 3131 3130 246 3132 3139 3138 3134 3137 3136 260 680 517	4 41	DK-H	-	-	-	Reads	-	-	25401736	CF	2008	10	22	-	DK17	P38F4	Copenhagen Cystic Fibrosis Clinic	Copenhagen	DK
ERR431429	2	L872 L871	-	35 * 27 * 15 7 3	1129 3133 197 218 574 3140 3141 3142 3143 3144 3145 3146 3147 3148 3149 250 80 3128 3129 695 3123 3126 3127 3124 3125 402 706 1012 147 756 3152 3151 3150 3131 3130 246 3132 3139 3138 3134 3137 3136 260 680 517	4 41	DK-Ii	-	-	-	Reads	-	-	25401737	CF	2006	9	5	-	DK17	P38F4	Copenhagen Cystic Fibrosis Clinic	Copenhagen	DK
ERR431430	2	L872 L871	-	35 8 27 * 15 7 3	1129 3133 197 218 574 3140 3141 3142 3143 3144 3145 3146 3147 3148 3149 250 80 3128 3129 695 3123 3126 3127 3124 3125 402 706 1012 147 756 3152 3151 3150 3131 3130 246 3132 3139 3138 3134 3137 3136 260 680 517	4 41	DK-J	-	-	-	Reads	-	-	25401738	CF	2011	4	5	-	DK17	P38F4	Copenhagen Cystic Fibrosis Clinic	Copenhagen	DK
ERR431431	2	L872 L871	-	35 8 27 * 15 7 3	1129 3133 197 218 574 3140 3141 3142 3143 3144 3145 3146 3147 3148 3149 250 80 3128 3129 695 3123 3126 3127 3124 3125 402 706 1012 147 756 3152 3151 3150 3131 3130 246 3132 3139 3138 3134 3137 3136 260 680 517	4 41	DK-K	-	-	-	Reads	-	-	25401739	CF	2008	10	22	-	DK17	P38F4	Copenhagen Cystic Fibrosis Clinic	Copenhagen	DK
ERR431432	2	L872 L871	-	35 8 27 * 15 7 3	1129 3133 197 218 574 3140 3141 3142 3143 3144 3145 3146 3147 3148 3149 250 80 3128 3129 695 3123 3126 3127 3124 3125 402 706 1012 147 756 3152 3151 3150 3131 3130 246 3132 3139 3138 3134 3137 3136 260 680 517	4 41	DK-L	-	-	-	Reads	-	-	25401740	CF	2011	4	5	-	DK17	P38F4	Copenhagen Cystic Fibrosis Clinic	Copenhagen	DK
ERR431433	3	L794 L793 L792	-	35 * 27 * 15 7 3	1165 744 2848 2849 2846 334 2844 1206 2842 2843 3005 3004 3007 3006 3001 3000 3003 3002 176 3008 84 832 793 835 877 344 2173 2847 811 1562 2113 2114 2115 201 2858 2845 2851 2850 2853 2852 2855 2854 2857 2856 869 189 960 1023 554 3010 3011 706 1106 1104 511 921 822 1097 1002 926 1000	3 5 25	DK-LRJ01.2	-	-	-	Reads	-	-	25401741	CF	2013	1	3	-	DK04	P25M5	Copenhagen Cystic Fibrosis Clinic	Copenhagen	DK
ERR431434	3	L793 L794 L792	-	6 * 1 * 27 4 7	1165 744 2848 2849 2846 334 2844 1206 2842 2843 3005 3004 3007 3006 3001 3000 3003 3002 176 3008 84 832 793 835 877 344 2173 2847 811 1562 2113 2114 2115 201 2858 2845 2851 2850 2853 2852 2855 2854 2857 2856 869 189 960 1023 554 3010 3011 706 1106 1104 511 921 822 1097 1002 926 1000	3 5 25	DK-LRJ02	-	-	-	Reads	-	-	25401742	CF	2013	1	3	-	DK04	P25M5	Copenhagen Cystic Fibrosis Clinic	Copenhagen	DK
ERR431435	3	L32 L383 L384	-	11 * 1 * 4 4 7	604 559 198 194 750 83 1055 730 405 527 653 737 480 633 677 1098 77 249 220 39 1188 19 1063 723 1100 1005 820	1 2 3	DK-LRJ03	-	-	-	Reads	-	-	25401743	CF	2012	11	21	-	DK06	P44F5	Copenhagen Cystic Fibrosis Clinic	Copenhagen	DK
ERR431436	3	L32 L383 L384	-	11 * 1 * 4 4 7	604 559 198 194 750 83 1055 730 405 527 653 737 480 633 677 1098 77 249 220 39 1188 19 1063 723 1100 1005 820	1 2 3	DK-LRJ04	-	-	-	Reads	-	-	25401744	CF	2013	5	22	-	DK06	P44F5	Copenhagen Cystic Fibrosis Clinic	Copenhagen	DK
ERR431437	0	-	-	15 * 36 * 64 13 1	-	NA	DK-LRJ05	-	-	-	Reads	-	-	25401745	CF	2013	5	22	-	DK07	P50F5	Copenhagen Cystic Fibrosis Clinic	Copenhagen	DK
ERR431438	1	L746	-	15 * 5 * 50 4 1	2914 2915 2916 2917 2921 2920 2918 2919 1562	8	DK-LRJ06	-	-	-	Reads	-	-	25401746	CF	2012	12	5	-	DK13	P05F4	Copenhagen Cystic Fibrosis Clinic	Copenhagen	DK
ERR431439	1	L746	-	15 * 5 * 50 4 1	2914 2915 2916 2917 2921 2920 2918 2919 1562	8	DK-LRJ07	-	-	-	Reads	-	-	25401747	CF	2012	12	5	-	DK13	P05F4	Copenhagen Cystic Fibrosis Clinic	Copenhagen	DK
ERR431440	0	-	-	11 * 1 * 4 4 10	-	NA	DK-LRJ08	-	-	-	Reads	-	-	25401748	CF	2012	11	29	-	DK12	P14M4	Copenhagen Cystic Fibrosis Clinic	Copenhagen	DK
ERR431441	0	-	-	11 * 1 * 4 4 10	-	NA	DK-LRJ09	-	-	-	Reads	-	-	25401749	CF	2013	4	17	-	DK12	P14M4	Copenhagen Cystic Fibrosis Clinic	Copenhagen	DK
ERR431442	3	L861 L862 L863	1822	142 14 25 6 1 1 8	1207 3067 1925 3065 3069 935 3068 3108 3109 3104 3105 3106 3107 3100 3101 3102 3103 3089 3088 3085 3084 3087 3086 3081 3080 3083 3082 721 3070 3071 3072 3073 3074 3075 3076 3077 3078 3079 3096 1698 3092 3093 3090 3091 2415 3097 3095 3098 3099 3066	15 39 40	DK-LRJ14	-	-	-	Reads	-	-	25401750	CF	2013	1	2	-	DK09	P08M4	Copenhagen Cystic Fibrosis Clinic	Copenhagen	DK
ERR431443	3	L861 L862 L863	1822	142 14 25 6 1 1 8	1207 3067 1925 3065 3069 935 3068 3108 3109 3104 3105 3106 3107 3100 3101 3102 3103 3089 3088 3085 3084 3087 3086 3081 3080 3083 3082 721 3070 3071 3072 3073 3074 3075 3076 3077 3078 3079 3096 1698 3092 3093 3090 3091 2415 3097 3095 3098 3099 3066	15 39 40	DK-LRJ15	-	-	-	Reads	-	-	25401751	CF	2013	1	2	-	DK09	P08M4	Copenhagen Cystic Fibrosis Clinic	Copenhagen	DK
ERR431444	4	L749 L748 L654 L750	10038	140 30 42 10262 48 24 32	2929 2964 2966 2961 2960 2963 2962 2779 2949 2948 2947 2946 2945 2944 2942 2941 2940 2546 2589 2938 2939 2936 2937 2934 2935 2932 2933 2930 2931 2958 2959 2954 2955 2956 2957 2950 2951 2952 2953 2553 2556	9 27 28 29	DK-LRJ16	-	-	-	Reads	-	-	25401752	CF	2013	4	19	-	DK15	P19F5	Copenhagen Cystic Fibrosis Clinic	Copenhagen	DK
ERR431445	4	L873 L748 L654 L750	10038	140 30 42 10262 48 24 32	2929 2779 2966 2961 2960 2963 2964 2949 2948 2947 2946 2944 2942 2941 2940 2546 2962 2938 2939 2936 2937 2934 2935 2932 2933 2930 2931 2958 2589 2954 2955 2956 2957 2950 2951 2952 2953 2553 2556 2959	9 27 28 29	DK-LRJ17	-	-	-	Reads	-	-	25401753	CF	2013	4	19	-	DK15	P19F5	Copenhagen Cystic Fibrosis Clinic	Copenhagen	DK
ERR431446	0	-	381	11 20 1 65 4 4 10	-	NA	DK-LRJ18	-	-	-	Reads	-	-	25401754	CF	2007	10	29	-	DK12	P14M4	Copenhagen Cystic Fibrosis Clinic	Copenhagen	DK
ERR431447	0	-	381	11 20 1 65 4 4 10	-	NA	DK-LRJ19	-	-	-	Reads	-	-	25401755	CF	2010	7	5	-	DK12	P14M4	Copenhagen Cystic Fibrosis Clinic	Copenhagen	DK
ERR431448	0	-	381	11 20 1 65 4 4 10	-	NA	DK-LRJ20	-	-	-	Reads	-	-	25401756	CF	2010	1	22	-	DK12	P14M4	Copenhagen Cystic Fibrosis Clinic	Copenhagen	DK
ERR431449	2	L871 L872	10082	35 8 27 3 15 7 3	1129 3133 197 218 574 3140 3141 3142 3143 3144 3145 3146 3147 3148 3149 250 80 3128 3129 695 3123 3126 3127 3124 3125 402 706 1012 147 756 3152 3151 3150 3131 3130 246 3132 3139 3138 3134 3137 3136 260 680 517	4 41	DK-M	-	-	-	Reads	-	-	25401757	CF	2011	4	5	-	DK17	P38F4	Copenhagen Cystic Fibrosis Clinic	Copenhagen	DK
ERR431450	2	L872 L871	-	35 * 27 * 15 7 3	1129 3133 197 218 574 3140 3141 3142 3143 3144 3145 3146 3147 3148 3149 250 80 3128 3129 695 3123 3126 3127 3124 3125 402 706 1012 147 756 3152 3151 3150 3131 3130 246 3132 3139 3138 3134 3137 3136 260 680 517	4 41	DK-N	-	-	-	Reads	-	-	25401758	CF	2012	4	18	-	DK17	P38F4	Copenhagen Cystic Fibrosis Clinic	Copenhagen	DK
ERR431451	2	L872 L871	-	35 8 27 * 15 7 3	1129 3133 197 218 574 3140 3141 3142 3143 3144 3145 3146 3147 3148 3149 250 80 3128 3129 695 3123 3126 3127 3124 3125 402 706 1012 147 756 3152 3151 3150 3131 3130 246 3132 3139 3138 3134 3137 3136 260 680 517	4 41	DK-NA10	-	-	-	Reads	-	-	25401759	CF	2008	1	23	-	DK17	P38F4	Copenhagen Cystic Fibrosis Clinic	Copenhagen	DK
ERR431452	2	L871 L872	-	35 8 27 * 15 7 3	1129 3133 197 218 574 3140 3141 3142 3143 3144 3145 3146 3147 3148 3149 250 80 3128 3129 695 3123 3126 3127 3124 3125 402 706 1012 147 756 3152 3151 3150 3131 3130 246 3132 3139 3138 3134 3137 3136 260 680 517	4 41	DK-NA11	-	-	-	Reads	-	-	25401760	CF	2008	1	23	-	DK17	P38F4	Copenhagen Cystic Fibrosis Clinic	Copenhagen	DK
ERR431453	2	L871 L872	-	35 8 27 * 15 7 3	1129 3133 197 218 574 3140 3141 3142 3143 3144 3145 3146 3147 3148 3149 250 80 3128 3129 695 3123 3126 3127 3124 3125 402 706 1012 147 756 3152 3151 3150 3131 3130 246 3132 3139 3138 3134 3137 3136 260 680 517	4 41	DK-NA31	-	-	-	Reads	-	-	25401761	CF	2012	4	18	-	DK17	P38F4	Copenhagen Cystic Fibrosis Clinic	Copenhagen	DK
ERR431454	2	L872 L871	-	35 8 27 * 15 7 3	1129 3133 197 218 574 3140 3141 3142 3143 3144 3145 3146 3147 3148 3149 250 80 3128 3129 695 3123 3126 3127 3124 3125 402 706 1012 147 756 3152 3151 3150 3131 3130 246 3132 3139 3138 3134 3137 3136 260 680 517	4 41	DK-O	-	-	-	Reads	-	-	25401762	CF	2011	4	5	-	DK17	P38F4	Copenhagen Cystic Fibrosis Clinic	Copenhagen	DK
ERR431455	2	L872 L871	-	35 8 27 * 15 7 3	1129 3133 197 218 574 3140 3141 3142 3143 3144 3145 3146 3147 3148 3149 250 80 3128 3129 695 3123 3126 3127 3124 3125 402 706 1012 147 756 3152 3151 3150 3131 3130 246 3132 3139 3138 3134 3137 3136 260 680 517	4 41	DK-P	-	-	-	Reads	-	-	25401763	CF	2008	10	21	-	DK17	P38F4	Copenhagen Cystic Fibrosis Clinic	Copenhagen	DK
ERR431456	2	L872 L871	-	35 * 27 * 15 7 3	1129 3133 197 218 574 3140 3141 3142 3143 3144 3145 3146 3147 3148 3149 250 80 3128 3129 695 3123 3126 3127 3124 3125 402 706 1012 147 756 3152 3151 3150 3131 3130 246 3132 3139 3138 3134 3137 3136 260 680 517	4 41	DK-Q	-	-	-	Reads	-	-	25401764	CF	2008	1	23	-	DK17	P38F4	Copenhagen Cystic Fibrosis Clinic	Copenhagen	DK
ERR431457	2	L872 L871	-	35 8 27 * 15 7 3	1129 3133 197 218 574 3140 3141 3142 3143 3144 3145 3146 3147 3148 3149 250 80 3128 3129 695 3123 3126 3127 3124 3125 402 706 1012 147 756 3152 3151 3150 3131 3130 246 3132 3139 3138 3134 3137 3136 260 680 517	4 41	DK-R	-	-	-	Reads	-	-	25401765	CF	2007	1	29	-	DK17	P38F4	Copenhagen Cystic Fibrosis Clinic	Copenhagen	DK
ERR431458	2	L872 L871	-	35 8 27 * 15 7 3	1129 3133 197 218 574 3140 3141 3142 3143 3144 3145 3146 3147 3148 3149 250 80 3128 3129 695 3123 3126 3127 3124 3125 402 706 1012 147 756 3152 3151 3150 3131 3130 246 3132 3139 3138 3134 3137 3136 260 680 517	4 41	DK-S	-	-	-	Reads	-	-	25401766	CF	2008	10	22	-	DK17	P38F4	Copenhagen Cystic Fibrosis Clinic	Copenhagen	DK
ERR431459	2	L872 L871	-	35 * 27 * 15 7 3	1129 3133 197 218 574 3140 3141 3142 3143 3144 3145 3146 3147 3148 3149 250 80 3128 3129 695 3123 3126 3127 3124 3125 402 706 1012 147 756 3152 3151 3150 3131 3130 246 3132 3139 3138 3134 3137 3136 260 680 517	4 41	DK-T	-	-	-	Reads	-	-	25401767	CF	2008	10	22	-	DK17	P38F4	Copenhagen Cystic Fibrosis Clinic	Copenhagen	DK
ERR431460	2	L871 L872	-	35 8 27 * 15 7 3	1129 3133 197 218 574 3140 3141 3142 3143 3144 3145 3146 3147 3148 3149 250 80 3128 3129 695 3123 3126 3127 3124 3125 402 706 1012 147 756 3152 3151 3150 3131 3130 246 3132 3139 3138 3134 3137 3136 260 680 517	4 41	DK-U	-	-	-	Reads	-	-	25401768	CF	2011	4	5	-	DK17	P38F4	Copenhagen Cystic Fibrosis Clinic	Copenhagen	DK
ERR431461	2	L871 L872	-	35 8 27 * 15 7 3	1129 3133 197 218 574 3140 3141 3142 3143 3144 3145 3146 3147 3148 3149 250 80 3128 3129 695 3123 3126 3127 3124 3125 402 706 1012 147 756 3152 3151 3150 3131 3130 246 3132 3139 3138 3134 3137 3136 260 680 517	4 41	DK-V	-	-	-	Reads	-	-	25401769	CF	2012	4	18	-	DK17	P38F4	Copenhagen Cystic Fibrosis Clinic	Copenhagen	DK
ERR431462	2	L871 L872	-	35 8 27 * 15 7 3	1129 3133 197 218 574 3140 3141 3142 3143 3144 3145 3146 3147 3148 3149 250 80 3128 3129 695 3123 3126 3127 3124 3125 402 706 1012 147 756 3152 3151 3150 3131 3130 246 3132 3139 3138 3134 3137 3136 260 680 517	4 41	DK-X	-	-	-	Reads	-	-	25401770	CF	2011	4	5	-	DK17	P38F4	Copenhagen Cystic Fibrosis Clinic	Copenhagen	DK
ERR431463	2	L871 L872	-	35 8 27 * 15 7 3	1129 3133 197 218 574 3140 3141 3142 3143 3144 3145 3146 3147 3148 3149 250 80 3128 3129 695 3123 3126 3127 3124 3125 402 706 1012 147 756 3152 3151 3150 3131 3130 246 3132 3139 3138 3134 3137 3136 260 680 517	4 41	DK-Y	-	-	-	Reads	-	-	25401771	CF	2011	4	5	-	DK17	P38F4	Copenhagen Cystic Fibrosis Clinic	Copenhagen	DK
ERR431464	2	L871 L872	-	35 8 27 * 15 7 3	1129 3133 197 218 574 3140 3141 3142 3143 3144 3145 3146 3147 3148 3149 250 80 3128 3129 695 3123 3126 3127 3124 3125 402 706 1012 147 756 3152 3151 3150 3131 3130 246 3132 3139 3138 3134 3137 3136 260 680 517	4 41	DK-Z	-	-	-	Reads	-	-	25401772	CF	2011	4	5	-	DK17	P38F4	Copenhagen Cystic Fibrosis Clinic	Copenhagen	DK
ExplantC	4	L231 L232 L71 L234	-	- - - - - - -	1141 744 1082 596 629 242 331 608 314 620 397 203 40 1113 488 366 1012 753 584 757 1117 140 711 803 824 264 485 869 960 1020 948 184 57 30 1106 536 354 511 1006 926	5 20 25	exlong7	-	-	-	Metagenome	-	-	This Study	CF	-	-	-	-	-	-	University of California San Diego	San Diego	US
ExplantH	4	L235 L236 L237 L71	-	- - - - - - -	1141 744 1082 629 264 331 608 314 620 397 23 40 1113 1117 366 503 1012 753 584 757 184 140 711 511 488 485 869 242 960 1020 948 57 30 1106 536 1006 354 803 824 926	5 20 25	exlong2	-	-	-	Metagenome	-	-	This Study	CF	-	-	-	-	-	-	University of California San Diego	San Diego	US
JAAO01	3	L116 L75 L415	-	2 * 5 3 1 6 11	1086 579 199 312 986 767 661 292 1480 67 975 1057 953 428 1112 5 1399 1398 362 777 301 999 99 267 265 227 162 59 14 18 1104 273 73 924 358	10 23	VRFPA09	SAMN02952969	PRJNA232744	GCA_000558345.1	Contig	6.71124	65.3	-	nonCF	-	-	-	-	-	-	-	none	none
JALF01	4	L243 L248 L65 L25	17	11 5 1 7 9 4 7	604 559 198 334 750 83 176 1055 951 524 730 405 527 653 737 194 1030 480 349 633 677 589 77 75 168 249 1005 220 39 155 1188 19 1063 723 1100 921 922 820	1 2 3	SG17M	SAMN02951884	PRJNA224116	GCA_000568215.1	Contig	6.87678	66	24652978	env	-	-	-	no	-	-	-	Mullheim	DE
JAQK01	1	L68	296	44 8 5 3 15 6 26	568 1094 579 996 1054 22 790 999 1075 1124 36 871 27 1041 181 1139 479	23	MW3a	SAMN02952973	PRJNA224116	GCA_000590905.1	Contig	6.6653	66.3	24744329	env	2007	11	-	no	-	-	Strait of Malacca	Malacca	MY
JBTQ01	4	L418 L419 L47 L14	10090	41 5 73 11 1 10121 10031	1024 900 1053 973 1046 674 44 1062 1099 133 555 923 1450 65 813 15 174	11 31	BK1	SAMN02596116	PRJNA224116	GCA_000572265.1	Contig	6.45116	66.3	24675850	nonCF	-	-	-	no	-	-	Aravind Eye Hospital	Madurai	IN
JDVE01	3	L70 L416 L417	1744	118 106 85 86 72 73 71	217 640 601 625 747 841 337 981 331 1126 259 238 113 256 255 379 856 603 878 1079 46 119 727 731 323 1038 534 546 1679 523 1676 1677 665 500 644 308 619 673 382 967 984 378 93 104 868 930 1046 1045 788 1681 1680 1683 1682 645 1684 1122 920	NA	CF_PA39	SAMN02602860	PRJNA224116	GCA_000568235.1	Contig	6.19282	66.4	24659602	CF	2012	-	-	no	-	-	Universitair Ziekenhuis Brusse	Brussels	BE
JFJU01	1	L216	192	1 5 7 5 4 4 2	741 335 943 1061 404 134 506 373 1031	NA	MRSN18971	SAMN02673308	PRJNA240151	GCA_000710625.1	Contig	6.39154	66.5	-	nonCF	-	-	-	-	-	-	-	none	none
JGZW01	0	-	385	15 5 5 5 50 4 14	-	NA	C2773C	SAMN02485457	PRJNA232482	GCA_000705175.1	Contig	6.71772	65.9	-	CF	-	-	-	-	-	-	-	Vancouver	CA
JGZX01	0	-	782	15 3 3 11 1 15 1	-	NA	C1913C	SAMN02485458	PRJNA232482	GCA_000705155.1	Contig	6.82724	66.2	-	CF	-	-	-	-	-	-	-	Vancouver	CA
JGZY01	0	-	179	36 27 28 3 4 13 7	-	NA	C0324C	SAMN02485459	PRJNA232482	GCA_000705195.1	Contig	6.63104	66	-	CF	-	-	-	-	-	-	-	Vancouver	CA
JGZZ01	1	L438	192	1 5 7 5 4 4 2	741 335 391 134 235 851 404 506 1102 812 1031 755 1132 381 1015 687 329 1061 1029 943 829 1103 373 514	7	C2159M	SAMN02485508	PRJNA232482	GCA_000705215.1	Contig	6.38229	66.5	-	CF	-	-	-	-	-	-	-	Vancouver	CA
JHEU01	2	L439 L167	-	10051 * 57 * 1 33 47	339 626 764 887 81 232 656 1469 1468 545 1465 1464 284 1463 1462 779 901 1107 1034 721 1689 370	17	KIB	SAMN02690715	PRJNA241480	GCA_000705235.1	Contig	6.11017	65.7	-	env	-	-	-	-	-	-	-	none	none
JJOD01	3	L163 L392 L45	241	17 5 11 5 4 4 7	1128 607 889 664 577 765 114 63 253 251 118 977 976 658 792 724 979 735 509 287 912 774 202 679 141 6 1136 445 444 941 487 226 101 161 97 78 17 862 969 1066 641 1104 828 388 1663	14 19 33	PUPa3	SAMN02726854	PRJNA224116	GCA_000698765.1	Contig	6.3415	66.5	24994800	env	-	-	-	no	-	-	-	New Delhi	IN
JMBR01	6	L201 L442 L110 L199 L443 L444	-	109 * * 3 4 4 *	881 886 942 707 65 175 174 1 694 818 401 1691 1119 505 529 913 771 1690 581 442 714 1136 148 445 125 965 15 1046 860 865 53 350 1109 418 729	19 20 31	P2-L230/95	SAMN02720832	PRJNA243996	GCA_000760505.1	Contig	6.78265	0	-	nonCF	-	-	-	-	-	-	-	none	none
JMBS01	0	-	316	13 8 9 3 1 6 9	-	NA	P7-L633/96	SAMN02720833	PRJNA243999	GCA_000760495.1	Contig	7.06257	0	-	nonCF	-	-	-	-	-	-	-	none	none
JMKR01	0	-	155	28 5 36 3 3 13 7	-	NA	NCAIM B.001380	SAMN02743347	PRJNA224116	GCA_000685845.1	Contig	6.98536	66.1	-	unknown	-	-	-	-	-	-	-	none	none
JMQH01	3	L183 L440 L441	10069	28 10222 5 2 27 4 10101	882 276 741 889 1125 14 1480 274 179 253 990 796 857 1073 2 1399 509 1033 283 329 1116 468 899 1398 670 290 679 241 306 716 487 78 845 17 962 809 291 416 1108 686 515 806 728 376	14	JMM	SAMN02745922	PRJNA224116	GCA_000709285.1	Contig	6.22209	66.5	25189587	env	-	-	-	no	-	-	-	Chambyal	IN
JNHD01	0	-	235	38 11 3 13 1 2 4	-	NA	PA_ST235	SAMN02738247	PRJNA237739	GCA_000737795.1	Contig	6.92955	66	-	nonCF	-	-	-	-	-	-	-	none	none
JPQQ01	0	-	1232	6 5 4 3 4 6 25	-	NA	ATCC 33988	SAMN02767933	PRJNA255994	GCA_000756575.1	Contig	6.41075	66.3	-	env	-	-	-	-	-	-	-	Ponca City	US
JTMA01	3	L390 L385 L745	274	23 5 11 7 1 12 7	459 318 1080 982 554 706 218 574 2913 756 250 138 80 254 493 517 690 853 79 877 954 345 541 402 522 810 917 189 936 201 147 1097 1090 635 460 565 245 246 384 311 387 164 221 842 869 903 904 1023 695 929 945 1661 1101 1660 680 926 822	4 5 6	AZPAE15072	-	-	-	Contig	-	-	25367914	nonCF	2004	-	-	-	-	-	-	Heidelberg	DE
JTMB01	2	L243 L32	17	11 5 1 7 9 4 7	604 559 83 951 524 405 527 653 155 480 349 677 1098 589 77 75 168 249 1030 220 39 1188 19 723 1100 922 820	1 2	AZPAE15071	-	-	-	Contig	-	-	25367914	nonCF	2004	-	-	-	-	-	-	Heidelberg	DE
JTMC01	2	L333 L126	395	6 5 1 1 1 12 1	751 400 708 781 48 158 562 207 700 662 529 892 418 354 488 639 234 434 880 419	13 20	AZPAE15070	-	-	-	Contig	-	-	25367914	nonCF	2004	-	-	-	-	-	-	Heidelberg	DE
JTMD01	0	-	155	28 5 36 3 3 13 7	-	NA	AZPAE15069	-	-	-	Contig	-	-	25367914	nonCF	2004	-	-	-	-	-	-	Heidelberg	DE
JTME01	3	L32 L248 L243	17	11 5 1 7 9 4 7	604 559 198 334 750 176 83 1055 951 1005 524 730 405 527 653 737 194 155 480 349 633 677 1098 589 77 75 168 249 1030 220 39 1188 19 1063 723 1100 921 922 820	1 2 3	AZPAE15068	-	-	-	Contig	-	-	25367914	nonCF	2004	-	-	-	-	-	-	Heidelberg	DE
JTMF01	2	L497 L744	319	5 4 3 3 1 11 8	1323 1867 1081 450 1888 1876 1887 1874 1875 1898 1899 1870 1871 1894 1895 1896 1897 1890 1891 1900 1901 694 1892 1893 1879 1886 1889 1866 1869 1868 1885 1884 1883 1882 1881 1880 1622 1628 1606 720 684 1872 1873	12	AZPAE15067	-	-	-	Contig	-	-	25367914	nonCF	2004	-	-	-	-	-	-	Heidelberg	DE
JTMG01	0	-	111	17 5 5 4 4 4 3	-	NA	AZPAE15066	-	-	-	Contig	-	-	25367914	nonCF	2003	-	-	-	-	-	-	Split	HR
JTMH01	3	L742 L743 L414	261	105 5 30 3 3 4 14	2903 1165 2901 2900 744 2906 2848 2849 2846 334 706 1206 1127 1097 176 84 832 794 793 852 835 877 2639 2904 344 2173 194 2908 811 189 2910 1095 2912 633 2847 2851 2850 2853 2855 2854 2857 244 2907 385 2899 2898 869 1026 201 1023 2911 554 1063 1106 2390 2902 921 926 822	3 5 25	AZPAE15065	-	-	-	Contig	-	-	25367914	nonCF	2012	-	-	-	-	-	-	Curitiba	BR
JTMI01	1	L741	1560	9 8 5 67 95 20 9	2895 2894 2897 2896 2296 2295 2892 2893	NA	AZPAE15064	-	-	-	Contig	-	-	25367914	nonCF	2012	-	-	-	-	-	-	Curitiba	BR
JTMJ01	0	-	235	38 11 3 13 1 2 4	-	NA	AZPAE15063	-	-	-	Contig	-	-	25367914	nonCF	2012	-	-	-	-	-	-	Curitiba	BR
JTMK01	3	L738 L739 L740	644	28 3 94 13 1 4 10	318 707 392 1480 254 2882 2883 2880 2881 2886 2887 2884 2885 1076 2888 2889 1585 345 1658 1659 1652 280 592 1656 1657 1654 1655 638 2879 2878 1136 148 444 215 384 1653 860 853 2891 2890 849 1101 292 729	6 19	AZPAE15062	-	-	-	Contig	-	-	25367914	nonCF	2012	-	-	-	-	-	-	Curitiba	BR
JTML01	3	L619 L737 L620	633	125 5 6 3 4 13 23	2477 2476 2475 2474 2473 2472 459 982 334 1206 2479 2478 2481 171 493 832 833 2484 2482 2483 2480 978 347 1019 1504 1505 810 917 541 635 466 122 869 903 38 1023 1063 929 822 926 538	3 5 38	AZPAE15061	-	-	-	Contig	-	-	25367914	nonCF	2012	-	-	-	-	-	-	Nantes	FR
JTMM01	1	L370	348	22 20 11 3 3 3 7	1609 1608 318 852 853 1617 1619 1607 345 384 1101 280	6	AZPAE15060	-	-	-	Contig	-	-	25367914	nonCF	2012	-	-	-	-	-	-	Nantes	FR
JTMN01	0	-	313	47 8 7 6 8 11 40	-	NA	AZPAE15059	-	-	-	Contig	-	-	25367914	nonCF	2012	-	-	-	-	-	-	Nantes	FR
JTMO01	0	-	235	38 11 3 13 1 2 4	-	NA	AZPAE15058	-	-	-	Contig	-	-	25367914	nonCF	2012	-	-	-	-	-	-	Nantes	FR
JTMP01	3	L334 L735 L736	10076	28 5 11 18 64 13 3	741 882 2869 359 1309 391 89 111 494 235 237 895 796 857 851 876 222 1111 288 956 2 547 1015 283 329 2873 2872 2871 2870 2877 2876 755 2874 258 1130 381 2875 269 812 972 787 15 1046 840 1029 943 829 1103 1009 687 2100 806 805	7 31	AZPAE15057	-	-	-	Contig	-	-	25367914	nonCF	2012	-	-	-	-	-	-	Beijing	CN
JTMQ01	3	L733 L734 L279	635	6 5 11 3 1 6 27	1146 310 1202 139 171 832 833 1078 879 182 1019 1397 1396 423 1394 1393 1392 1391 1390 466 1156 998 122 92 1395 282 1046 1189 33 471 1388 1387 538	NA	AZPAE15056	-	-	-	Contig	-	-	25367914	nonCF	2012	-	-	-	-	-	-	Beijing	CN
JTMR01	0	-	10046	15 5 5 61 15 12 3	-	NA	AZPAE15055	-	-	-	Contig	-	-	25367914	nonCF	2012	-	-	-	-	-	-	Bogota	CO
JTMS01	0	-	298	18 4 13 3 1 17 13	-	NA	AZPAE15054	-	-	-	Contig	-	-	25367914	nonCF	2012	-	-	-	-	-	-	Bogota	CO
JTMT01	0	-	699	7 5 7 3 4 1 7	-	NA	AZPAE15053	-	-	-	Contig	-	-	25367914	nonCF	2012	-	-	-	-	-	-	Victoria	AR
JTMU01	0	-	10099	6 10 5 3 4 3 112	-	NA	AZPAE15052	-	-	-	Contig	-	-	25367914	nonCF	2012	-	-	-	-	-	-	Victoria	AR
JTMV01	2	L496 L497	319	5 4 3 3 1 11 8	1323 1889 1081 450 1888 1876 1877 1874 1875 1872 1873 1870 1871 1894 1895 1896 1897 1890 1891 1878 1879 1887 694 1901 1892 1893 1886 1898 1867 1866 1869 1868 1885 1884 1883 1882 1881 1880 1622 1628 1606 720 684 1900 1899	12	AZPAE15051	-	-	-	Contig	-	-	25367914	nonCF	2012	-	-	-	-	-	-	Hong Kong	HK
JTMW01	2	L731 L732	360	15 5 36 11 27 4 2	2861 2868 2863 2864 2865 2866 2867 555 2862 174 1421 1420 1423 1422 1425 1424 1335 1409 896 674 1099 1433 1024 1432 1046 37 1418 1419 1450 805 1410 1411 1413 1414 1415 1416 1417	11 31	AZPAE15050	-	-	-	Contig	-	-	25367914	nonCF	2012	-	-	-	-	-	-	Hong Kong	HK
JTMX01	2	L276 L730	569	11 5 11 11 3 6 27	604 946 157 551 356 1371 1370 1373 1372 1375 1374 1377 1376 1379 1362 188 1363 1098 480 846 19 34 1366 1367 1364 1365 1685 1382 1100 1361 1384 1385 1369 1380 1381 1368 1383	1 18	AZPAE15049	-	-	-	Contig	-	-	25367914	nonCF	2012	-	-	-	-	-	-	Munich	DE
JTMY01	0	-	234	1 5 11 3 4 10 3	-	NA	AZPAE15048	-	-	-	Contig	-	-	25367914	nonCF	2012	-	-	-	-	-	-	Munich	DE
JTMZ01	0	-	298	18 4 13 3 1 17 13	-	NA	AZPAE15047	-	-	-	Contig	-	-	25367914	nonCF	2012	-	-	-	-	-	-	Victoria	AR
JTNA01	3	L727 L728 L729	10098	6 10 1 3 27 4 7	605 2860 744 2848 2849 2846 554 706 2845 2842 2843 2841 84 1050 1738 835 877 1737 344 2173 341 2847 811 189 2844 1739 201 2858 1097 2851 2850 2853 2852 2855 2854 2857 2856 651 325 2072 869 2859 1023 1106 511 516 616 926 822	5 25	AZPAE15046	-	-	-	Contig	-	-	25367914	nonCF	2012	-	-	-	-	-	-	Victoria	AR
JTNB01	2	L170 L40	253	4 4 16 12 1 6 3	151 887 338 211 1120 312 232 85 958 20 697 1057 45 704 1112 348 284 891 123 229 227 166 1049 56 1107 417 476 721 293	10 17	AZPAE15045	-	-	-	Contig	-	-	25367914	nonCF	2011	-	-	-	-	-	-	Nantes	FR
JTNC01	1	L370	1320	22 20 122 3 3 3 7	1609 1608 318 852 853 1617 1619 1607 345 384 1101 280	6	AZPAE15044	-	-	-	Contig	-	-	25367914	nonCF	2012	-	-	-	-	-	-	Nantes	FR
JTND01	0	-	446	18 4 5 3 1 17 13	-	NA	AZPAE15043	-	-	-	Contig	-	-	25367914	nonCF	2012	-	-	-	-	-	-	Nantes	FR
JTNE01	3	L724 L725 L726	10110	87 34 114 37 86 100 170	2840 2828 2829 2824 2825 2826 2827 2820 2821 2822 2823 2344 2343 2817 2816 2819 2818 2839 2838 2837 2836 2835 2834 2833 2832 2831 2830	NA	AZPAE15042	-	-	-	Contig	-	-	25367914	nonCF	2012	-	-	-	-	-	-	Heidelberg	DE
JTNF01	0	-	10096	5 5 57 30 1 4 3	-	NA	AZPAE15041	-	-	-	Contig	-	-	25367914	nonCF	2012	-	-	-	-	-	-	Cologne	DE
JTNG01	3	L722 L723 L476	274	23 5 11 7 1 12 7	1129 318 635 1080 982 554 706 218 574 1798 250 138 80 254 493 853 690 695 954 345 541 402 522 810 917 189 936 201 147 1799 1097 1090 756 221 1797 565 460 245 260 384 311 387 164 904 79 869 903 842 1023 1800 945 929 246 1661 1101 822 459 680 517 1660	4 5 6	AZPAE15040	-	-	-	Contig	-	-	25367914	nonCF	2012	-	-	-	-	-	-	Heidelberg	DE
JTNH01	0	-	309	13 8 9 3 1 17 15	-	NA	AZPAE15039	-	-	-	Contig	-	-	25367914	nonCF	2012	-	-	-	-	-	-	Heidelberg	DE
JTNI01	2	L720 L721	116	28 24 22 18 3 15 7	1087 882 768 159 666 336 1309 498 394 494 2810 796 857 972 1110 2812 956 288 654 2 2815 761 2811 895 2813 206 467 1130 178 106 222 2578 2086 2084 2085 216 649 820	2	AZPAE15038	-	-	-	Contig	-	-	25367914	nonCF	2012	-	-	-	-	-	-	Paris	FR
JTNJ01	2	L126 L333	395	6 5 1 1 1 12 1	751 400 708 781 48 158 562 207 700 662 529 892 418 354 488 639 234 434 880 419	13 20	AZPAE15037	-	-	-	Contig	-	-	25367914	nonCF	2012	-	-	-	-	-	-	Paris	FR
JTNK01	3	L717 L718 L719	406	40 5 11 3 4 13 7	633 1055 2740 334 1063 1100 730 2808 2809 65 737 176 194 921 1005 174 2807 750 198	3 31	AZPAE15036	-	-	-	Contig	-	-	25367914	nonCF	2012	-	-	-	-	-	-	Sha Tin	HK
JTNL01	0	-	560	5 5 57 13 1 40 3	-	NA	AZPAE15035	-	-	-	Contig	-	-	25367914	nonCF	2011	-	-	-	-	-	-	Bilbao	ES
JTNM01	0	-	298	18 4 13 3 1 17 13	-	NA	AZPAE15034	-	-	-	Contig	-	-	25367914	nonCF	2011	-	-	-	-	-	-	Bilbao	ES
JTNN01	4	L385 L714 L715 L716	274	23 5 11 7 1 12 7	459 318 1080 554 706 218 574 250 138 80 254 756 517 690 853 79 877 954 345 541 402 522 695 917 189 936 201 1097 1090 635 460 565 245 260 384 311 387 164 221 842 869 903 904 1023 1129 945 246 1661 1101 1660 680 926 822	4 5 6	AZPAE15033	-	-	-	Contig	-	-	25367914	nonCF	2011	-	-	-	-	-	-	Rouen	FR
JTNO01	0	-	360	15 5 36 11 27 4 2	-	NA	AZPAE15032	-	-	-	Contig	-	-	25367914	nonCF	2011	-	-	-	-	-	-	Rouen	FR
JTNP01	2	L126 L333	395	6 5 1 1 1 12 1	751 400 708 781 48 158 562 207 700 662 529 892 418 354 488 639 234 434 880 419	13 20	AZPAE15031	-	-	-	Contig	-	-	25367914	nonCF	2011	-	-	-	-	-	-	Aachen	DE
JTNQ01	0	-	245	39 6 12 11 3 15 2	-	NA	AZPAE15030	-	-	-	Contig	-	-	25367914	nonCF	2011	-	-	-	-	-	-	Munich	DE
JTNR01	3	L492 L544 L493	233	16 5 30 11 4 31 41	459 982 554 706 1206 985 177 176 173 493 832 1859 1849 1078 835 1076 1851 1852 1853 1854 1855 1856 1857 195 541 334 810 917 189 913 201 1858 1097 1850 635 965 714 1136 445 446 262 91 103 1088 903 1051 1848 905 1843 860 1063 1847 1845 1844 519 929 1001 646 921 729 944 926 822	3 5 19	AZPAE15029	-	-	-	Contig	-	-	25367914	nonCF	2011	-	-	-	-	-	-	Paris	FR
JTNS01	0	-	463	6 5 5 3 1 6 3	-	NA	AZPAE15028	-	-	-	Contig	-	-	25367914	nonCF	2011	-	-	-	-	-	-	Paris	FR
JTNT01	0	-	1086	38 16 5 3 1 19 15	-	NA	AZPAE15027	-	-	-	Contig	-	-	25367914	nonCF	2011	-	-	-	-	-	-	Bilbao	ES
JTNU01	2	L373 L713	10036	13 4 7 33 1 6 40	1630 1631 2053 611 440 2054 590 208 1629 1628 454 1606 2805 2806 2052 508 1035 95 2051	NA	AZPAE15026	-	-	-	Contig	-	-	25367914	nonCF	2011	-	-	-	-	-	-	Bogota	CO
JTNV01	2	L711 L712	253	4 4 16 12 1 6 3	151 887 338 211 1120 312 2803 2804 958 697 1057 45 704 1112 232 348 284 891 123 227 166 1049 56 1107 417 476 721 293	10 17	AZPAE15025	-	-	-	Contig	-	-	25367914	nonCF	2011	-	-	-	-	-	-	Madrid	ES
JTNW01	2	L559 L533	253	4 4 16 12 1 6 3	151 2081 887 338 211 704 312 232 85 958 20 697 1057 45 1120 2079 1112 348 284 891 123 229 227 166 2080 56 293 1107 417 476 721 1049	10 17	AZPAE15024	-	-	-	Contig	-	-	25367914	nonCF	2011	-	-	-	-	-	-	Madrid	ES
JTNX01	3	L709 L334 L710	10073	28 5 11 11 3 13 3	882 1309 258 89 2802 2800 237 796 857 792 876 1073 1070 1111 2 547 283 287 990 2798 251 97 78 2801 845 787 15 1046 17 840 1066 1104 2799 1009 2797 805	14 31	AZPAE15023	-	-	-	Contig	-	-	25367914	nonCF	2011	-	-	-	-	-	-	Madrid	ES
JTNY01	4	L336 L706 L707 L708	387	28 5 11 11 4 12 3	1081 596 555 629 608 1921 1922 1923 1924 110 277 2787 1705 1421 1423 1422 1425 1424 48 44 2789 2788 429 2244 1450 503 816 408 753 584 140 674 610 2795 1099 488 485 2124 1024 2791 2125 694 1706 1708 2796 2793 472 536 354 689 2794 1709 2792 684 2790 826 375 430 557	11 12 20 24	AZPAE15022	-	-	-	Contig	-	-	25367914	nonCF	2011	-	-	-	-	-	-	Nantes	FR
JTNZ01	2	L550 L549	244	17 5 12 3 14 4 7	555 1480 67 1423 1422 1425 1424 1427 1426 1428 1335 1409 1018 1399 1398 1403 1402 916 1407 1406 1405 1404 995 896 785 674 1099 1354 267 162 837 1024 1400 18 37 815 1457 1450 1410 1411 1413 292	11	AZPAE15021	-	-	-	Contig	-	-	25367914	nonCF	2011	-	-	-	-	-	-	Victoria	AR
JTOA01	2	L333 L126	10104	6 5 1 1 1 12 10011	751 400 708 781 48 158 562 207 700 662 529 892 418 354 488 639 234 434 880 419	13 20	AZPAE15020	-	-	-	Contig	-	-	25367914	nonCF	2010	-	-	-	-	-	-	Besancon	FR
JTOB01	0	-	309	13 8 9 3 1 17 15	-	NA	AZPAE15019	-	-	-	Contig	-	-	25367914	nonCF	2010	-	-	-	-	-	-	Besancon	FR
JTOC01	4	L704 L705 L32 L248	17	11 5 1 7 9 4 7	604 559 198 334 750 83 176 1055 951 524 730 405 527 653 737 194 1030 220 349 633 677 1098 589 77 75 249 922 480 39 1188 19 1063 723 1100 921 1005 820	1 2 3	AZPAE15018	-	-	-	Contig	-	-	25367914	nonCF	2011	-	-	-	-	-	-	Detroit	US
JTOD01	4	L700 L701 L702 L703	10013	111 30 31 10261 28 24 55	2778 2779 2770 2772 2773 2774 2775 2776 2777 2784 2786 2781 2780 2343 2782 2529 2567 2566 1525 2769 2768 2763 2762 2761 2760 2766 2765 2764 1020 2570 2571 2783	NA	AZPAE15017	-	-	-	Contig	-	-	25367914	nonCF	2011	-	-	-	-	-	-	Detroit	US
JTOE01	2	L170 L40	253	4 4 16 12 1 6 3	151 887 338 211 1120 312 232 85 958 20 697 1057 45 704 1112 348 284 891 123 229 227 166 1049 56 1107 417 476 721 293	10 17	AZPAE15016	-	-	-	Contig	-	-	25367914	nonCF	2011	-	-	-	-	-	-	Detroit	US
JTOF01	0	-	235	38 11 3 13 1 2 4	-	NA	AZPAE15015	-	-	-	Contig	-	-	25367914	nonCF	2011	-	-	-	-	-	-	Cologne	DE
JTOG01	3	L697 L698 L699	1033	11 22 5 3 61 14 3	215 1653 989 318 1673 138 254 592 280 1078 853 1655 1672 1585 345 1397 2245 1395 1394 1393 1392 1391 1390 1674 300 460 1652 384 1396 1387 2217 1675 1670 1671 2756 2757 1480 1388 1654 1101 267 1004 292 2758 2759	6	AZPAE15014	-	-	-	Contig	-	-	25367914	nonCF	2011	-	-	-	-	-	-	Cologne	DE
JTOH01	2	L695 L696	244	17 5 12 3 14 4 7	555 1480 67 1421 1420 1423 1422 1425 1424 1427 49 1428 1335 1409 1018 1399 1398 1403 1402 1400 1407 1406 1405 1404 995 1414 650 896 1024 674 464 1099 1354 267 1411 162 837 785 916 1021 14 1022 18 1426 37 815 1418 1419 2755 1450 1410 648 1412 1413 292 1415 1416 1417	11	AZPAE15013	-	-	-	Contig	-	-	25367914	nonCF	2011	-	-	-	-	-	-	Cologne	DE
JTOI01	4	L336 L357 L693 L694	252	6 28 4 3 3 4 7	1141 744 1082 596 450 629 264 331 608 314 620 397 110 277 2753 203 1106 48 2754 40 429 1113 1117 366 503 816 408 753 584 757 184 140 610 242 803 711 824 488 485 409 869 960 694 948 861 57 30 472 536 1006 354 689 1012 511 684 826 375 926 557	5 12 20 25	AZPAE15012	-	-	-	Contig	-	-	25367914	nonCF	2011	-	-	-	-	-	-	Cologne	DE
JTOJ01	2	L170 L40	253	4 4 16 12 1 6 3	151 887 338 211 1120 312 232 85 958 20 697 1057 45 704 1112 348 284 891 123 229 227 166 1049 56 1107 417 476 721 293	10 17	AZPAE15011	-	-	-	Contig	-	-	25367914	nonCF	2010	-	-	-	-	-	-	Santander	ES
JTOK01	1	L160	175	28 22 5 3 3 14 19	679 230 889 765 641 1104 74 97 509 1033 251 253 287	14	AZPAE15010	-	-	-	Contig	-	-	25367914	nonCF	2010	-	-	-	-	-	-	Santander	ES
JTOL01	0	-	111	17 5 5 4 4 4 3	-	NA	AZPAE15009	-	-	-	Contig	-	-	25367914	nonCF	2010	-	-	-	-	-	-	Santander	ES
JTOM01	0	-	1284	32 8 5 3 5 6 26	-	NA	AZPAE15008	-	-	-	Contig	-	-	25367914	nonCF	2010	-	-	-	-	-	-	Santander	ES
JTON01	0	-	111	17 5 5 4 4 4 3	-	NA	AZPAE15007	-	-	-	Contig	-	-	25367914	nonCF	2010	-	-	-	-	-	-	Santander	ES
JTOO01	0	-	235	38 11 3 13 1 2 4	-	NA	AZPAE15006	-	-	-	Contig	-	-	25367914	nonCF	2011	-	-	-	-	-	-	Roseburg	US
JTOP01	1	L664	308	13 4 5 5 12 7 15	1050 605 746 228 616 651 102 516	NA	AZPAE15005	-	-	-	Contig	-	-	25367914	nonCF	2011	-	-	-	-	-	-	Roseburg	US
JTOQ01	0	-	10063	18 8 10651 5 1 6 8	-	NA	AZPAE15004	-	-	-	Contig	-	-	25367914	nonCF	2011	-	-	-	-	-	-	Bogota	CO
JTOR01	0	-	235	38 11 3 13 1 2 4	-	NA	AZPAE15003	-	-	-	Contig	-	-	25367914	nonCF	2011	-	-	-	-	-	-	Bogota	CO
JTOS01	0	-	111	17 5 5 4 4 4 3	-	NA	AZPAE15002	-	-	-	Contig	-	-	25367914	nonCF	2010	-	-	-	-	-	-	Bilbao	ES
JTOT01	2	L691 L692	10053	16 5 6 7 3 6 18	1081 450 608 277 1816 1817 694 970 838 2752 549 816 408 584 636 485 1621 1620 861 472 354 689 684 430	12	AZPAE15001	-	-	-	Contig	-	-	25367914	nonCF	2011	-	-	-	-	-	-	Bogota	CO
JTOU01	0	-	235	38 11 3 13 1 2 4	-	NA	AZPAE15000	-	-	-	Contig	-	-	25367914	nonCF	2010	-	-	-	-	-	-	Bilbao	ES
JTOV01	3	L688 L689 L690	557	11 5 12 11 4 4 20	2734 2735 1269 1268 2730 2731 2732 2733 1263 1262 1261 1260 1267 1266 1265 660 2737 2751 194 176 2738 2724 198 2725 1055 730 2747 2742 2741 1257 1254 1255 1252 1253 1250 334 2739 2745 1258 1259 2727 1235 1236 633 2723 737 1232 1233 1270 1271 1272 1273 1234 1239 2729 2728 2743 2749 921 750 1264 2721 105 2748 2726 2722 1231 1240 2744 1063 2746 2736 1002 1241 2740 1243 1242 1245 2750 1247 1246 1249 …	3 35 36	AZPAE14999	-	-	-	Contig	-	-	25367914	nonCF	2010	-	-	-	-	-	-	Bilbao	ES
JTOW01	1	L370	348	22 20 11 3 3 3 7	1609 1608 318 852 853 1617 1619 1607 345 384 1101 280	6	AZPAE14998	-	-	-	Contig	-	-	25367914	nonCF	2010	-	-	-	-	-	-	Palma	ES
JTOX01	2	L687 L126	395	6 5 1 1 1 12 1	751 400 708 781 48 158 562 207 700 662 892 418 354 488 639 234 434 880 419	13 20	AZPAE14997	-	-	-	Contig	-	-	25367914	nonCF	2010	-	-	-	-	-	-	Palma	ES
JTOY01	2	L685 L686	646	11 5 6 11 2 4 19	2716 2717 2718 2719 392 1929 83 175 1076 2720 527 814 913 206 638 1136 444 91 15 1473 820 729	2 19	AZPAE14996	-	-	-	Contig	-	-	25367914	nonCF	2010	-	-	-	-	-	-	Palma	ES
JTOZ01	2	L683 L684	231	6 5 36 63 4 30 2	701 2712 844 2714 48 2713 762 452 2715 1064 550 848 491 2512 2513	NA	AZPAE14995	-	-	-	Contig	-	-	25367914	nonCF	2010	-	-	-	-	-	-	Palma	ES
JTPA01	7	L649 L682 L651 L655 L653 L652 L654	10113	89 30 31 58 48 24 32	2594 2595 2596 952 2590 2591 2593 2557 2598 2599 2597 2600 2601 2569 2568 2547 2546 2560 2549 2548 2565 2567 2566 2602 1525 522 2587 2586 2585 2584 2583 2582 2581 2580 2589 2555 2550 2551 2552 2553 2554 1020 2578 2579 2558 2577 2574 2575 2572 2573 2570 2571 2556 2559	29	AZPAE14994	-	-	-	Contig	-	-	25367914	nonCF	2010	-	-	-	-	-	-	Heidelberg	DE
JTPB01	3	L681 L32 L248	-	* 5 1 7 9 4 7	604 559 198 334 750 83 176 1055 730 405 527 653 737 194 220 349 633 677 1098 589 77 168 249 480 39 1188 19 1063 723 1100 921 1005 820	1 2 3	AZPAE14993	-	-	-	Contig	-	-	25367914	nonCF	2010	-	-	-	-	-	-	Madrid	ES
JTPC01	0	-	10050	16 24 1 149 4 11251 19	-	NA	AZPAE14992	-	-	-	Contig	-	-	25367914	nonCF	2010	-	-	-	-	-	-	Munich	DE
JTPD01	0	-	316	13 8 9 3 1 6 9	-	NA	AZPAE14991	-	-	-	Contig	-	-	25367914	nonCF	2010	-	-	-	-	-	-	Santander	ES
JTPE01	2	L497 L496	319	5 4 3 3 1 11 8	1323 1889 1081 450 1888 1876 1877 1874 1875 1872 1873 1870 1871 1894 1895 1896 1897 1890 1891 1878 1879 1887 694 1901 1892 1893 1886 1898 1867 1866 1869 1868 1885 1884 1883 1882 1881 1880 1622 1628 1606 720 684 1900 1899	12	AZPAE14990	-	-	-	Contig	-	-	25367914	nonCF	2010	-	-	-	-	-	-	Hong Kong	HK
JTPF01	3	L572 L571 L680	357	2 4 5 3 1 6 11	1086 579 199 229 312 2197 986 767 292 1480 2195 2196 67 2198 2199 85 975 20 697 1057 953 428 1112 1399 1398 301 999 267 265 227 162 59 14 18 56 1104 273 924 358	10 23	AZPAE14989	-	-	-	Contig	-	-	25367914	nonCF	2010	-	-	-	-	-	-	Hong Kong	HK
JTPG01	3	L33 L74 L435	1076	5 4 57 62 1 1 26	604 579 212 885 763 310 766 273 112 492 859 1071 652 480 363 890 200 1687 637 999 121 96 1046 16 1011 1104 1100	1 23	AZPAE14988	-	-	-	Contig	-	-	25367914	nonCF	2010	-	-	-	-	-	-	Sha Tin	HK
JTPH01	0	-	298	18 4 13 3 1 17 13	-	NA	AZPAE14987	-	-	-	Contig	-	-	25367914	nonCF	2010	-	-	-	-	-	-	Cologne	DE
JTPI01	2	L678 L679	769	81 5 9 11 3 6 12	2710 555 665 174 2708 1420 1423 1422 1425 1424 1338 1437 2707 1099 14 1436 1024 1434 1435 1432 1433 1430 1431 37 1438 2357 1418 1419 1450 1416 1046 1415 805 1417	11 31	AZPAE14986	-	-	-	Contig	-	-	25367914	nonCF	2010	-	-	-	-	-	-	Sha Tin	HK
JTPJ01	3	L435 L33 L74	1076	5 4 57 62 1 1 26	604 579 212 885 763 310 766 273 112 492 859 1071 652 480 363 890 200 1687 637 999 121 96 1046 16 1011 1104 1100	1 23	AZPAE14985	-	-	-	Contig	-	-	25367914	nonCF	2010	-	-	-	-	-	-	Sha Tin	HK
JTPK01	3	L631 L492 L493	233	16 5 30 11 4 31 41	459 982 554 706 1206 985 177 176 173 493 832 1859 1078 835 1076 1851 1852 1853 1854 1855 1856 1857 195 541 334 810 917 189 913 201 1858 1097 1850 635 965 714 1136 445 446 262 91 103 1088 903 1849 1848 1843 860 1063 1847 1845 1844 519 929 646 921 729 944 926 822	3 5 19	AZPAE14984	-	-	-	Contig	-	-	25367914	nonCF	2010	-	-	-	-	-	-	Paris	FR
JTPL01	0	-	111	17 5 5 4 4 4 3	-	NA	AZPAE14983	-	-	-	Contig	-	-	25367914	nonCF	2010	-	-	-	-	-	-	Split	HR
JTPM01	2	L676 L677	1420	5 163 25 5 1 20 125	2705 2704 2706 2701 2700 2703 2702 2699 2698 2697 2696 2695 2694 2693 2692 2691 2690	NA	AZPAE14982	-	-	-	Contig	-	-	25367914	nonCF	2010	-	-	-	-	-	-	Split	HR
JTPN01	2	L385 L675	274	23 5 11 7 1 12 7	459 318 221 904 853 311 460 245 345 541 384 1661 522 1101 164 138 936 254 1660	5 6	AZPAE14981	-	-	-	Contig	-	-	25367914	nonCF	2010	-	-	-	-	-	-	Paris	FR
JTPO01	0	-	27	6 5 6 7 4 6 7	-	NA	AZPAE14980	-	-	-	Contig	-	-	25367914	nonCF	2010	-	-	-	-	-	-	Detroit	US
JTPP01	0	-	235	38 11 3 13 1 2 4	-	NA	AZPAE14979	-	-	-	Contig	-	-	25367914	nonCF	2010	-	-	-	-	-	-	Roseburg	US
JTPQ01	2	L656 L657	244	17 5 12 3 14 4 7	2604 555 1480 67 1423 1422 1425 1424 1427 1426 1428 2603 1335 1409 1018 1399 1398 1403 1402 916 1407 1406 1405 1404 995 2605 2606 2607 896 785 674 2608 1099 1354 267 162 1024 1400 18 37 815 1457 1450 1410 1411 1413 292	11	AZPAE14978	-	-	-	Contig	-	-	25367914	nonCF	2010	-	-	-	-	-	-	Roseburg	US
JTPR01	3	L672 L673 L674	1437	40 5 5 3 4 13 166	159 178 1124 273 394 83 1054 2330 22 2056 876 2329 181 2688 2689 2686 2687 814 1752 1751 1700 206 77 220 964 1701 1702 1703 1704 907 1753 1472 1473 1477 1478 479	2 23	AZPAE14977	-	-	-	Contig	-	-	25367914	nonCF	2010	-	-	-	-	-	-	Beijing	CN
JTPS01	3	L669 L670 L671	1295	11 5 124 67 4 115 3	1348 1349 215 1326 1327 1325 1653 1328 1329 764 1347 989 2680 1076 1658 2405 2681 1652 280 1656 1657 1654 1655 1350 1335 1351 1336 1330 2684 2685 2682 2678 1101 860 2676 2673 2672 2675 2674 2677 721 2679 370 729	6 19	AZPAE14976	-	-	-	Contig	-	-	25367914	nonCF	2010	-	-	-	-	-	-	Beijing	CN
JTPT01	0	-	879	16 136 1 3 4 4 7	-	NA	AZPAE14975	-	-	-	Contig	-	-	25367914	nonCF	2010	-	-	-	-	-	-	Beijing	CN
JTPU01	0	-	155	28 5 36 3 3 13 7	-	NA	AZPAE14974	-	-	-	Contig	-	-	25367914	nonCF	2010	-	-	-	-	-	-	Aachen	DE
JTPV01	2	L668 L560	395	6 5 1 1 1 12 1	751 400 708 781 48 158 562 207 700 662 354 892 529 1299 488 639 234 434 418 419	13 20	AZPAE14973	-	-	-	Contig	-	-	25367914	nonCF	2010	-	-	-	-	-	-	Aachen	DE
JTPW01	0	-	1567	32 8 3 18 1 123 118	-	NA	AZPAE14972	-	-	-	Contig	-	-	25367914	nonCF	2010	-	-	-	-	-	-	Aachen	DE
JTPX01	3	L665 L666 L667	274	23 5 11 7 1 12 7	1129 318 635 1080 982 554 706 218 574 926 250 138 80 493 853 690 695 877 954 541 402 522 810 917 189 936 2668 2669 201 147 1097 1090 756 221 565 460 245 929 260 384 311 387 164 904 79 869 903 842 1023 945 1847 2671 2670 246 1661 1101 822 459 517 1660	4 5 6	AZPAE14971	-	-	-	Contig	-	-	25367914	nonCF	2010	-	-	-	-	-	-	Sha Tin	HK
JTPY01	1	L664	308	13 4 5 5 12 7 15	1050 605 746 228 616 651 102 516	NA	AZPAE14970	-	-	-	Contig	-	-	25367914	nonCF	2010	-	-	-	-	-	-	Roseburg	US
JTPZ01	1	L664	308	13 4 5 5 12 7 15	1050 605 746 228 616 651 102 516	NA	AZPAE14969	-	-	-	Contig	-	-	25367914	nonCF	2010	-	-	-	-	-	-	Roseburg	US
JTQA01	0	-	235	38 11 3 13 1 2 4	-	NA	AZPAE14168	-	-	-	Contig	-	-	25367914	human	-	-	-	-	-	-	-	none	none
JTQB01	3	L661 L662 L663	10056	17 151 5 77 27 64 7	2651 989 2639 2638 2649 2635 1341 2637 2636 2657 2630 2633 2632 2659 2658 2654 279 138 444 1147 1228 2667 1076 2666 345 2664 1659 2640 2663 2653 2634 675 280 2642 2660 2648 2623 2650 2626 2627 2624 2625 300 2641 2628 2629 2644 460 2646 2645 2662 2655 2647 2656 2661 1136 2652 2665 860 849 936 445 1101 1004 820 729	6 19	AZPAE14967	-	-	-	Contig	-	-	25367914	nonCF	2009	-	-	-	-	-	-	Split	HR
JTQC01	2	L333 L126	10002	10062 5 1 1 1 12 1	751 400 708 781 48 158 562 207 700 662 529 892 418 354 488 639 234 434 880 419	13 20	AZPAE14965	-	-	-	Contig	-	-	25367914	nonCF	2009	-	-	-	-	-	-	Nantes	FR
JTQD01	2	L126 L333	10002	10062 5 1 1 1 12 1	751 400 708 781 48 158 562 207 700 662 529 892 418 354 488 639 234 434 880 419	13 20	AZPAE14964	-	-	-	Contig	-	-	25367914	nonCF	2009	-	-	-	-	-	-	Nantes	FR
JTQE01	0	-	1090	6 5 1 3 49 46 56	-	NA	AZPAE14693	-	-	-	Contig	-	-	25367914	nonCF	2012	-	-	-	-	-	-	Bucharest	RO
JTQF01	2	L624 L623	532	5 4 5 5 5 20 4	1967 600 864 1628 1890 1893 2055 2488 2489 2486 2487 2485 1888 1968 48 2491 2490 2493 2492 1973 2494 1606 720	NA	AZPAE14962	-	-	-	Contig	-	-	25367914	nonCF	2009	-	-	-	-	-	-	Palma	ES
JTQG01	0	-	500	11 57 7 3 4 15 1	-	NA	AZPAE14961	-	-	-	Contig	-	-	25367914	nonCF	2009	-	-	-	-	-	-	Palma	ES
JTQH01	3	L658 L659 L660	10095	5 5 5 6 1 55 47	2617 2616 318 339 338 2613 2610 764 2618 989 279 138 232 626 81 2612 2611 853 656 345 1461 1752 1034 2622 2620 2621 300 1101 460 2609 384 2619 166 1700 1702 901 2614 1182 849 1100 721 370 1209	6 17	AZPAE14960	-	-	-	Contig	-	-	25367914	nonCF	2009	-	-	-	-	-	-	Palma	ES
JTQI01	2	L501 L268	773	5 4 5 5 5 7 8	1304 1300 694 1081 1303 450 1302 614 1606 1298 1299 689 1294 48 1293 1295 1296 1297 430 1301	12	AZPAE14959	-	-	-	Contig	-	-	25367914	nonCF	2009	-	-	-	-	-	-	Mumbai	IN
JTQJ01	2	L656 L657	244	17 5 12 3 14 4 7	2604 555 1480 67 1423 1422 1425 1424 1427 1426 1428 2603 1335 1409 1018 1399 1398 1403 1402 916 1407 1406 1405 1404 995 2605 2606 2607 896 785 674 2608 1099 1354 267 162 1024 1400 18 37 815 1457 1450 1410 1411 1413 292	11	AZPAE14958	-	-	-	Contig	-	-	25367914	nonCF	2009	-	-	-	-	-	-	Mumbai	IN
JTQK01	7	L649 L650 L651 L652 L653 L654 L655	10113	89 30 31 58 48 24 32	2594 2595 1320 952 2590 2591 2593 2598 2596 2578 2597 2600 2601 2569 2568 2547 2546 2575 2561 2560 2549 2548 2565 2564 2567 2566 2602 1525 522 2587 2586 2585 2584 2583 2582 2581 2580 2589 2599 2555 2550 2551 2552 2553 2554 1020 2556 2557 2558 2559 2574 2579 2572 2573 2570 2571 2577 2563	29	AZPAE14957	-	-	-	Contig	-	-	25367914	nonCF	2009	-	-	-	-	-	-	Munich	DE
JTQL01	0	-	270	22 3 17 5 2 10 7	-	NA	AZPAE14956	-	-	-	Contig	-	-	25367914	nonCF	2009	-	-	-	-	-	-	Munich	DE
JTQM01	0	-	260	14 5 10 7 4 13 7	-	NA	AZPAE14955	-	-	-	Contig	-	-	25367914	nonCF	2009	-	-	-	-	-	-	Nantes	FR
JTQN01	3	L646 L647 L648	285	16 22 6 74 2 41 2	1164 604 1167 1205 1207 310 1200 1202 989 1216 139 138 2544 958 1056 879 1193 1196 182 345 423 1210 1174 1159 1158 1214 1154 1156 1098 998 1153 480 1046 1189 33 1187 1185 1182 849 34 19 1100 1101	1 6	AZPAE14954	-	-	-	Contig	-	-	25367914	nonCF	2009	-	-	-	-	-	-	Nantes	FR
JTQO01	0	-	179	36 27 28 3 4 13 7	-	NA	AZPAE14953	-	-	-	Contig	-	-	25367914	nonCF	2009	-	-	-	-	-	-	Sha Tin	HK
JTQP01	3	L644 L615 L645	10081	35 5 36 72 4 42 1	559 2458 2455 2454 2457 2456 2451 2453 2452 1160 273 395 394 2459 206 178 159 527 666 814 2464 2465 2466 336 2460 2461 2462 2463 77 220 907 940 2065 1476 1477 1474 1475 2061 2062 2063 2064 2357 2066 820	2	AZPAE14952	-	-	-	Contig	-	-	25367914	nonCF	2009	-	-	-	-	-	-	Sha Tin	HK
JTQQ01	3	L637 L636 L567	621	15 5 20 5 1 4 25	882 559 1327 1325 1328 1343 764 2190 2191 2192 2193 111 1326 2189 895 2525 796 857 2521 972 2523 2522 1070 956 288 1342 990 2524 1335 1336 1330 1332 2187 2186 269 2188 222 721 370 359	NA	AZPAE14951	-	-	-	Contig	-	-	25367914	nonCF	2009	-	-	-	-	-	-	Victoria	AR
JTQR01	3	L25 L248 L244	17	11 5 1 7 9 4 7	604 559 198 334 750 176 83 1055 951 730 405 527 922 737 194 155 349 633 589 77 75 168 1030 220 39 1188 1063 1100 921 1005 820	1 2 3	AZPAE14950	-	-	-	Contig	-	-	25367914	nonCF	2009	-	-	-	-	-	-	Victoria	AR
JTQS01	0	-	235	38 11 3 13 1 2 4	-	NA	AZPAE14949	-	-	-	Contig	-	-	25367914	nonCF	2009	-	-	-	-	-	-	Victoria	AR
JTQT01	2	L170 L40	253	4 4 16 12 1 6 3	151 887 338 211 1120 312 232 85 958 20 697 1057 45 704 1112 348 284 891 123 229 227 166 1049 56 1107 417 476 721 293	10 17	AZPAE14948	-	-	-	Contig	-	-	25367914	nonCF	2009	-	-	-	-	-	-	Victoria	AR
JTQU01	0	-	527	16 52 11 85 59 15 10	-	NA	AZPAE14947	-	-	-	Contig	-	-	25367914	nonCF	2009	-	-	-	-	-	-	Beijing	CN
JTQV01	0	-	27	6 5 6 7 4 6 7	-	NA	AZPAE14946	-	-	-	Contig	-	-	25367914	nonCF	2009	-	-	-	-	-	-	Detroit	US
JTQW01	0	-	179	36 27 28 3 4 13 7	-	NA	AZPAE14945	-	-	-	Contig	-	-	25367914	nonCF	2009	-	-	-	-	-	-	Detroit	US
JTQX01	3	L32 L248 L243	17	11 5 1 7 9 4 7	604 559 198 334 750 176 83 1055 951 1005 524 730 405 527 653 737 194 155 480 349 633 677 1098 589 77 75 168 249 1030 220 39 1188 19 1063 723 1100 921 922 820	1 2 3	AZPAE14944	-	-	-	Contig	-	-	25367914	nonCF	2009	-	-	-	-	-	-	Detroit	US
JTQY01	1	L642	1743	15 181 1 63 4 15 10	2542 2541 633 198 194 1063 176 730 750 737 334 921 1005	3	AZPAE14943	-	-	-	Contig	-	-	25367914	nonCF	2009	-	-	-	-	-	-	Bogota	CO
JTQZ01	2	L640 L641	233	16 5 30 11 4 31 41	459 982 554 706 1088 177 493 2540 1078 835 1076 195 541 810 917 189 913 201 1097 635 903 714 1136 445 262 91 103 965 860 944 1847 929 2538 2539 822 926 729	5 19	AZPAE14942	-	-	-	Contig	-	-	25367914	nonCF	2009	-	-	-	-	-	-	Hong Kong	HK
JTRA01	2	L92 L639	10009	10871 34 43 60 53 11071 11261	124 214 351 1145 946 873 353 135 1014 326 2536 2537 2534 2535	NA	AZPAE14941	-	-	-	Contig	-	-	25367914	nonCF	2009	-	-	-	-	-	-	Hong Kong	HK
JTRB01	1	L370	348	22 20 11 3 3 3 7	1609 1608 318 852 853 1617 1619 1607 345 384 1101 280	6	AZPAE14940	-	-	-	Contig	-	-	25367914	nonCF	2009	-	-	-	-	-	-	Rouen	FR
JTRC01	1	L638	10047	1 57 11 3 3 13 5	741 845 2526 2527 2529 943 2528 2533 1103 475 2532 235 283 329 2530 2531	7	AZPAE14939	-	-	-	Contig	-	-	25367914	nonCF	2009	-	-	-	-	-	-	Bogota	CO
JTRD01	1	L13	308	13 4 5 5 12 7 15	1050 605 746 651 616 228 341 325 102 516	NA	AZPAE14938	-	-	-	Contig	-	-	25367914	nonCF	2008	-	-	-	-	-	-	Rouen	FR
JTRE01	3	L567 L636 L637	621	15 5 20 5 1 4 25	882 559 1327 1325 1328 1343 764 2190 2191 2192 2193 111 1326 2189 895 2525 796 857 2521 972 2523 2522 1070 956 288 1342 990 2524 1335 1336 1330 1332 2187 2186 269 2188 222 721 370 359	NA	AZPAE14937	-	-	-	Contig	-	-	25367914	nonCF	2008	-	-	-	-	-	-	Rouen	FR
JTRF01	0	-	10049	16 22 1 30 2 3 3	-	NA	AZPAE14936	-	-	-	Contig	-	-	25367914	nonCF	2008	-	-	-	-	-	-	Curitiba	BR
JTRG01	3	L32 L248 L243	17	11 5 1 7 9 4 7	604 559 198 334 750 176 83 1055 951 1005 524 730 405 527 653 737 194 155 480 349 633 677 1098 589 77 75 168 249 1030 220 39 1188 19 1063 723 1100 921 922 820	1 2 3	AZPAE14935	-	-	-	Contig	-	-	25367914	nonCF	2008	-	-	-	-	-	-	Rouen	FR
JTRH01	0	-	10016	1 130 6 7 4 10042 166	-	NA	AZPAE14934	-	-	-	Contig	-	-	25367914	nonCF	2009	-	-	-	-	-	-	Rouen	FR
JTRI01	0	-	111	17 5 5 4 4 4 3	-	NA	AZPAE14933	-	-	-	Contig	-	-	25367914	nonCF	2009	-	-	-	-	-	-	Rouen	FR
JTRJ01	0	-	313	47 8 7 6 8 11 40	-	NA	AZPAE14932	-	-	-	Contig	-	-	25367914	nonCF	2009	-	-	-	-	-	-	Aachen	DE
JTRK01	1	L635	266	16 5 11 72 44 7 52	832 633 793 2520 194 1063 1206 183 176 921 1002 1000	3	AZPAE14931	-	-	-	Contig	-	-	25367914	nonCF	2009	-	-	-	-	-	-	Aachen	DE
JTRL01	2	L633 L634	10085	39 5 10461 59 1 20 15	319 559 157 117 239 344 407 1373 2176 2177 811 2178 2179 1685 775 991 2182 2181 2180 8 2515 846 940 356 2518 2519 2061 2516 2517 2066	NA	AZPAE14930	-	-	-	Contig	-	-	25367914	nonCF	2009	-	-	-	-	-	-	Aachen	DE
JTRM01	3	L632 L492 L493	233	16 5 30 11 4 31 41	459 982 554 706 1206 985 177 176 173 493 832 1859 1078 835 1076 1851 1852 1853 1854 1855 1856 1857 195 541 334 810 917 189 913 201 1858 1097 1850 635 965 714 446 445 262 91 103 1088 903 1849 1848 1843 860 1063 1847 1845 1844 519 929 646 921 729 944 926 822	3 5 19	AZPAE14929	-	-	-	Contig	-	-	25367914	nonCF	2009	-	-	-	-	-	-	Aachen	DE
JTRN01	3	L627 L626 L625	1605	16 5 6 11 2 15 2	989 1209 1080 1205 197 1200 117 2497 138 1068 1197 1196 1444 1443 1442 1117 2507 2506 2505 189 2503 2502 2501 2500 869 1175 776 1441 1215 1098 1151 1153 1178 74 480 2499 2498 2504 19 1187 1182 849 34 1100 926	1 5	AZPAE14928	-	-	-	Contig	-	-	25367914	nonCF	2008	-	-	-	-	-	-	Sao Paulo	BR
JTRO01	0	-	267	19 5 12 11 11 4 14	-	NA	AZPAE14927	-	-	-	Contig	-	-	25367914	nonCF	2008	-	-	-	-	-	-	Sao Paulo	BR
JTRP01	3	L146 L385 L390	274	23 5 11 7 1 12 7	1129 318 635 1080 982 554 706 218 574 926 250 138 80 254 493 853 690 695 877 954 345 541 402 522 810 917 189 936 201 147 1097 1090 756 221 565 460 245 260 384 311 387 164 904 79 869 903 842 1023 945 929 246 1661 1101 822 459 680 517 1660	4 5 6	AZPAE14926	-	-	-	Contig	-	-	25367914	nonCF	2008	-	-	-	-	-	-	Sao Paulo	BR
JTRQ01	0	-	1800	11 5 73 3 4 4 3	-	NA	AZPAE14925	-	-	-	Contig	-	-	25367914	nonCF	2008	-	-	-	-	-	-	Sao Paulo	BR
JTRR01	0	-	155	28 5 36 3 3 13 7	-	NA	AZPAE14924	-	-	-	Contig	-	-	25367914	nonCF	2008	-	-	-	-	-	-	Sao Paulo	BR
JTRS01	0	-	277	39 5 9 11 27 5 2	-	NA	AZPAE14923	-	-	-	Contig	-	-	25367914	nonCF	2008	-	-	-	-	-	-	Sao Paulo	BR
JTRT01	3	L493 L631 L492	233	16 5 30 11 4 31 41	459 982 554 706 1206 985 177 176 173 493 832 1859 1078 835 1076 1851 1852 1853 1854 1855 1856 1857 195 541 334 810 917 189 913 201 1858 1097 1850 635 965 714 1136 445 446 262 91 103 1088 903 1849 1848 1843 860 1063 1847 1845 1844 519 929 646 921 729 944 926 822	3 5 19	AZPAE14922	-	-	-	Contig	-	-	25367914	nonCF	2009	-	-	-	-	-	-	Paris	FR
JTRU01	3	L618 L619 L620	633	125 5 6 3 4 13 23	2477 347 2475 2474 2473 2472 459 982 334 706 1206 2479 2478 2476 978 171 493 832 833 835 2484 2482 2483 2480 2481 541 1019 1504 1505 810 917 189 635 466 122 869 903 38 1023 1063 929 538 926 822	3 5 38	AZPAE14921	-	-	-	Contig	-	-	25367914	nonCF	2009	-	-	-	-	-	-	Paris	FR
JTRV01	0	-	377	103 8 5 5 1 6 4	-	NA	AZPAE14920	-	-	-	Contig	-	-	25367914	nonCF	2008	-	-	-	-	-	-	Bilbao	ES
JTRW01	0	-	369	1 5 20 16 3 4 7	-	NA	AZPAE14919	-	-	-	Contig	-	-	25367914	nonCF	2008	-	-	-	-	-	-	Bilbao	ES
JTRX01	1	L630	10060	17 5 36 7 27 13 7	318 853 300 460 1585 345 592 384 254 1101 138 1004 352	6	AZPAE14918	-	-	-	Contig	-	-	25367914	nonCF	2008	-	-	-	-	-	-	Bilbao	ES
JTRY01	2	L628 L629	1750	6 5 5 5 52 4 7	753 1621 844 694 701 762 452 1064 848 322 354 411 2509 2508 2514 2510 2511 2512 2513	NA	AZPAE14917	-	-	-	Contig	-	-	25367914	nonCF	2008	-	-	-	-	-	-	Bilbao	ES
JTRZ01	3	L625 L626 L627	1605	16 5 6 11 2 15 2	989 1209 1080 1205 197 1200 117 2497 138 1068 1197 1196 1444 1443 1442 1117 2507 2506 2505 189 2503 2502 2501 2500 869 1175 776 1441 1215 1098 1151 1153 1178 74 480 2499 2498 2504 19 1187 1182 849 34 1100 926	1 5	AZPAE14916	-	-	-	Contig	-	-	25367914	nonCF	2008	-	-	-	-	-	-	Bilbao	ES
JTSA01	0	-	267	19 5 12 11 11 4 14	-	NA	AZPAE14915	-	-	-	Contig	-	-	25367914	nonCF	2008	-	-	-	-	-	-	Santander	ES
JTSB01	2	L146 L390	274	23 5 11 7 1 12 7	1129 635 1080 982 554 706 218 574 250 80 493 690 695 877 954 541 402 522 810 917 189 936 201 147 1097 1090 756 221 565 245 260 311 387 164 904 79 869 903 842 1023 945 929 246 926 459 680 517 822	4 5	AZPAE14914	-	-	-	Contig	-	-	25367914	nonCF	2008	-	-	-	-	-	-	Santander	ES
JTSC01	0	-	1800	11 5 73 3 4 4 3	-	NA	AZPAE14913	-	-	-	Contig	-	-	25367914	nonCF	2008	-	-	-	-	-	-	Split	HR
JTSD01	0	-	235	38 11 3 13 1 2 4	-	NA	AZPAE14912	-	-	-	Contig	-	-	25367914	nonCF	2008	-	-	-	-	-	-	Split	HR
JTSE01	2	L623 L624	532	5 4 5 5 5 20 4	1967 600 864 1628 1890 1893 2055 2488 2489 2486 2487 2485 1888 1968 48 2491 2490 2493 2492 1973 2494 1606 720	NA	AZPAE14911	-	-	-	Contig	-	-	25367914	nonCF	2008	-	-	-	-	-	-	Mumbai	IN
JTSF01	3	L45 L621 L622	241	17 5 11 5 4 4 7	1128 607 909 570 577 828 114 391 63 235 118 977 976 851 979 161 735 6 1015 812 658 912 774 202 755 141 1136 445 444 381 388 101 283 845 862 1029 941 829 1103 475 687 1663	7 19 33	AZPAE14910	-	-	-	Contig	-	-	25367914	nonCF	2008	-	-	-	-	-	-	Mumbai	IN
JTSG01	1	L160	175	28 22 5 3 3 14 19	679 230 889 765 641 1104 74 97 509 1033 251 253 287	14	AZPAE14909	-	-	-	Contig	-	-	25367914	nonCF	2008	-	-	-	-	-	-	Palma	ES
JTSH01	3	L618 L619 L620	633	125 5 6 3 4 13 23	2477 347 2475 2474 2473 2472 459 982 334 706 1206 2479 2478 2476 978 171 493 832 833 835 2484 2482 2483 2480 2481 541 1019 1504 1505 810 917 189 635 466 122 869 903 38 1023 1063 929 538 926 822	3 5 38	AZPAE14908	-	-	-	Contig	-	-	25367914	nonCF	2008	-	-	-	-	-	-	Palma	ES
JTSI01	3	L615 L616 L617	10081	35 5 36 72 4 42 1	559 2458 2471 2470 2455 2454 2457 2456 2451 2453 2452 1160 273 527 394 83 336 2459 1054 22 2056 876 206 395 178 159 181 666 814 2464 2465 2466 2467 2460 2461 2462 2463 1124 2468 2469 77 220 964 479 907 940 2065 1473 1476 1477 1474 1475 2061 2062 2063 2064 2357 2066 820	2 23	AZPAE14907	-	-	-	Contig	-	-	25367914	nonCF	2008	-	-	-	-	-	-	Sha Tin	HK
JTSJ01	0	-	560	5 5 57 13 1 40 3	-	NA	AZPAE14906	-	-	-	Contig	-	-	25367914	nonCF	2008	-	-	-	-	-	-	Cologne	DE
JTSK01	0	-	560	5 5 57 13 1 40 3	-	NA	AZPAE14905	-	-	-	Contig	-	-	25367914	nonCF	2008	-	-	-	-	-	-	Cologne	DE
JTSL01	3	L612 L613 L614	244	17 5 12 3 14 4 7	2421 2428 2439 2438 2443 555 2432 2431 2430 2437 2436 2435 2434 2433 2418 1421 1420 1423 1422 1425 1424 1427 1426 1428 2450 785 1335 1409 1018 650 14 1403 1402 916 1407 1406 1405 1404 995 2429 2440 2441 2446 2447 896 2445 674 464 2448 2449 2424 1099 2426 1354 2419 648 2425 2427 2422 837 1024 1021 2442 1022 2444 2420 49 37 815 1418 1419 1450 2417 2416 1410 1411 2423 1413 1414 1415 1416 1417	11	AZPAE14904	-	-	-	Contig	-	-	25367914	nonCF	2008	-	-	-	-	-	-	Madrid	ES
JTSM01	3	L609 L610 L611	1721	28 24 5 6 1 33 5	2405 1165 2409 2403 239 2410 2414 2411 2380 2404 2393 2381 2173 2383 2382 2385 2378 2387 2386 2389 2388 2408 2384 2415 2400 2401 296 2407 2412 2406 2402 2396 2397 2394 2395 2392 2379 2390 2391 2374 2375 2376 2377 2398 2399	NA	AZPAE14903	-	-	-	Contig	-	-	25367914	nonCF	2008	-	-	-	-	-	-	Madrid	ES
JTSN01	0	-	235	38 11 3 13 1 2 4	-	NA	AZPAE14902	-	-	-	Contig	-	-	25367914	nonCF	2008	-	-	-	-	-	-	Victoria	AR
JTSO01	4	L605 L606 L607 L608	10111	87 70 79 80 53 48 11291	2345 2344 2347 2346 2341 2340 2343 2342 2373 2349 2348 2369 2368 2367 2366 2365 2364 2363 2362 2361 2360 2370 2333 2334 2335 2336 2337 2338 2339 2371 2358 2359 2372 2352 2353 2350 2351 2356 2357 2354 2355	NA	AZPAE14901	-	-	-	Contig	-	-	25367914	nonCF	2008	-	-	-	-	-	-	Chennai	IN
JTSP01	3	L575 L415 L576	-	* 4 5 3 1 6 11	1086 579 199 312 986 767 661 292 1480 67 2200 2201 975 2203 1057 953 428 1112 5 1399 1398 362 777 301 999 2202 99 73 265 227 162 59 14 18 1104 273 267 924 358	10 23	AZPAE14900	-	-	-	Contig	-	-	25367914	nonCF	2008	-	-	-	-	-	-	Chennai	IN
JTSQ01	3	L480 L479 L481	10051	16 3 20 5 4 7 10103	598 1812 165 1808 1810 1811 694 1813 1615 819 1019 324 420 752 466 614 1804 386 1627 1047 1802 1807 1806 1805 844 1803 1626 1801 1809 1606 647 48 437 513 807	12 21	AZPAE14899	-	-	-	Contig	-	-	25367914	nonCF	2008	-	-	-	-	-	-	Chennai	IN
JTSR01	2	L603 L604	253	4 4 16 12 1 6 3	151 887 338 602 1120 312 219 60 88 396 495 236 232 85 958 417 836 697 1057 45 704 1112 342 1016 348 284 891 211 305 307 383 229 227 20 166 313 2331 2332 1049 56 1107 123 476 721 293	10 17	AZPAE14898	-	-	-	Contig	-	-	25367914	nonCF	2008	-	-	-	-	-	-	Chennai	IN
JTSS01	0	-	1684	39 6 9 11 3 3 2	-	NA	AZPAE14897	-	-	-	Contig	-	-	25367914	nonCF	2008	-	-	-	-	-	-	Chennai	IN
JTST01	5	L599 L600 L601 L521 L602	968	6 5 5 3 3 6 26	593 2328 1160 159 666 336 1124 1474 273 275 395 394 83 1808 1472 1054 2326 22 2056 876 2329 1615 178 819 181 1478 220 937 1698 964 907 527 206 1627 77 1703 165 513 1802 1807 1806 1805 1804 1803 2325 1801 1626 814 2330 1606 928 1473 1476 1477 647 1475 437 1665 479 807 820	2 21 23	AZPAE14895	-	-	-	Contig	-	-	25367914	nonCF	2008	-	-	-	-	-	-	Heidelberg	DE
JTSU01	1	L13	308	13 4 5 5 12 7 15	1050 605 746 651 616 228 341 325 102 516	NA	AZPAE14894	-	-	-	Contig	-	-	25367914	nonCF	2008	-	-	-	-	-	-	Heidelberg	DE
JTSV01	2	L333 L126	395	6 5 1 1 1 12 1	751 400 708 781 48 158 562 207 700 662 529 892 418 354 488 639 234 434 880 419	13 20	AZPAE14893	-	-	-	Contig	-	-	25367914	nonCF	2008	-	-	-	-	-	-	Besancon	FR
JTSW01	0	-	313	47 8 7 6 8 11 40	-	NA	AZPAE14892	-	-	-	Contig	-	-	25367914	nonCF	2008	-	-	-	-	-	-	Besancon	FR
JTSX01	3	L596 L597 L598	262	17 5 1 3 4 15 7	215 703 392 989 136 279 138 173 231 854 2322 2321 1078 853 1076 839 858 1039 544 2323 280 285 913 309 893 773 638 460 672 109 103 2 780 55 860 2324 849 935 1101 1004 820	6 19	AZPAE14891	-	-	-	Contig	-	-	25367914	nonCF	2008	-	-	-	-	-	-	Besancon	FR
JTSY01	1	L160	175	28 22 5 3 3 14 19	679 230 889 765 641 1104 74 97 509 1033 251 253 287	14	AZPAE14890	-	-	-	Contig	-	-	25367914	nonCF	2008	-	-	-	-	-	-	Besancon	FR
JTSZ01	2	L501 L268	773	5 4 5 5 5 7 8	1304 1300 694 1081 1303 450 1302 614 1606 1298 1299 689 1294 48 1293 1295 1296 1297 430 1301	12	AZPAE14889	-	-	-	Contig	-	-	25367914	nonCF	2008	-	-	-	-	-	-	Sha Tin	HK
JTTA01	0	-	606	23 5 57 30 1 4 3	-	NA	AZPAE14888	-	-	-	Contig	-	-	25367914	nonCF	2007	-	-	-	-	-	-	Detroit	US
JTTB01	0	-	235	38 11 3 13 1 2 4	-	NA	AZPAE14887	-	-	-	Contig	-	-	25367914	nonCF	2007	-	-	-	-	-	-	Split	HR
JTTC01	0	-	111	17 5 5 4 4 4 3	-	NA	AZPAE14886	-	-	-	Contig	-	-	25367914	nonCF	2007	-	-	-	-	-	-	Split	HR
JTTD01	4	L594 L595 L494 L495	10103	6 5 11 11 15 4 10211	318 215 117 592 135 138 254 2309 2320 853 2305 2304 2307 2306 345 1113 327 281 280 52 1012 776 1861 1860 1863 1862 1865 1864 824 1068 2318 2319 2316 2317 2314 2315 2312 2313 2310 2311 1450 352 1101 803 384 1004 926	5 6	AZPAE14885	-	-	-	Contig	-	-	25367914	nonCF	2007	-	-	-	-	-	-	Split	HR
JTTE01	2	L462 L461	1184	6 5 36 3 3 103 2	604 1160 159 666 761 394 178 257 1771 1770 1773 1772 654 336 206 677 1098 106 480 907 1100 820	1 2	AZPAE14884	-	-	-	Contig	-	-	25367914	nonCF	2007	-	-	-	-	-	-	Split	HR
JTTF01	3	L591 L592 L593	701	29 1 9 13 1 6 23	2299 2298 2293 2292 2291 2290 2297 2296 2295 574 66 174 24 1076 2300 2303 2302 2268 2269 2262 2263 328 105 2266 2267 2264 2265 2288 2289 2280 2281 2282 2283 2284 2285 2286 2287 2276 2271 268 2260 1433 2275 2274 2277 2261 15 2270 2273 2272 2279 2278 2294 2301 287 2259 2258 805	31	AZPAE14883	-	-	-	Contig	-	-	25367914	nonCF	2007	-	-	-	-	-	-	Split	HR
JTTG01	3	L588 L589 L590	865	15 5 83 11 4 4 7	372 594 1095 334 1206 65 2092 176 174 832 794 793 852 978 347 2249 1505 364 1405 994 633 149 1026 385 38 1046 782 732 1063 2257 921 2255 2254 2253 2252 2251 2250	3 31 38	AZPAE14882	-	-	-	Contig	-	-	25367914	nonCF	2007	-	-	-	-	-	-	Santander	ES
JTTH01	1	L160	175	28 22 5 3 3 14 19	679 230 889 765 641 1104 74 97 509 1033 251 253 287	14	AZPAE14881	-	-	-	Contig	-	-	25367914	nonCF	2007	-	-	-	-	-	-	Santander	ES
JTTI01	1	L160	175	28 22 5 3 3 14 19	679 230 889 765 641 1104 74 97 509 1033 251 253 287	14	AZPAE14880	-	-	-	Contig	-	-	25367914	nonCF	2007	-	-	-	-	-	-	Santander	ES
JTTJ01	2	L534 L466	116	28 24 22 18 3 15 7	216 882 768 159 666 761 1309 498 178 494 796 857 972 288 956 1110 654 2 467 336 895 206 1087 1130 394 106 222 2086 2084 2085 649 820	2	AZPAE14879	-	-	-	Contig	-	-	25367914	nonCF	2007	-	-	-	-	-	-	Roseburg	US
JTTK01	0	-	606	23 5 57 30 1 4 3	-	NA	AZPAE14878	-	-	-	Contig	-	-	25367914	nonCF	2007	-	-	-	-	-	-	Roseburg	US
JTTL01	0	-	10006	10191 10052 11 7 4 15 26	-	NA	AZPAE14877	-	-	-	Contig	-	-	25367914	nonCF	2007	-	-	-	-	-	-	Roseburg	US
JTTM01	2	L586 L587	10020	11 48 12 5 4 4 2	1387 1580 1581 1587 1568 1569 2248 545 2244 2245 2246 1394 1393 1392 1391 2243 1566 1396 1395 2247 1567 2241 1579 1578 1388 2242 1573 1572 1571 1570 1577	NA	AZPAE14876	-	-	-	Contig	-	-	25367914	nonCF	2007	-	-	-	-	-	-	Detroit	US
JTTN01	0	-	381	11 20 1 65 4 4 10	-	NA	AZPAE14875	-	-	-	Contig	-	-	25367914	nonCF	2007	-	-	-	-	-	-	Detroit	US
JTTO01	0	-	235	38 11 3 13 1 2 4	-	NA	AZPAE14874	-	-	-	Contig	-	-	25367914	nonCF	2007	-	-	-	-	-	-	Detroit	US
JTTP01	2	L584 L585	883	17 5 11 5 3 4 7	1128 607 699 627 577 114 118 977 976 791 952 979 735 6 912 202 1136 445 388 101 161 821 860 862 941 724 828 1663	19 33	AZPAE14873	-	-	-	Contig	-	-	25367914	nonCF	2007	-	-	-	-	-	-	Victoria	AR
JTTQ01	2	L549 L550	244	17 5 12 3 14 4 7	555 1480 67 1423 1422 1425 1424 1427 1426 1428 1335 1409 1018 1399 1398 1403 1402 916 1407 1406 1405 1404 995 896 785 674 1099 1354 267 162 837 1024 1400 18 37 815 1457 1450 1410 1411 1413 292	11	AZPAE14872	-	-	-	Contig	-	-	25367914	nonCF	2007	-	-	-	-	-	-	Victoria	AR
JTTR01	0	-	885	17 5 4 5 4 15 19	-	NA	AZPAE14871	-	-	-	Contig	-	-	25367914	nonCF	2007	-	-	-	-	-	-	Victoria	AR
JTTS01	0	-	298	18 4 13 3 1 17 13	-	NA	AZPAE14870	-	-	-	Contig	-	-	25367914	nonCF	2007	-	-	-	-	-	-	Victoria	AR
JTTT01	2	L496 L497	319	5 4 3 3 1 11 8	1323 1889 1081 450 1888 1876 1877 1874 1875 1872 1873 1870 1871 1894 1895 1896 1897 1890 1891 1878 1879 1887 694 1901 1892 1893 1886 1898 1867 1866 1869 1868 1885 1884 1883 1882 1881 1880 1622 1628 1606 720 684 1900 1899	12	AZPAE14869	-	-	-	Contig	-	-	25367914	nonCF	2007	-	-	-	-	-	-	Victoria	AR
JTTU01	3	L581 L582 L583	10079	28 5 4 77 3 15 10	216 1227 1225 1224 1160 1222 1221 1226 666 336 2235 1229 1228 391 178 1223 851 2228 1220 741 654 812 329 2240 1230 206 1218 1219 394 381 2239 2238 907 2231 2230 2233 2232 1029 2234 2237 2236 829 1103 475 687 820	2 7 34	AZPAE14868	-	-	-	Contig	-	-	25367914	nonCF	2007	-	-	-	-	-	-	Victoria	AR
JTTV01	2	L579 L580	244	17 5 12 3 14 4 7	555 2094 1480 67 1421 1420 1423 1422 1425 1424 1427 49 2226 2227 2224 1018 1399 1398 1403 1402 1400 815 1404 995 650 896 1024 674 464 1099 1354 267 162 837 785 916 1021 14 1022 18 1426 37 1418 1419 1450 648 292	11	AZPAE14867	-	-	-	Contig	-	-	25367914	nonCF	2007	-	-	-	-	-	-	Sha Tin	HK
JTTW01	2	L577 L578	1101	16 134 11 7 4 15 19	555 497 2204 2205 2206 2207 2208 2209 2222 2223 2220 2221 544 1449 1448 1230 896 2214 2217 222 2213 2212 2211 780 2216 2215 1556 2219 2218 37 820	11	AZPAE14866	-	-	-	Contig	-	-	25367914	nonCF	2007	-	-	-	-	-	-	Sha Tin	HK
JTTX01	3	L575 L576 L415	357	2 4 5 3 1 6 11	1086 579 199 312 986 767 661 292 1480 67 2200 2201 975 2203 1057 953 428 1112 5 1399 1398 362 777 301 999 2202 99 73 265 227 162 59 14 18 1104 273 267 924 358	10 23	AZPAE14865	-	-	-	Contig	-	-	25367914	nonCF	2007	-	-	-	-	-	-	Chennai	IN
JTTY01	3	L241 L574 L500	16	28 5 12 11 27 1 44	741 1160 1165 159 666 761 391 178 235 851 1190 1110 570 1015 283 329 336 755 206 394 1152 381 106 845 907 1029 1183 1149 829 1102 1103 475 687 820	2 7	AZPAE14864	-	-	-	Contig	-	-	25367914	nonCF	2007	-	-	-	-	-	-	Chennai	IN
JTTZ01	3	L570 L571 L572	357	2 4 5 3 1 6 11	1086 579 199 265 312 67 986 767 1480 2195 2196 2197 2198 2199 85 975 20 697 1057 953 428 1112 1399 1398 301 999 267 229 227 162 1055 59 14 924 56 1104 273 18 292 358	10 23	AZPAE14863	-	-	-	Contig	-	-	25367914	nonCF	2007	-	-	-	-	-	-	Chennai	IN
JTUA01	3	L567 L568 L569	621	15 5 20 5 1 4 25	882 1326 1327 1325 1328 1343 764 2190 2191 2192 2193 2194 559 2189 895 796 857 972 1070 956 288 1342 990 1335 1336 1330 1332 111 2187 2186 2185 2184 269 2188 222 721 370 359	NA	AZPAE14862	-	-	-	Contig	-	-	25367914	nonCF	2007	-	-	-	-	-	-	Chennai	IN
JTUB01	1	L188	132	6 20 1 3 4 4 2	631 551 50 188 814 1037	18	AZPAE14861	-	-	-	Contig	-	-	25367914	nonCF	2007	-	-	-	-	-	-	Bilbao	ES
JTUC01	1	L13	308	13 4 5 5 12 7 15	1050 605 746 651 616 228 341 325 102 516	NA	AZPAE14860	-	-	-	Contig	-	-	25367914	nonCF	2007	-	-	-	-	-	-	Bilbao	ES
JTUD01	0	-	640	11 5 98 5 3 10 85	-	NA	AZPAE14859	-	-	-	Contig	-	-	25367914	nonCF	2007	-	-	-	-	-	-	Bilbao	ES
JTUE01	0	-	1284	32 8 5 3 5 6 26	-	NA	AZPAE14858	-	-	-	Contig	-	-	25367914	nonCF	2007	-	-	-	-	-	-	Paris	FR
JTUF01	3	L248 L243 L32	17	11 5 1 7 9 4 7	604 559 198 334 750 176 83 1055 951 1005 524 730 405 527 653 737 194 155 480 349 633 677 1098 589 77 75 168 249 1030 220 39 1188 19 1063 723 1100 921 922 820	1 2 3	AZPAE14857	-	-	-	Contig	-	-	25367914	nonCF	2007	-	-	-	-	-	-	Paris	FR
JTUG01	3	L564 L565 L566	108	39 5 20 5 1 6 31	446 318 157 707 985 392 138 173 1076 407 345 1373 2176 2177 2175 8 2178 2179 913 646 775 965 638 714 460 148 1136 2183 2182 2181 2180 384 445 1402 91 103 846 860 519 356 1685 1101 297 729	6 19	AZPAE14856	-	-	-	Contig	-	-	25367914	nonCF	2007	-	-	-	-	-	-	Paris	FR
JTUH01	2	L562 L563	10029	11 5 37 34 4 13 7	1046 896 998 2172 2173 2170 2171 1450 2168 2174 2169 139 2166 2167	11	AZPAE14855	-	-	-	Contig	-	-	25367914	nonCF	2007	-	-	-	-	-	-	Paris	FR
JTUI01	0	-	277	39 5 9 11 27 5 2	-	NA	AZPAE14853	-	-	-	Contig	-	-	25367914	nonCF	2007	-	-	-	-	-	-	Curitiba	BR
JTUJ01	1	L561	639	11 19 19 3 4 4 7	215 345 989 1659 1101 280 254	6	AZPAE14852	-	-	-	Contig	-	-	25367914	nonCF	2005	-	-	-	-	-	-	Sao Paulo	BR
JTUK01	2	L333 L560	395	6 5 1 1 1 12 1	207 892 880 708 781 48 158 662 488 700 751 419 1299 354 562 400 234 434 418 529 639	13 20	AZPAE14851	-	-	-	Contig	-	-	25367914	nonCF	2006	-	-	-	-	-	-	Nantes	FR
JTUL01	2	L533 L559	253	4 4 16 12 1 6 3	151 2081 887 338 211 704 312 232 85 958 20 697 1057 45 1120 2079 1112 348 284 891 123 229 227 166 2080 56 293 1107 417 476 721 1049	10 17	AZPAE14850	-	-	-	Contig	-	-	25367914	nonCF	2006	-	-	-	-	-	-	Nantes	FR
JTUM01	1	L240	10019	114 73 32 3 4 4 1	851 755 829 475 1029 289 381 391 1102 1103 1015 235 687 283	7	AZPAE14848	-	-	-	Contig	-	-	25367914	nonCF	2006	-	-	-	-	-	-	Nantes	FR
JTUN01	2	L557 L558	10078	28 5 11 7 1 7 61	604 197 499 117 2090 835 2149 2154 2155 2156 2157 2150 2151 1117 1440 189 2159 2152 1214 2153 1098 1385 480 869 1068 19 34 2147 2146 2163 1100 1384 2164 2148 2161 2160 926 2162	1 5	AZPAE14847	-	-	-	Contig	-	-	25367914	nonCF	2006	-	-	-	-	-	-	Nantes	FR
JTUO01	0	-	10057	17 5 10051 4 4 4 3	-	NA	AZPAE14846	-	-	-	Contig	-	-	25367914	nonCF	2006	-	-	-	-	-	-	Nantes	FR
JTUP01	2	L556 L40	253	4 4 16 12 1 6 3	151 887 338 211 704 312 232 85 958 20 697 1057 45 1120 1112 348 284 891 123 229 227 166 56 1107 417 476 721 293	10 17	AZPAE14845	-	-	-	Contig	-	-	25367914	nonCF	2006	-	-	-	-	-	-	Cologne	DE
JTUQ01	0	-	27	6 5 6 7 4 6 7	-	NA	AZPAE14844	-	-	-	Contig	-	-	25367914	nonCF	2006	-	-	-	-	-	-	Roseburg	US
JTUR01	0	-	235	38 11 3 13 1 2 4	-	NA	AZPAE14843	-	-	-	Contig	-	-	25367914	nonCF	2006	-	-	-	-	-	-	Roseburg	US
JTUS01	0	-	235	38 11 3 13 1 2 4	-	NA	AZPAE14842	-	-	-	Contig	-	-	25367914	nonCF	2006	-	-	-	-	-	-	Roseburg	US
JTUT01	2	L554 L555	244	17 5 12 3 14 4 7	2143 555 2137 1480 67 2133 1421 1420 1423 1422 1425 1424 1427 1426 2134 2138 2139 1018 1399 1398 1403 1402 916 815 1404 995 2136 650 896 785 674 464 1099 1354 2135 267 2132 162 837 1024 1400 1021 14 1022 18 49 37 1418 1419 2145 2144 1450 2142 2141 2140 648	11	AZPAE14841	-	-	-	Contig	-	-	25367914	nonCF	2006	-	-	-	-	-	-	Beijing	CN
JTUU01	3	L551 L552 L553	10054	16 5 77 3 1 4 7	2117 194 1206 176 832 793 2130 2131 2118 2119 334 2112 2113 2114 2115 1751 1750 1095 633 2120 560 2127 2122 2116 2124 2121 1701 1702 1703 2125 1705 1706 2126 2129 2128 1063 1707 1698 1100 921 1655 1002 1000	3 24	AZPAE14840	-	-	-	Contig	-	-	25367914	nonCF	2006	-	-	-	-	-	-	Beijing	CN
JTUV01	0	-	260	14 5 10 7 4 13 7	-	NA	AZPAE14839	-	-	-	Contig	-	-	25367914	nonCF	2006	-	-	-	-	-	-	Beijing	CN
JTUW01	0	-	767	17 5 12 98 4 7 10	-	NA	AZPAE14838	-	-	-	Contig	-	-	25367914	nonCF	2006	-	-	-	-	-	-	Beijing	CN
JTUX01	0	-	111	17 5 5 4 4 4 3	-	NA	AZPAE14837	-	-	-	Contig	-	-	25367914	nonCF	2006	-	-	-	-	-	-	Beijing	CN
JTUY01	0	-	162	6 5 6 34 27 3 7	-	NA	AZPAE14836	-	-	-	Contig	-	-	25367914	nonCF	2006	-	-	-	-	-	-	Beijing	CN
JTUZ01	0	-	111	17 5 5 4 4 4 3	-	NA	AZPAE14835	-	-	-	Contig	-	-	25367914	nonCF	2006	-	-	-	-	-	-	Beijing	CN
JTVA01	2	L550 L549	244	17 5 12 3 14 4 7	555 1480 67 1423 1422 1425 1424 1427 1426 1428 1335 1409 1018 1399 1398 1403 1402 916 1407 1406 1405 1404 995 896 785 674 1099 1354 267 162 837 1024 1400 18 37 815 1457 1450 1410 1411 1413 292	11	AZPAE14834	-	-	-	Contig	-	-	25367914	nonCF	2005	-	-	-	-	-	-	Victoria	AR
JTVB01	2	L549 L550	244	17 5 12 3 14 4 7	555 1480 67 1423 1422 1425 1424 1427 1426 1428 1335 1409 1018 1399 1398 1403 1402 916 1407 1406 1405 1404 995 896 785 674 1099 1354 267 162 837 1024 1400 18 37 815 1457 1450 1410 1411 1413 292	11	AZPAE14833	-	-	-	Contig	-	-	25367914	nonCF	2005	-	-	-	-	-	-	Victoria	AR
JTVC01	2	L547 L548	111	17 5 5 4 4 4 3	1081 450 608 1817 694 429 2108 2110 2111 503 816 753 584 610 488 485 1620 48 861 472 2109 354 2107 2106 430	12 20	AZPAE14832	-	-	-	Contig	-	-	25367914	nonCF	2005	-	-	-	-	-	-	Victoria	AR
JTVD01	1	L370	348	22 20 11 3 3 3 7	1609 1608 318 852 853 1617 1619 1607 345 384 1101 280	6	AZPAE14831	-	-	-	Contig	-	-	25367914	nonCF	2005	-	-	-	-	-	-	Victoria	AR
JTVE01	0	-	235	38 11 3 13 1 2 4	-	NA	AZPAE14830	-	-	-	Contig	-	-	25367914	nonCF	2005	-	-	-	-	-	-	Victoria	AR
JTVF01	1	L13	308	13 4 5 5 12 7 15	1050 605 746 651 616 228 341 325 102 516	NA	AZPAE14829	-	-	-	Contig	-	-	25367914	nonCF	2005	-	-	-	-	-	-	Detroit	US
JTVG01	0	-	1858	17 2 11 3 81 38 3	-	NA	AZPAE14828	-	-	-	Contig	-	-	25367914	nonCF	2005	-	-	-	-	-	-	Detroit	US
JTVH01	0	-	179	36 27 28 3 4 13 7	-	NA	AZPAE14827	-	-	-	Contig	-	-	25367914	nonCF	2005	-	-	-	-	-	-	Detroit	US
JTVI01	1	L13	308	13 4 5 5 12 7 15	1050 605 746 651 616 228 341 325 102 516	NA	AZPAE14826	-	-	-	Contig	-	-	25367914	nonCF	2005	-	-	-	-	-	-	Detroit	US
JTVJ01	2	L545 L546	10018	11 3 26 10034 4 4 117	707 764 2095 2094 2097 2096 2091 2093 2092 81 2099 2098 232 656 545 1757 1756 1758 1136 148 444 445 370 166 1760 729 392 860 721 2103 2102 2101 2100 2105 2104	17 19	AZPAE14825	-	-	-	Contig	-	-	25367914	nonCF	2005	-	-	-	-	-	-	Cologne	DE
JTVK01	2	L333 L126	395	6 5 1 1 1 12 1	751 400 708 781 48 158 562 207 700 662 529 892 418 354 488 639 234 434 880 419	13 20	AZPAE14824	-	-	-	Contig	-	-	25367914	nonCF	2005	-	-	-	-	-	-	Cologne	DE
JTVL01	0	-	155	28 5 36 3 3 13 7	-	NA	AZPAE14823	-	-	-	Contig	-	-	25367914	nonCF	2005	-	-	-	-	-	-	Cologne	DE
JTVM01	0	-	277	39 5 9 11 27 5 2	-	NA	AZPAE14822	-	-	-	Contig	-	-	25367914	nonCF	2004	-	-	-	-	-	-	Sao Paulo	BR
JTVN01	0	-	277	39 5 9 11 27 5 2	-	NA	AZPAE14821	-	-	-	Contig	-	-	25367914	nonCF	2004	-	-	-	-	-	-	Sao Paulo	BR
JTVO01	0	-	1122	15 22 1 11 4 4 5	-	NA	AZPAE14820	-	-	-	Contig	-	-	25367914	nonCF	2004	-	-	-	-	-	-	Sao Paulo	BR
JTVP01	0	-	277	39 5 9 11 27 5 2	-	NA	AZPAE14819	-	-	-	Contig	-	-	25367914	nonCF	2004	-	-	-	-	-	-	Sao Paulo	BR
JTVQ01	1	L123	10086	40 5 11 5 4 15 37	832 833 282 1146 213 466 122 471 1019 92 171 538	NA	AZPAE14818	-	-	-	Contig	-	-	25367914	nonCF	2004	-	-	-	-	-	-	Besancon	FR
JTVR01	3	L67 L15 L22	386	17 5 11 18 4 10 3	1143 606 749 197 888 576 553 496 257 855 834 1076 340 9 932 365 145 675 304 1136 445 444 263 1135 126 70 223 1027 843 1060 1048 860 1003 926 729	5 16 19	AZPAE14817	-	-	-	Contig	-	-	25367914	nonCF	2004	-	-	-	-	-	-	Besancon	FR
JTVS01	0	-	671	5 5 57 13 1 74 3	-	NA	AZPAE14816	-	-	-	Contig	-	-	25367914	nonCF	2004	-	-	-	-	-	-	Besancon	FR
JTVT01	2	L126 L333	395	6 5 1 1 1 12 1	751 400 708 781 48 158 562 207 700 662 529 892 418 354 488 639 234 434 880 419	13 20	AZPAE14815	-	-	-	Contig	-	-	25367914	nonCF	2004	-	-	-	-	-	-	Besancon	FR
JTVU01	2	L333 L126	395	6 5 1 1 1 12 1	751 400 708 781 48 158 562 207 700 662 529 892 418 354 488 639 234 434 880 419	13 20	AZPAE14814	-	-	-	Contig	-	-	25367914	nonCF	2004	-	-	-	-	-	-	Besancon	FR
JTVV01	0	-	1684	39 6 9 11 3 3 2	-	NA	AZPAE14813	-	-	-	Contig	-	-	25367914	nonCF	2004	-	-	-	-	-	-	Mumbai	IN
JTVW01	1	L486	308	13 4 5 5 12 7 15	1050 605 746 228 616 341 651 102 516	NA	AZPAE14812	-	-	-	Contig	-	-	25367914	human	-	-	-	-	-	-	-	none	none
JTVX01	3	L493 L544 L492	233	16 5 30 11 4 31 41	459 982 554 706 1206 985 177 176 173 493 832 1859 1849 1078 835 1076 1851 1852 1853 1854 1855 1856 1857 195 541 334 810 917 189 913 201 1858 1097 1850 635 965 714 1136 445 446 262 91 103 1088 903 1051 1848 905 1843 860 1063 1847 1845 1844 519 929 1001 646 921 729 944 926 822	3 5 19	AZPAE14811	-	-	-	Contig	-	-	25367914	nonCF	2004	-	-	-	-	-	-	Mumbai	IN
JTVY01	2	L188 L543	132	6 20 1 3 4 4 2	631 556 903 302 863 875 551 50 190 371 931 481 1100 82 188 814 1037 823 2090	18	AZPAE14810	-	-	-	Contig	-	-	25367914	nonCF	2004	-	-	-	-	-	-	Mumbai	IN
JTVZ01	0	-	385	15 5 5 5 50 4 14	-	NA	AZPAE14809	-	-	-	Contig	-	-	25367914	nonCF	2004	-	-	-	-	-	-	Mumbai	IN
JTWA01	0	-	235	38 11 3 13 1 2 4	-	NA	AZPAE14732	-	-	-	Contig	-	-	25367914	nonCF	2012	-	-	-	-	-	-	Washington	US
JTWB01	3	L541 L542 L334	10075	28 5 11 18 4 10131 3	318 359 1309 258 89 111 494 138 254 895 1588 237 972 853 876 1586 1587 1070 1585 1111 345 3 2 547 280 990 300 1130 460 2089 384 269 248 1069 10 2088 787 15 1046 840 352 1009 1101 806 805	6 31	AZPAE14731	-	-	-	Contig	-	-	25367914	nonCF	2012	-	-	-	-	-	-	Rome	IT
JTWC01	0	-	235	38 11 3 13 1 2 4	-	NA	AZPAE14730	-	-	-	Contig	-	-	25367914	nonCF	2012	-	-	-	-	-	-	Rome	IT
JTWD01	0	-	111	17 5 5 4 4 4 3	-	NA	AZPAE14729	-	-	-	Contig	-	-	25367914	nonCF	2012	-	-	-	-	-	-	Rome	IT
JTWE01	0	-	111	17 5 5 4 4 4 3	-	NA	AZPAE14728	-	-	-	Contig	-	-	25367914	nonCF	2012	-	-	-	-	-	-	Washington	US
JTWF01	0	-	111	17 5 5 4 4 4 3	-	NA	AZPAE14727	-	-	-	Contig	-	-	25367914	nonCF	2012	-	-	-	-	-	-	Washington	US
JTWG01	0	-	235	38 11 3 13 1 2 4	-	NA	AZPAE14726	-	-	-	Contig	-	-	25367914	nonCF	2012	-	-	-	-	-	-	Washington	US
JTWH01	3	L248 L243 L32	17	11 5 1 7 9 4 7	604 559 198 334 750 176 83 1055 951 1005 524 730 405 527 653 737 194 155 480 349 633 677 1098 589 77 75 168 249 1030 220 39 1188 19 1063 723 1100 921 922 820	1 2 3	AZPAE14725	-	-	-	Contig	-	-	25367914	nonCF	2012	-	-	-	-	-	-	Washington	US
JTWI01	0	-	111	17 5 5 4 4 4 3	-	NA	AZPAE14724	-	-	-	Contig	-	-	25367914	nonCF	2012	-	-	-	-	-	-	Rome	IT
JTWJ01	0	-	235	38 11 3 13 1 2 4	-	NA	AZPAE14723	-	-	-	Contig	-	-	25367914	nonCF	2012	-	-	-	-	-	-	Rome	IT
JTWK01	1	L160	175	28 22 5 3 3 14 19	679 230 889 765 641 1104 74 97 509 1033 251 253 287	14	AZPAE14722	-	-	-	Contig	-	-	25367914	nonCF	2012	-	-	-	-	-	-	Rome	IT
JTWL01	0	-	235	38 11 3 13 1 2 4	-	NA	AZPAE14721	-	-	-	Contig	-	-	25367914	nonCF	2012	-	-	-	-	-	-	Bogota	CO
JTWM01	0	-	235	38 11 3 13 1 2 4	-	NA	AZPAE14720	-	-	-	Contig	-	-	25367914	nonCF	2012	-	-	-	-	-	-	Bogota	CO
JTWN01	0	-	235	38 11 3 13 1 2 4	-	NA	AZPAE14719	-	-	-	Contig	-	-	25367914	nonCF	2012	-	-	-	-	-	-	Bogota	CO
JTWO01	3	L539 L540 L493	233	16 5 30 11 4 31 41	459 1853 982 554 706 1206 985 177 176 173 493 832 1051 1078 835 1076 1851 1852 1850 1854 1855 1856 1857 195 541 334 810 917 189 913 201 1097 635 965 1859 714 1136 445 446 262 91 103 1088 903 1849 1848 1843 860 944 1847 1845 1844 519 929 1001 646 921 729 1063 926 822	3 5 19	AZPAE14718	-	-	-	Contig	-	-	25367914	nonCF	2012	-	-	-	-	-	-	Washington	US
JTWP01	4	L535 L536 L537 L538	10101	6 28 4 3 10031 4 7	620 744 1082 596 450 557 264 331 608 314 397 277 1106 795 48 429 1113 1117 366 629 816 408 584 757 184 140 610 242 511 824 488 485 869 960 694 948 861 57 30 2087 472 536 1006 689 1012 803 684 826 375 926	5 12 20 25	AZPAE14717	-	-	-	Contig	-	-	25367914	nonCF	2012	-	-	-	-	-	-	Washington	US
JTWQ01	1	L13	308	13 4 5 5 12 7 15	1050 605 746 651 616 228 341 325 102 516	NA	AZPAE14716	-	-	-	Contig	-	-	25367914	nonCF	2012	-	-	-	-	-	-	Caracas	VE
JTWR01	0	-	179	36 27 28 3 4 13 7	-	NA	AZPAE14715	-	-	-	Contig	-	-	25367914	nonCF	2012	-	-	-	-	-	-	Caracas	VE
JTWS01	0	-	111	17 5 5 4 4 4 3	-	NA	AZPAE14714	-	-	-	Contig	-	-	25367914	nonCF	2012	-	-	-	-	-	-	Caracas	VE
JTWT01	0	-	111	17 5 5 4 4 4 3	-	NA	AZPAE14713	-	-	-	Contig	-	-	25367914	nonCF	2012	-	-	-	-	-	-	Caracas	VE
JTWU01	1	L13	308	13 4 5 5 12 7 15	1050 605 746 651 616 228 341 325 102 516	NA	AZPAE14712	-	-	-	Contig	-	-	25367914	nonCF	2012	-	-	-	-	-	-	Caracas	VE
JTWV01	0	-	179	36 27 28 3 4 13 7	-	NA	AZPAE14711	-	-	-	Contig	-	-	25367914	nonCF	2012	-	-	-	-	-	-	Caracas	VE
JTWW01	0	-	235	38 11 3 13 1 2 4	-	NA	AZPAE14710	-	-	-	Contig	-	-	25367914	nonCF	2012	-	-	-	-	-	-	Washington	US
JTWX01	0	-	235	38 11 3 13 1 2 4	-	NA	AZPAE14708	-	-	-	Contig	-	-	25367914	nonCF	2012	-	-	-	-	-	-	Athens	GR
JTWY01	0	-	111	17 5 5 4 4 4 3	-	NA	AZPAE14707	-	-	-	Contig	-	-	25367914	nonCF	2012	-	-	-	-	-	-	Athens	GR
JTWZ01	0	-	235	38 11 3 13 1 2 4	-	NA	AZPAE14706	-	-	-	Contig	-	-	25367914	nonCF	2012	-	-	-	-	-	-	Athens	GR
JTXA01	0	-	235	38 11 3 13 1 2 4	-	NA	AZPAE14705	-	-	-	Contig	-	-	25367914	nonCF	2012	-	-	-	-	-	-	Athens	GR
JTXB01	2	L534 L466	116	28 24 22 18 3 15 7	216 882 768 159 666 761 1309 498 178 494 796 857 972 288 956 1110 654 2 467 336 895 206 1087 1130 394 106 222 2086 2084 2085 649 820	2	AZPAE14704	-	-	-	Contig	-	-	25367914	nonCF	2012	-	-	-	-	-	-	Athens	GR
JTXC01	0	-	235	38 11 3 13 1 2 4	-	NA	AZPAE14703	-	-	-	Contig	-	-	25367914	nonCF	2012	-	-	-	-	-	-	Manila	PH
JTXD01	0	-	235	38 11 3 13 1 2 4	-	NA	AZPAE14702	-	-	-	Contig	-	-	25367914	nonCF	2012	-	-	-	-	-	-	Manila	PH
JTXE01	1	L370	348	22 20 11 3 3 3 7	1609 1608 318 852 853 1617 1619 1607 345 384 1101 280	6	AZPAE14701	-	-	-	Contig	-	-	25367914	nonCF	2012	-	-	-	-	-	-	Manila	PH
JTXF01	0	-	309	13 8 9 3 1 17 15	-	NA	AZPAE14700	-	-	-	Contig	-	-	25367914	nonCF	2012	-	-	-	-	-	-	Manila	PH
JTXG01	2	L532 L533	10091	4 4 16 12 1 10061 3	151 2081 887 338 211 1120 312 232 85 958 20 697 1057 45 704 2079 1112 348 284 2080 891 123 229 227 166 2082 1049 56 1107 417 476 721 293	10 17	AZPAE14699	-	-	-	Contig	-	-	25367914	nonCF	2012	-	-	-	-	-	-	Washington	US
JTXH01	0	-	463	6 5 5 3 1 6 3	-	NA	AZPAE14698	-	-	-	Contig	-	-	25367914	nonCF	2012	-	-	-	-	-	-	Jerusalem	IL
JTXI01	0	-	640	11 5 98 5 3 10 85	-	NA	AZPAE14697	-	-	-	Contig	-	-	25367914	nonCF	2012	-	-	-	-	-	-	Jerusalem	IL
JTXJ01	2	L530 L531	253	4 4 16 12 1 6 3	151 887 338 602 1120 312 219 60 88 396 495 236 232 85 958 417 836 697 1057 45 43 704 2078 342 1016 2077 284 2074 891 211 305 307 383 1112 229 227 20 166 313 1993 348 1049 56 2076 1107 123 476 721 293	10 17	AZPAE14695	-	-	-	Contig	-	-	25367914	nonCF	2012	-	-	-	-	-	-	Jerusalem	IL
JTXK01	0	-	235	38 11 3 13 1 2 4	-	NA	AZPAE14694	-	-	-	Contig	-	-	25367914	nonCF	2012	-	-	-	-	-	-	Bucharest	RO
JTXM01	0	-	309	13 8 9 3 1 17 15	-	NA	AZPAE14692	-	-	-	Contig	-	-	25367914	nonCF	2012	-	-	-	-	-	-	Washington	US
JTXN01	0	-	847	11 5 36 3 1 88 2	-	NA	AZPAE14691	-	-	-	Contig	-	-	25367914	nonCF	2012	-	-	-	-	-	-	Washington	US
JTXO01	0	-	235	38 11 3 13 1 2 4	-	NA	AZPAE14690	-	-	-	Contig	-	-	25367914	nonCF	2012	-	-	-	-	-	-	Bucharest	RO
JTXP01	0	-	235	38 11 3 13 1 2 4	-	NA	AZPAE14689	-	-	-	Contig	-	-	25367914	nonCF	2012	-	-	-	-	-	-	Mexico City	MX
JTXQ01	0	-	10040	15 10051 5 5 50 4 14	-	NA	AZPAE14688	-	-	-	Contig	-	-	25367914	human	2012	-	-	-	-	-	-	Mexico City	MX
JTXR01	1	L123	167	40 5 11 5 4 38 37	832 833 282 1146 213 466 122 471 1019 92 171 538	NA	AZPAE14687	-	-	-	Contig	-	-	25367914	nonCF	2012	-	-	-	-	-	-	Mexico City	MX
JTXS01	1	L370	348	22 20 11 3 3 3 7	1609 1608 318 852 853 1617 1619 1607 345 384 1101 280	6	AZPAE14570	-	-	-	Contig	-	-	25367914	nonCF	2010	-	-	-	-	-	-	Berlin	DE
JTXT01	0	-	179	36 27 28 3 4 13 7	-	NA	AZPAE14566	-	-	-	Contig	-	-	25367914	nonCF	2011	-	-	-	-	-	-	Sha Tin	HK
JTXU01	4	L357 L336 L528 L529	498	6 28 65 3 3 4 7	1141 744 1082 596 450 629 264 331 608 314 397 110 277 2073 203 1106 795 48 40 429 1113 1117 366 503 816 408 753 584 757 184 140 610 711 511 824 488 485 409 869 242 960 694 948 861 57 30 472 536 1006 354 689 1012 803 684 826 375 926 557	5 12 20 25	AZPAE14557	-	-	-	Contig	-	-	25367914	nonCF	2010	-	-	-	-	-	-	Cologne	DE
JTXV01	0	-	111	17 5 5 4 4 4 3	-	NA	AZPAE14554	-	-	-	Contig	-	-	25367914	nonCF	2010	-	-	-	-	-	-	Santander	ES
JTXW01	3	L525 L526 L527	257	35 24 36 11 4 15 14	605 559 982 554 706 1067 493 1050 835 2059 877 798 541 341 651 810 2072 917 189 201 1097 635 2067 616 266 2069 2071 784 2070 1847 940 2068 929 926 2060 2061 2062 2063 2064 2065 2066 822	5	AZPAE14550	-	-	-	Contig	-	-	25367914	nonCF	2010	-	-	-	-	-	-	Beijing	CN
JTXX01	2	L336 L524	871	16 3 1 5 1 55 61	596 629 608 110 277 48 2058 429 503 816 408 753 584 140 610 1492 488 485 694 861 472 536 354 689 430 557	12 20	AZPAE14538	-	-	-	Contig	-	-	25367914	nonCF	2010	-	-	-	-	-	-	Sha Tin	HK
JTXY01	0	-	111	17 5 5 4 4 4 3	-	NA	AZPAE14535	-	-	-	Contig	-	-	25367914	nonCF	2010	-	-	-	-	-	-	Santander	ES
JTXZ01	3	L521 L522 L523	10000	10011 5 5 10033 3 13 9	1160 159 666 394 1124 273 83 181 1054 22 2056 876 178 527 814 1752 1751 1700 336 206 77 1698 220 964 1701 1702 1703 907 1472 1473 1476 1477 1475 1478 479 820	2 23	AZPAE14533	-	-	-	Contig	-	-	25367914	nonCF	2011	-	-	-	-	-	-	Cologne	DE
JTYA01	1	L520	10055	16 5 83 11 4 13 7	792 889 641 1104 509 487 1033 78 253 97 679	14	AZPAE14526	-	-	-	Contig	-	-	25367914	nonCF	2010	-	-	-	-	-	-	Palma	ES
JTYB01	2	L518 L519	1400	44 54 99 48 1 1 163	2051 2050 2053 2052 2055 2054 48 440 508 454 864 2048 567 720 437 2049 1606 433 1035	21	AZPAE14509	-	-	-	Contig	-	-	25367914	nonCF	2011	-	-	-	-	-	-	Nantes	FR
JTYC01	4	L514 L515 L516 L517	654	17 5 26 3 4 4 26	1322 1323 1320 1321 1326 1327 1340 1349 450 1341 1328 1329 1344 608 1346 1347 1336 1332 694 1343 838 1325 1359 2037 2036 2035 2034 2033 2032 2031 2030 549 1342 2039 2038 584 1358 1339 1338 1351 1350 1357 1356 1319 1345 1330 1355 764 1354 1348 2046 2047 2044 2045 2043 860 689 1360 721 1337 370 2028 2029 729	12 19	AZPAE14505	-	-	-	Contig	-	-	25367914	nonCF	2011	-	-	-	-	-	-	Paris	FR
JTYD01	1	L513	348	22 20 11 3 3 3 7	1609 1608 318 853 1617 1619 1607 345 384 1101 280	6	AZPAE14499	-	-	-	Contig	-	-	25367914	nonCF	2011	-	-	-	-	-	-	Santander	ES
JTYE01	0	-	111	17 5 5 4 4 4 3	-	NA	AZPAE14463	-	-	-	Contig	-	-	25367914	nonCF	2011	-	-	-	-	-	-	Bogota	CO
JTYF01	0	-	10062	17 5 5 4 4 4 10033	-	NA	AZPAE14453	-	-	-	Contig	-	-	25367914	nonCF	2011	-	-	-	-	-	-	Detroit	US
JTYG01	2	L511 L512	915	6 5 4 18 4 13 10	592 2024 2025 2026 405 2019 2018 2015 2014 2017 2016 2011 2010 2013 2012 2022 1132 2023 589 168 2021 1993 1995 1994 1997 1996 1999 1998 2002 2003 2000 2001 2020 2007 2004 2005 2008 2009 820	2	AZPAE14443	-	-	-	Contig	-	-	25367914	nonCF	2010	-	-	-	-	-	-	Washington	US
JTYH01	2	L509 L510	10114	9 7 63 13 8 7 47	1323 1974 600 1081 450 1981 1877 1874 1875 1872 1873 1870 1871 1970 1883 1878 1879 1986 1987 1984 1985 1968 1969 694 1988 1964 1965 1966 1967 1960 1961 1962 1963 1982 1989 1867 1990 1957 1983 1889 1866 1869 1868 1959 1958 1881 1880 1991 1622 1992 1980 1979 1978 1977 1976 1975 1628 1973 1972 1971 1606 684	12	AZPAE14442	-	-	-	Contig	-	-	25367914	nonCF	2010	-	-	-	-	-	-	Taipei	TW
JTYI01	4	L505 L506 L507 L508	292	109 10 73 3 4 4 3	900 880 942 350 707 608 985 1540 1956 65 175 174 173 519 1948 1817 694 1942 1943 1940 1946 1947 1944 1538 818 1 400 1119 505 529 816 408 753 584 771 581 442 714 1136 148 1955 1950 1949 1937 445 1953 1952 103 1939 1938 125 965 1621 1620 15 1046 1954 1945 860 865 1537 472 1536 1535 354 913 646 1951 729 418 1539 1109	12 19 20 31	AZPAE14441	-	-	-	Contig	-	-	25367914	nonCF	2010	-	-	-	-	-	-	Taipei	TW
JTYJ01	0	-	298	18 4 13 3 1 17 13	-	NA	AZPAE14437	-	-	-	Contig	-	-	25367914	nonCF	2010	-	-	-	-	-	-	Ottawa	CA
JTYK01	0	-	235	38 11 3 13 1 2 4	-	NA	AZPAE14422	-	-	-	Contig	-	-	25367914	nonCF	2009	-	-	-	-	-	-	Roseburg	US
JTYL01	0	-	111	17 5 5 4 4 4 3	-	NA	AZPAE14415	-	-	-	Contig	-	-	25367914	nonCF	2009	-	-	-	-	-	-	Lisbon	PT
JTYM01	0	-	1053	28 5 12 11 4 4 18	-	NA	AZPAE14410	-	-	-	Contig	-	-	25367914	nonCF	2012	-	-	-	-	-	-	Heidelberg	DE
JTYN01	0	-	1248	18 11 57 5 1 20 139	-	NA	AZPAE14404	-	-	-	Contig	-	-	25367914	nonCF	2012	-	-	-	-	-	-	Sha Tin	HK
JTYO01	1	L160	175	28 22 5 3 3 14 19	679 230 889 765 641 1104 74 97 509 1033 251 253 287	14	AZPAE14403	-	-	-	Contig	-	-	25367914	nonCF	2011	-	-	-	-	-	-	Rouen	FR
JTYP01	2	L503 L504	10106	6 5 6 11 4 64 19	1919 555 1910 1920 1921 1922 1923 1924 1925 1926 83 1928 1929 1423 1425 1424 44 527 919 1916 1024 674 999 1099 77 1932 1931 1930 1936 1935 1934 1911 129 1913 1912 1915 1914 1917 220 964 1933 1918 1472 1473 1450 820	2 11	AZPAE14402	-	-	-	Contig	-	-	25367914	nonCF	2011	-	-	-	-	-	-	Rouen	FR
JTYQ01	2	L501 L502	773	5 4 5 5 5 7 8	1304 1300 1301 48 450 1302 1081 614 1606 1298 1299 689 430 1293 694 1296 1297 1294 1295	12	AZPAE14398	-	-	-	Contig	-	-	25367914	nonCF	2011	-	-	-	-	-	-	Munich	DE
JTYR01	0	-	365	27 11 5 3 1 6 64	-	NA	AZPAE14395	-	-	-	Contig	-	-	25367914	nonCF	2011	-	-	-	-	-	-	Bilbao	ES
JTYS01	1	L160	175	28 22 5 3 3 14 19	679 230 889 765 641 1104 74 97 509 1033 251 253 287	14	AZPAE14394	-	-	-	Contig	-	-	25367914	nonCF	2011	-	-	-	-	-	-	Madrid	ES
JTYT01	0	-	313	47 8 7 6 8 11 40	-	NA	AZPAE14393	-	-	-	Contig	-	-	25367914	nonCF	2011	-	-	-	-	-	-	Madrid	ES
JTYU01	0	-	381	11 20 1 65 4 4 10	-	NA	AZPAE14390	-	-	-	Contig	-	-	25367914	nonCF	2011	-	-	-	-	-	-	Hong Kong	HK
JTYV01	0	-	111	17 5 5 4 4 4 3	-	NA	AZPAE14381	-	-	-	Contig	-	-	25367914	nonCF	2010	-	-	-	-	-	-	Bilbao	ES
JTYW01	3	L498 L499 L500	242	28 5 5 11 3 15 44	761 1165 1160 741 159 666 570 391 1908 1909 1906 235 1904 1905 1902 1903 336 851 1190 1110 1015 283 329 1149 755 206 394 1152 178 381 106 845 907 1029 1183 829 1103 475 687 1907 820	2 7	AZPAE14379	-	-	-	Contig	-	-	25367914	nonCF	2010	-	-	-	-	-	-	Heidelberg	DE
JTYX01	0	-	10093	5 146 25 10061 10 7 5	-	NA	AZPAE14373	-	-	-	Contig	-	-	25367914	nonCF	2010	-	-	-	-	-	-	Munich	DE
JTYY01	2	L496 L497	319	5 4 3 3 1 11 8	1323 1889 1081 450 1888 1876 1877 1874 1875 1872 1873 1870 1871 1894 1895 1896 1897 1890 1891 1878 1879 1887 694 1901 1892 1893 1886 1898 1867 1866 1869 1868 1885 1884 1883 1882 1881 1880 1622 1628 1606 720 684 1900 1899	12	AZPAE14372	-	-	-	Contig	-	-	25367914	nonCF	2010	-	-	-	-	-	-	Hong Kong	HK
JTYZ01	0	-	313	47 8 7 6 8 11 40	-	NA	AZPAE14359	-	-	-	Contig	-	-	25367914	nonCF	2010	-	-	-	-	-	-	Sha Tin	HK
JTZA01	0	-	235	38 11 3 13 1 2 4	-	NA	AZPAE14353	-	-	-	Contig	-	-	25367914	nonCF	2010	-	-	-	-	-	-	Paris	FR
JTZB01	2	L494 L495	10103	6 5 11 11 15 4 10211	318 592 345 1004 1865 1862 853 1861 1860 1863 215 384 352 1101 280 138 254 1864	6	AZPAE14352	-	-	-	Contig	-	-	25367914	nonCF	2010	-	-	-	-	-	-	Paris	FR
JTZC01	0	-	235	38 11 3 13 1 2 4	-	NA	AZPAE13880	-	-	-	Contig	-	-	25367914	human	2010	-	-	-	-	-	-	Mexico City	MX
JTZD01	0	-	235	38 11 3 13 1 2 4	-	NA	AZPAE13879	-	-	-	Contig	-	-	25367914	human	2010	-	-	-	-	-	-	Buenos Aires	AR
JTZE01	3	L491 L492 L493	233	16 5 30 11 4 31 41	459 929 982 334 706 1206 985 177 176 173 493 832 1051 1078 835 1076 1851 1852 1853 1854 1855 1856 1857 195 541 554 810 917 189 913 201 1858 1097 635 1859 714 446 445 262 91 103 1088 965 1849 1848 905 1843 860 944 903 1847 1845 1844 519 1850 926 646 921 822 1063 1001 729	3 5 19	AZPAE13877	-	-	-	Contig	-	-	25367914	human	2010	-	-	-	-	-	-	Bucharest	RO
JTZF01	0	-	446	18 4 5 3 1 17 13	-	NA	AZPAE13876	-	-	-	Contig	-	-	25367914	human	2010	-	-	-	-	-	-	Lisbon	PT
JTZG01	1	L123	167	40 5 11 5 4 38 37	832 833 282 1146 213 466 122 471 1019 92 171 538	NA	AZPAE13872	-	-	-	Contig	-	-	25367914	human	2010	-	-	-	-	-	-	Mexico City	MX
JTZH01	2	L489 L490	655	11 6 19 11 4 15 9	1832 1833 1830 1840 1836 1837 1834 1835 1842 1841 1839 1831 1480 1829 1838	NA	AZPAE13866	-	-	-	Contig	-	-	25367914	human	2010	-	-	-	-	-	-	Beijing	CN
JTZI01	2	L487 L488	244	17 5 12 3 14 4 7	555 1821 1480 67 1822 1423 1422 1425 1424 1427 1426 1428 1818 1819 1335 1409 1018 1399 1398 1403 1402 916 1407 1406 1405 1404 995 896 785 674 1099 1354 267 162 837 1024 1400 1828 1825 18 1827 1826 37 1820 1823 815 1457 1450 1824 1410 1411 1413 292	11	AZPAE13864	-	-	-	Contig	-	-	25367914	human	2010	-	-	-	-	-	-	New Delhi	IN
JTZJ01	0	-	111	17 5 5 4 4 4 3	-	NA	AZPAE13860	-	-	-	Contig	-	-	25367914	human	2010	-	-	-	-	-	-	New Delhi	IN
JTZK01	0	-	823	32 13 24 13 1 6 25	-	NA	AZPAE13858	-	-	-	Contig	-	-	25367914	human	2010	-	-	-	-	-	-	New Delhi	IN
JTZL01	1	L486	308	13 4 5 5 12 7 15	1050 605 746 228 616 341 651 102 516	NA	AZPAE13856	-	-	-	Contig	-	-	25367914	human	2010	-	-	-	-	-	-	New Delhi	IN
JTZM01	0	-	823	32 13 24 13 1 6 25	-	NA	AZPAE13853	-	-	-	Contig	-	-	25367914	human	2010	-	-	-	-	-	-	New Delhi	IN
JTZN01	0	-	235	38 11 3 13 1 2 4	-	NA	AZPAE13850	-	-	-	Contig	-	-	25367914	human	2010	-	-	-	-	-	-	New Delhi	IN
JTZO01	0	-	316	13 8 9 3 1 6 9	-	NA	AZPAE13848	-	-	-	Contig	-	-	25367914	human	2010	-	-	-	-	-	-	New Delhi	IN
JTZP01	1	L101	146	6 5 11 3 4 23 1	318 592 1004 725 345 3 215 384 352 1101 866 280 138 254	6	AZPAE13757	-	-	-	Contig	-	-	25367914	nonCF	2009	-	-	-	-	-	-	Ottawa	CA
JTZQ01	0	-	111	17 5 5 4 4 4 3	-	NA	AZPAE13756	-	-	-	Contig	-	-	25367914	nonCF	2009	-	-	-	-	-	-	Ottawa	CA
JTZR01	3	L479 L480 L481	10109	84 3 20 71 4 7 53	598 1812 165 1808 1810 1811 694 1813 1615 819 1019 324 420 752 466 614 1804 386 1627 1047 1802 1807 1806 1805 844 1803 1626 1801 1809 1606 647 48 437 513 807	12 21	AZPAE12423	-	-	-	Contig	-	-	25367914	CF	2007	-	-	-	-	-	-	Cleveland	US
JTZS01	2	L484 L485	10025	11 5 12 3 3 1 18	1081 450 608 277 1814 1815 1816 1817 970 838 549 816 584 636 485 1621 1620 861 472 354 689 684 430	12	AZPAE12422	-	-	-	Contig	-	-	25367914	CF	2007	-	-	-	-	-	-	Cleveland	US
JTZT01	0	-	500	11 57 7 3 4 15 1	-	NA	AZPAE12421	-	-	-	Contig	-	-	25367914	CF	2007	-	-	-	-	-	-	Cleveland	US
JTZU01	4	L482 L357 L71 L483	252	6 28 4 3 3 4 7	1141 744 1082 824 450 557 264 331 608 620 397 110 277 629 203 1106 48 429 1113 1117 366 503 816 408 753 584 757 184 140 610 242 511 488 485 869 960 694 948 861 57 30 472 536 1006 354 689 1012 803 684 826 375 926	5 12 20 25	AZPAE12420	-	-	-	Contig	-	-	25367914	CF	2007	-	-	-	-	-	-	Cleveland	US
JTZV01	0	-	10043	15 5 11 10081 4 4 1	-	NA	AZPAE12419	-	-	-	Contig	-	-	25367914	CF	2007	-	-	-	-	-	-	Cleveland	US
JTZW01	3	L480 L479 L481	10109	84 3 20 71 4 7 53	598 1812 165 1808 1810 1811 694 1813 1615 819 1019 324 420 752 466 614 1804 386 1627 1047 1802 1807 1806 1805 844 1803 1626 1801 1809 1606 647 48 437 513 807	12 21	AZPAE12418	-	-	-	Contig	-	-	25367914	CF	2007	-	-	-	-	-	-	Cleveland	US
JTZX01	0	-	10023	11 5 11 3 27 4 10102	-	NA	AZPAE12417	-	-	-	Contig	-	-	25367914	CF	2007	-	-	-	-	-	-	Cleveland	US
JTZY01	3	L479 L480 L481	10109	84 3 20 71 4 7 53	598 1812 165 1808 1810 1811 694 1813 1615 819 1019 324 420 752 466 614 1804 386 1627 1047 1802 1807 1806 1805 844 1803 1626 1801 1809 1606 647 48 437 513 807	12 21	AZPAE12416	-	-	-	Contig	-	-	25367914	CF	2007	-	-	-	-	-	-	Cleveland	US
JTZZ01	0	-	782	15 3 3 11 1 15 1	-	NA	AZPAE12415	-	-	-	Contig	-	-	25367914	CF	2007	-	-	-	-	-	-	Cleveland	US
JUAA01	0	-	782	15 3 3 11 1 15 1	-	NA	AZPAE12414	-	-	-	Contig	-	-	25367914	CF	2007	-	-	-	-	-	-	Cleveland	US
JUAB01	0	-	782	15 3 3 11 1 15 1	-	NA	AZPAE12413	-	-	-	Contig	-	-	25367914	CF	2007	-	-	-	-	-	-	Cleveland	US
JUAC01	4	L475 L476 L477 L478	274	23 5 11 7 1 12 7	1129 635 1080 982 554 706 218 574 1798 926 250 138 80 254 493 690 695 954 345 541 402 522 810 917 189 936 201 147 1799 1097 1090 756 221 1797 565 245 260 384 311 387 164 904 79 869 903 842 1023 1800 945 929 246 1661 1101 822 459 680 517 1660	4 5 6	AZPAE12412	-	-	-	Contig	-	-	25367914	CF	2007	-	-	-	-	-	-	Cleveland	US
JUAD01	0	-	1011	11 3 11 3 4 15 2	-	NA	AZPAE12411	-	-	-	Contig	-	-	25367914	CF	2007	-	-	-	-	-	-	Cleveland	US
JUAE01	3	L472 L473 L474	1239	16 5 1 3 4 15 7	215 669 703 392 989 136 279 138 173 231 854 1078 853 1076 839 1039 1796 544 280 913 309 893 773 638 460 672 1794 109 384 1795 103 780 55 860 849 1101 1004 820	6 19	AZPAE12410	-	-	-	Contig	-	-	25367914	CF	2007	-	-	-	-	-	-	Cleveland	US
JUAF01	0	-	277	39 5 9 11 27 5 2	-	NA	AZPAE12409	-	-	-	Contig	-	-	25367914	CF	2007	-	-	-	-	-	-	Cleveland	US
JUAG01	3	L469 L470 L471	569	11 5 11 11 3 6 27	604 157 551 356 1371 1373 1372 1375 1374 1377 1376 1379 1362 188 1098 846 946 1382 1366 1367 1364 1365 1685 1363 1100 1361 1369 1380 1381 1368 1383	1 18	AZPAE12156	-	-	-	Contig	-	-	25367914	CF	2005	-	-	-	-	-	-	New York City	US
JUAH01	3	L467 L446 L468	389	17 22 5 3 1 14 3	1788 1789 889 1786 765 253 251 230 1710 1696 1697 1694 1695 1692 1693 509 1033 287 1699 679 1793 1792 1791 1790 1787 97 1700 1701 1702 1703 1704 1708 1709 641 1104 1698 1100 1478	14 24	AZPAE12155	-	-	-	Contig	-	-	25367914	CF	2005	-	-	-	-	-	-	New York City	US
JUAI01	0	-	908	39 6 4 14 4 6 2	-	NA	AZPAE12154	-	-	-	Contig	-	-	25367914	CF	2005	-	-	-	-	-	-	New York City	US
JUAJ01	2	L230 L466	116	28 24 22 18 3 15 7	1087 882 768 159 666 336 498 178 494 796 857 972 1110 956 288 654 2 761 895 206 467 1130 394 106 222 216 649 820	2	AZPAE12153	-	-	-	Contig	-	-	25367914	CF	2005	-	-	-	-	-	-	New York City	US
JUAK01	3	L463 L464 L465	617	16 101 11 97 4 69 88	318 668 1780 1781 1782 1784 1785 592 138 254 1775 1774 1777 1589 853 1614 1615 1779 1778 1585 280 300 208 460 1597 1776 384 1590 71 1592 1598 1627 1626 1600 1596 352 474 1101 1004 807 433	6	AZPAE12152	-	-	-	Contig	-	-	25367914	CF	2005	-	-	-	-	-	-	New York City	US
JUAL01	2	L461 L462	10105	6 5 36 3 3 15 2	604 1160 159 666 761 394 178 257 1771 1770 1773 1772 654 336 206 677 1098 106 480 907 1100 820	1 2	AZPAE12151	-	-	-	Contig	-	-	25367914	CF	2005	-	-	-	-	-	-	New York City	US
JUAM01	0	-	179	36 27 28 3 4 13 7	-	NA	AZPAE12150	-	-	-	Contig	-	-	25367914	CF	2005	-	-	-	-	-	-	New York City	US
JUAN01	3	L249 L459 L245	439	6 68 20 11 4 4 7	216 741 1160 1147 1163 159 666 336 1203 61 394 851 1076 1192 1195 1194 761 1110 654 206 829 1010 1211 1172 992 1136 178 381 106 1025 860 943 1769 1102 1103 820 729	2 7 19	AZPAE12149	-	-	-	Contig	-	-	25367914	CF	2005	-	-	-	-	-	-	New York City	US
JUAO01	3	L243 L457 L248	17	11 5 1 7 9 4 7	604 559 198 334 750 83 176 1055 951 524 730 405 527 653 737 194 1030 349 633 1098 589 77 75 168 249 1005 220 39 155 1188 1063 723 1100 921 922 820	1 2 3	AZPAE12148	-	-	-	Contig	-	-	25367914	CF	2005	-	-	-	-	-	-	New York City	US
JUAP01	0	-	10107	6 5 6 7 10041 6 10071	-	NA	AZPAE12147	-	-	-	Contig	-	-	25367914	CF	2005	-	-	-	-	-	-	New York City	US
JUAQ01	3	L454 L455 L456	10070	28 10711 1 3 27 91 5	1758 1765 764 136 81 232 1050 1738 1737 1745 656 1749 341 1759 545 1757 1756 1754 1753 1752 1751 1750 1739 651 616 1744 1703 325 1763 166 1746 1701 1702 1761 1704 1698 1766 1747 1767 1768 1748 1764 1100 721 1762 370 1760 516 1740 1741 1742 1743	17	AZPAE12146	-	-	-	Contig	-	-	25367914	CF	2005	-	-	-	-	-	-	New York City	US
JUAR01	4	L451 L452 L284 L453	10012	11 11771 11 18 3 4 3	988 880 1732 197 700 117 499 234 171 1717 1716 48 835 1731 1719 1718 1735 1734 1736 1444 1443 1442 1441 400 189 529 584 776 1117 562 1440 488 869 1068 1621 1620 1728 1729 1726 1727 1725 1722 1723 1720 1721 354 418 1733 926	5 13 20	AZPAE12145	-	-	-	Contig	-	-	25367914	CF	2005	-	-	-	-	-	-	New York City	US
JUAS01	1	L450	10033	11 76 5 3 61 14 10032	318 989 138 280 853 1655 345 1674 1675 1670 1671 1672 1673 300 460 215 1652 384 1653 1654 1101 1004	6	AZPAE12144	-	-	-	Contig	-	-	25367914	CF	2005	-	-	-	-	-	-	New York City	US
JUAT01	1	L449	10048	16 130 36 3 3 12 1	741 845 1149 851 1715 1714 829 570 1029 475 381 391 1102 1103 1015 235 687 329 283	7	AZPAE12143	-	-	-	Contig	-	-	25367914	CF	2005	-	-	-	-	-	-	New York City	US
JUAU01	0	-	10071	28 182 37 5 4 6 25	-	NA	AZPAE12142	-	-	-	Contig	-	-	25367914	CF	2005	-	-	-	-	-	-	New York City	US
JUAV01	0	-	782	15 3 3 11 1 15 1	-	NA	AZPAE12140	-	-	-	Contig	-	-	25367914	CF	2005	-	-	-	-	-	-	New York City	US
JUAW01	1	L370	348	22 20 11 3 3 3 7	1609 1608 318 852 853 1617 1619 1607 345 384 1101 280	6	AZPAE12138	-	-	-	Contig	-	-	25367914	CF	2005	-	-	-	-	-	-	New York City	US
JUAX01	0	-	10045	15 5 1 3 2 4 2	-	NA	AZPAE12137	-	-	-	Contig	-	-	25367914	CF	2005	-	-	-	-	-	-	New York City	US
JUAY01	4	L445 L446 L447 L448	389	17 22 5 3 1 14 3	889 765 253 251 230 1713 1711 1710 1696 1697 1694 1695 1692 1693 509 1033 1698 1699 679 97 1700 1701 1702 1703 1704 1705 1706 1707 1708 1709 641 1104 287 1100 1478	14 24	AZPAE12136	-	-	-	Contig	-	-	25367914	CF	2005	-	-	-	-	-	-	New York City	US
JUAZ01	0	-	27	6 5 6 7 4 6 7	-	NA	AZPAE12135	-	-	-	Contig	-	-	25367914	CF	2005	-	-	-	-	-	-	New York City	US
NC_002516.2	0	-	549	7 5 12 3 4 1 7	-	NA	PAO1	SAMN02603714	PRJNA57945	GCA_000006765.1	Complete Genome	6.2644	66.6	10984043	nonCF	-	-	-	no	-	-	-	Melbourne	AU
NC_008463.1	2	L173 L43	253	4 4 16 12 1 6 3	151 887 338 597 211 1120 312 232 85 958 20 697 1057 45 704 1112 533 348 284 891 98 123 229 227 166 1049 56 1107 417 476 298 721 293	10 17	UCBPP-PA14	SAMN02603591	PRJNA57977	GCA_000014625.1	Complete Genome	6.53765	66.3	17038190	nonCF	-	-	-	no	-	-	-	none	none
NC_009656.1	2	L92 L95	1195	87 34 43 37 53 107 126	214 135 717 873 726 353 351 124 326	NA	PA7	SAMN02603435	PRJNA58627	GCA_000017205.1	Complete Genome	6.58834	66.4	20107499	nonCF	-	-	-	no	-	-	-	Buenos Aires	AR
NC_011770.1	1	L101	146	6 5 11 3 4 23 1	318 592 1004 725 345 3 215 384 352 1101 866 280 138 254	6	LESB58	-	PRJNA59275	GCA_000026645.1	Complete Genome	6.60176	66.3	19047519	CF	1988	-	-	LES	-	-	-	Liverpool	GB
NC_017548.1	3	L107 L190 L21	1239	16 5 1 3 4 15 7	215 669 703 392 989 136 279 138 173 231 854 1078 853 1076 839 858 2 544 280 285 935 309 893 773 638 460 672 109 384 103 94 780 55 860 1039 849 913 1101 1004	6 19	M18	SAMN02603849	PRJNA162089	GCA_000226155.1	Complete Genome	6.32775	66.5	21884571	env	1996	-	-	no	-	-	-	Shanghai	CN
NC_017549.1	0	-	235	38 11 3 13 1 2 4	-	NA	NCGM2.S1	-	PRJDA162173	GCA_000284555.1	Complete Genome	6.76466	66.1	22123763	nonCF	-	-	-	no	-	-	-	Sendai	JP
NC_018080.1	3	L15 L22 L67	386	17 5 11 18 4 10 3	1143 606 749 197 888 576 553 496 257 855 834 1076 340 9 932 365 145 675 304 1136 445 444 263 1135 126 70 223 1027 843 1060 1048 860 1003 926 729	5 16 19	DK2	SAMN02603895	PRJNA168996	GCA_000271365.1	Complete Genome	6.40266	66.3	21518885	CF	2007	-	-	no	-	-	Copenhagen Cystic Fibrosis Clinic	Copenhagen	DK
NC_020912.1	0	-	1024	2 4 24 3 1 6 25	-	NA	B136-33	SAMN02603669	PRJNA196598	GCA_000359505.1	Complete Genome	6.42101	66.4	-	nonCF	-	-	-	-	-	-	-	none	none
NC_021577.1	2	L130 L177	198	11 5 11 11 3 27 7	154 1081 596 450 557 628 608 130 110 277 629 48 23 429 406 938 549 424 427 408 753 569 584 634 140 465 1040 127 389 485 826 694 861 503 472 536 689 816 435 375 430	12 20	RP73	SAMN02603771	PRJNA209328	GCA_000414035.1	Complete Genome	6.34203	66.5	23908295	CF	-	-	-	no	-	-	Hannover Medical School	Hannover	DE
NC_022806.1	0	-	782	15 3 3 11 1 15 1	-	NA	PA1R	SAMN02603192	PRJNA228932	GCA_000496645.1	Complete Genome	6.30931	66.3	-	unknown	-	-	-	-	-	-	-	none	none
NC_022808.1	0	-	782	15 3 3 11 1 15 1	-	NA	PA1	SAMN02603191	PRJNA228931	GCA_000496605.1	Complete Genome	6.52888	66.3	-	unknown	-	-	-	-	-	-	-	none	none
NC_023019.1	0	-	10097	5 8 3 5 1 11 3	-	NA	MTB-1	SAMN02389526	PRJNA231150	GCA_000504045.1	Complete Genome	6.58004	66.2	24459257	env	-	-	-	no	-	-	India Pesticides Ltd	Lucknow	IN
NC_023066.1	1	L101	146	6 5 11 3 4 23 1	318 592 1004 725 345 3 215 384 352 1101 866 280 138 254	6	LES431	SAMN02641592	PRJNA232245	GCA_000508765.1	Complete Genome	6.55007	66.3	24505294	nonCF	2000	-	-	LES	-	-	-	London	GB
NC_023149.1	5	L147 L186 L82 L93 L9	299	17 5 36 3 3 7 3	622 769 744 741 330 332 391 239 698 799 898 736 366 914 283 329 502 1103 583 755 992 209 1137 739 264 812 1043 10 845 1046 1029 35 1106 829 811 475 687 800	7 25	SCV20265	SAMN02415141	PRJNA232358	GCA_000510305.1	Complete Genome	6.72518	66.3	24459283	CF	-	-	-	no	-	-	Hannover Medical School	Hannover	DE
NZ_AAQW01	3	L108 L208 L29	1394	11 5 6 3 74 13 7	1098 604 750 1055 1056 19 194 1063 176 1100 34 730 395 334 921 1005 480 198	1 3	PACS2	SAMN02471994	PRJNA54415	GCA_000168335.1	Complete Genome	6.49242	66.3	-	unknown	-	-	-	-	-	-	-	none	none
NZ_AFXJ01	0	-	277	39 5 9 11 27 5 2	-	NA	19BR	SAMN02471401	PRJNA200804	GCA_000223945.2	Complete Genome	6.74296	66.1	22207740	nonCF	2002	-	-	no	-	-	-	Brasilia	BR
NZ_AFXK01	0	-	277	39 5 9 11 27 5 2	-	NA	213BR	SAMN02471402	PRJNA200805	GCA_000223965.2	Complete Genome	6.71921	66.1	22207740	nonCF	2002	-	-	no	-	-	-	Brasilia	BR
NZ_CM001020.1	0	-	235	38 11 3 13 1 2 4	-	NA	39016	SAMN02471834	PRJNA60643	GCA_000148745.1	Chromosome	6.86606	65.5	21227987	nonCF	2003	4	-	no	-	-	Manchester Royal Eye Hospital	Manchester	GB
NZ_CP006705.1	0	-	549	7 5 12 3 4 1 7	-	NA	PAO581	SAMN02603587	PRJNA219357	GCA_000468555.1	Chromosome with gaps	6.04397	66.5	24115549	lab	-	-	-	no	-	-	-	none	none
NZ_CP006728.1	0	-	10030	11 55 11 3 4 4 10451	-	NA	C7447m	SAMN02603588	PRJNA219358	GCA_000468935.1	Chromosome with gaps	6.2623	66.5	24115552	CF	1997	-	-	no	-	-	-	Vancouver	CA
NZ_CP006831.1	0	-	549	7 5 12 3 4 1 7	-	NA	PAO1-VE2	SAMN02603589	PRJNA225026	GCA_000484495.1	Chromosome with gaps	6.26548	66.6	24336371	lab	-	-	-	no	-	-	-	none	none
NZ_CP006832.1	0	-	549	7 5 12 3 4 1 7	-	NA	PAO1-VE13	SAMN02603590	PRJNA225027	GCA_000484545.1	Chromosome with gaps	6.26548	66.6	24336371	lab	-	-	-	no	-	-	-	none	none
NZ_CP006980.1	1	L101	146	6 5 11 3 4 23 1	318 592 1004 725 345 3 215 384 352 1101 866 280 138 254	6	LESlike5	-	PRJNA224116	GCA_000583895.1	Chromosome with gaps	6.54335	66.4	24505294	CF	2007	-	-	LES	-	-	-	Toronto	CA
NZ_CP006981.1	1	L101	146	6 5 11 3 4 23 1	318 592 1004 725 345 3 215 384 352 1101 866 280 138 254	6	LESlike7	-	PRJNA224116	GCA_000583915.1	Chromosome with gaps	6.46791	66.5	24505294	CF	2006	-	-	LES	-	-	-	Hamilton	CA
NZ_CP006982.1	1	L101	146	6 5 11 3 4 23 1	318 592 1004 725 345 3 215 384 352 1101 866 280 138 254	6	LES400	-	PRJNA224116	GCA_000583935.1	Chromosome with gaps	6.59112	66.3	24505294	CF	1998	-	-	LES	-	-	-	London	GB
NZ_CP006983.1	1	L101	146	6 5 11 3 4 23 1	318 592 1004 725 345 3 215 384 352 1101 866 280 138 254	6	LESB65	-	PRJNA224116	GCA_000583955.1	Chromosome with gaps	6.527	66.4	24505294	CF	2003	-	-	LES	-	-	-	London	GB
NZ_CP006985.1	1	L101	683	6 5 11 3 4 4 1	318 592 1004 725 345 3 215 384 352 1101 866 280 138 254	6	LESlike4	-	PRJNA224116	GCA_000583995.1	Chromosome with gaps	6.52405	66.4	24505294	CF	2005	-	-	LES	-	-	-	Toronto	CA
NZ_HG530068.1	0	-	10005	10171 5 5 4 4 4 3	-	NA	PA38182	-	PRJNA224116	GCA_000531435.1	Chromosome with gaps	7.58615	64.9	-	human	-	-	-	-	-	-	-	none	none
Pseudomonas_aeruginosa_19660	1	L64	10039	142 152 10231 10131 1 16 11251	193	NA	19660	SAMN02360669	PRJNA224873	GCA_000481765.1	Scaffold	6.75233	66.2	-	unknown	-	-	-	-	-	-	-	none	none
Pseudomonas_aeruginosa_2192_supercont1.1	4	L336 L337 L338 L135	10108	6 6 10041 10032 3 4 7	1141 744 596 450 629 242 608 620 397 110 203 795 694 40 429 1117 366 503 816 408 753 584 757 184 140 610 711 824 488 485 409 869 960 48 948 861 57 30 472 536 354 689 1012 511 684 826 926 557	5 12 20 25	2192	SAMN02595211	PRJNA54357	GCA_000152545.1	Scaffold	6.90512	66.2	18287045	CF	-	-	-	no	-	-	Children's Hosptial Medical Center	Boston	US
Pseudomonas_aeruginosa_3573	6	L150 L429 L430 L181 L179 L431	9	6 6 4 3 3 4 7	795 620 757 694 48 960 629 30 354 926 184 242 824 277 1012 1117	5 12 25	3573	SAMN02584686	PRJNA224116	GCA_000629325.1	Scaffold	6.26993	66.5	-	human	-	-	-	-	-	-	-	none	none
Pseudomonas_aeruginosa_3574	0	-	794	17 22 5 11 3 86 19	-	NA	3574	SAMN02584687	PRJNA224116	GCA_000629305.1	Scaffold	6.43988	66.4	-	human	-	-	-	-	-	-	-	none	none
Pseudomonas_aeruginosa_3575	0	-	347	40 5 17 5 4 15 7	-	NA	3575	SAMN02584688	PRJNA224116	GCA_000629285.1	Scaffold	6.80362	66	-	human	-	-	-	-	-	-	-	none	none
Pseudomonas_aeruginosa_3576	0	-	390	39 5 1 3 4 46 56	-	NA	3576	SAMN02584689	PRJNA224116	GCA_000629265.1	Scaffold	6.70664	66.2	-	human	-	-	-	-	-	-	-	none	none
Pseudomonas_aeruginosa_3577	1	L428	796	36 5 1 3 2 6 1	845 1029 391 812 687 283	7	3577	SAMN02584690	PRJNA224116	GCA_000629245.1	Scaffold	6.42485	66.4	-	human	-	-	-	-	-	-	-	none	none
Pseudomonas_aeruginosa_3578	0	-	500	11 57 7 3 4 15 1	-	NA	3578	SAMN02584691	PRJNA224116	GCA_000629225.1	Scaffold	6.7366	66.2	-	human	-	-	-	-	-	-	-	none	none
Pseudomonas_aeruginosa_3579	0	-	500	11 57 7 3 4 15 1	-	NA	3579	SAMN02584692	PRJNA224116	GCA_000629205.1	Scaffold	6.73015	66.2	-	human	-	-	-	-	-	-	-	none	none
Pseudomonas_aeruginosa_3580	4	L204 L125 L142 L427	395	6 5 1 1 1 12 1	892 400 48 158 562 488 354 639 234	13 20	3580	SAMN02584693	PRJNA224116	GCA_000629185.1	Scaffold	6.91877	66	-	human	-	-	-	-	-	-	-	none	none
Pseudomonas_aeruginosa_3581	2	L125 L426	395	6 5 1 1 1 12 1	880 48 488 354 400 234	13 20	3581	SAMN02584694	PRJNA224116	GCA_000629165.1	Scaffold	6.91136	66	-	human	-	-	-	-	-	-	-	none	none
Pseudomonas_aeruginosa_6077	0	-	235	38 11 3 13 1 2 4	-	NA	6077	SAMN02360670	PRJNA224872	GCA_000481745.1	Scaffold	7.00059	66	-	unknown	-	-	-	-	-	-	-	none	none
Pseudomonas_aeruginosa_62	2	L404 L352	10026	11 5 1 4 4 6 17	386 844 425 770 48 701 762 208 1614 1615 1064 550 491 808 411 7 452 694 807 433 848	12	62	SAMN02360656	PRJNA224886	GCA_000482025.1	Scaffold	6.54543	66.3	-	unknown	-	-	-	-	-	-	-	none	none
Pseudomonas_aeruginosa_BL01	3	L378 L379 L380	10072	28 20 94 3 1 4 10	318 1081 450 451 608 457 549 215 849 254 592 970 1655 838 957 1585 345 1658 1659 1652 280 1650 1651 1656 1657 1654 408 584 636 613 1101 447 671 1134 120 384 1653 485 710 1621 1620 54 853 867 354 32 684 501 375 539	6 12	BL01	SAMN02360714	PRJNA224841	GCA_000481125.1	Scaffold	6.43615	66.4	-	unknown	-	-	-	-	-	-	-	none	none
Pseudomonas_aeruginosa_BL02	3	L248 L28 L243	17	11 5 1 7 9 4 7	604 559 198 334 750 176 83 1055 951 1005 524 730 405 527 653 737 194 155 480 349 633 677 1098 589 77 75 168 249 1030 220 39 1188 19 1063 723 1100 921 922 820	1 2 3	BL02	SAMN02360715	PRJNA224840	GCA_000481105.1	Scaffold	6.91365	66.1	-	unknown	-	-	-	-	-	-	-	none	none
Pseudomonas_aeruginosa_BL03	0	-	606	23 5 57 30 1 4 3	-	NA	BL03	SAMN02360716	PRJNA224839	GCA_000481085.1	Scaffold	7.05802	66.1	-	unknown	-	-	-	-	-	-	-	none	none
Pseudomonas_aeruginosa_BL04	2	L376 L377	667	5 67 76 3 1 7 62	740 1323 600 884 705 609 277 86 693 1633 1634 1635 694 1637 1638 1639 421 361 618 676 564 1032 1646 1065 1640 1645 1644 1647 844 1641 1636 1643 1642 432 1649 1648 1606 415 720 439 375 431	12	BL04	SAMN02360717	PRJNA224838	GCA_000481065.1	Scaffold	7.33338	65.9	-	unknown	-	-	-	-	-	-	-	none	none
Pseudomonas_aeruginosa_BL05	0	-	1129	22 5 91 3 4 4 7	-	NA	BL05	SAMN02360718	PRJNA224837	GCA_000481045.1	Scaffold	6.38329	66.5	-	unknown	-	-	-	-	-	-	-	none	none
Pseudomonas_aeruginosa_BL06	0	-	245	39 6 12 11 3 15 2	-	NA	BL06	SAMN02360719	PRJNA224836	GCA_000481025.1	Scaffold	6.99869	65.9	-	unknown	-	-	-	-	-	-	-	none	none
Pseudomonas_aeruginosa_BL07	1	L122	1202	6 5 11 5 2 4 7	832 833 282 1146 213 466 122 1019 92 171 538	NA	BL07	SAMN02360720	PRJNA224835	GCA_000481005.1	Scaffold	6.55649	66.3	-	unknown	-	-	-	-	-	-	-	none	none
Pseudomonas_aeruginosa_BL08	0	-	235	38 11 3 13 1 2 4	-	NA	BL08	SAMN02360721	PRJNA224834	GCA_000480985.1	Scaffold	6.97678	65.9	-	unknown	-	-	-	-	-	-	-	none	none
Pseudomonas_aeruginosa_BL09	0	-	309	13 8 9 3 1 17 15	-	NA	BL09	SAMN02360722	PRJNA224833	GCA_000480965.1	Scaffold	6.9323	66	-	unknown	-	-	-	-	-	-	-	none	none
Pseudomonas_aeruginosa_BL10	2	L146 L375	589	15 5 11 3 4 12 7	1129 635 1080 982 706 218 574 250 80 493 690 695 877 954 180 541 402 522 810 917 189 936 201 147 1090 756 221 565 245 260 311 387 164 904 79 903 842 1023 945 929 246 926 459 680 517 822	4 5	BL10	SAMN02360723	PRJNA224832	GCA_000480945.1	Scaffold	6.49954	66.3	-	unknown	-	-	-	-	-	-	-	none	none
Pseudomonas_aeruginosa_BL11	0	-	245	39 6 12 11 3 15 2	-	NA	BL11	SAMN02360724	PRJNA224831	GCA_000480925.1	Scaffold	7.08297	65.9	-	unknown	-	-	-	-	-	-	-	none	none
Pseudomonas_aeruginosa_BL12	2	L342 L341	1285	6 5 12 3 3 6 7	1144 762 452 701 1089 848 491 696 48 322 525 939 548 770 614 455 71 844 694 1606 808 437 478 807 433	12 21	BL12	SAMN02360725	PRJNA224830	GCA_000480905.1	Scaffold	7.47218	65.6	-	unknown	-	-	-	-	-	-	-	none	none
Pseudomonas_aeruginosa_BL13	0	-	316	13 8 9 3 1 6 9	-	NA	BL13	SAMN02360726	PRJNA224829	GCA_000480885.1	Scaffold	7.28827	65.9	-	unknown	-	-	-	-	-	-	-	none	none
Pseudomonas_aeruginosa_BL14	0	-	235	38 11 3 13 1 2 4	-	NA	BL14	SAMN02360727	PRJNA224828	GCA_000480865.1	Scaffold	7.11451	65.9	-	unknown	-	-	-	-	-	-	-	none	none
Pseudomonas_aeruginosa_BL15	2	L19 L374	10065	2 13 61 3 1 6 11	981 552 132 1480 64 66 24 268 974 1076 346 328 163 911 1138 469 715 267 574 105 15 271 660 1036 783 968 470 681	36	BL15	SAMN02360728	PRJNA224827	GCA_000480845.1	Scaffold	6.3128	66.5	-	unknown	-	-	-	-	-	-	-	none	none
Pseudomonas_aeruginosa_BL16	2	L40 L170	253	4 4 16 12 1 6 3	151 887 338 211 1120 312 232 85 958 20 697 1057 45 704 1112 348 284 891 123 229 227 166 1049 56 1107 417 476 721 293	10 17	BL16	SAMN02360729	PRJNA224826	GCA_000480825.1	Scaffold	6.80939	66	-	unknown	-	-	-	-	-	-	-	none	none
Pseudomonas_aeruginosa_BL17	0	-	235	38 11 3 13 1 2 4	-	NA	BL17	SAMN02360730	PRJNA224825	GCA_000480805.1	Scaffold	6.88466	66	-	unknown	-	-	-	-	-	-	-	none	none
Pseudomonas_aeruginosa_BL18	2	L372 L373	1621	5 54 99 48 1 6 3	1630 590 1628 48 1631 208 1629 440 454 864 1606 508 95 611 1035	NA	BL18	SAMN02360731	PRJNA224824	GCA_000480785.1	Scaffold	6.51065	66.4	-	unknown	-	-	-	-	-	-	-	none	none
Pseudomonas_aeruginosa_BL19	1	L371	1631	8 5 12 3 3 3 10	1609 1608 318 852 853 1617 1619 1607 345 384 1101 280	6	BL19	SAMN02360732	PRJNA224823	GCA_000480765.1	Scaffold	6.37853	66.4	-	unknown	-	-	-	-	-	-	-	none	none
Pseudomonas_aeruginosa_BL20	0	-	309	13 8 9 3 1 17 15	-	NA	BL20	SAMN02360733	PRJNA224822	GCA_000480745.1	Scaffold	6.74064	66.2	-	unknown	-	-	-	-	-	-	-	none	none
Pseudomonas_aeruginosa_BL21	1	L13	308	13 4 5 5 12 7 15	1050 605 746 651 616 228 341 325 102 516	NA	BL21	SAMN02360734	PRJNA224821	GCA_000480725.1	Scaffold	6.84127	66.1	-	unknown	-	-	-	-	-	-	-	none	none
Pseudomonas_aeruginosa_BL22	0	-	298	18 4 13 3 1 17 13	-	NA	BL22	SAMN02360735	PRJNA224820	GCA_000480705.1	Scaffold	6.99722	66.1	-	unknown	-	-	-	-	-	-	-	none	none
Pseudomonas_aeruginosa_BL23	1	L370	348	22 20 11 3 3 3 7	1609 1608 318 852 853 1617 1619 1607 345 384 1101 280	6	BL23	SAMN02360736	PRJNA224819	GCA_000480685.1	Scaffold	7.15249	65.7	-	unknown	-	-	-	-	-	-	-	none	none
Pseudomonas_aeruginosa_BL24	0	-	155	28 5 36 3 3 13 7	-	NA	BL24	SAMN02360737	PRJNA224818	GCA_000480665.1	Scaffold	6.95841	66.1	-	unknown	-	-	-	-	-	-	-	none	none
Pseudomonas_aeruginosa_BL25	0	-	313	47 8 7 6 8 11 40	-	NA	BL25	SAMN02360738	PRJNA224817	GCA_000480645.1	Scaffold	6.57489	66.3	-	unknown	-	-	-	-	-	-	-	none	none
Pseudomonas_aeruginosa_BWH029	3	L98 L99 L425	901	17 5 12 11 4 4 68	847 347 38 15 1046 782 318 543 732 384 65 364 174 321 805 734	31 38	BWH029	SAMN02584695	PRJNA224116	GCA_000629145.1	Scaffold	6.22847	66.4	-	human	-	-	-	-	-	-	-	none	none
Pseudomonas_aeruginosa_BWH030	0	-	235	38 11 3 13 1 2 4	-	NA	BWH030	SAMN02584696	PRJNA224116	GCA_000629125.1	Scaffold	6.45142	66.4	-	nonCF	-	-	-	-	-	-	-	none	none
Pseudomonas_aeruginosa_BWH031	3	L32 L383 L384	845	11 5 1 7 4 4 7	604 559 198 194 750 83 1055 730 405 527 653 737 480 633 677 1098 77 249 220 39 1188 19 1063 723 1100 1005 820	1 2 3	BWH031	SAMN02584697	PRJNA224116	GCA_000629105.1	Scaffold	6.73653	66.2	-	human	-	-	-	-	-	-	-	none	none
Pseudomonas_aeruginosa_BWH032	0	-	260	14 5 10 7 4 13 7	-	NA	BWH032	SAMN02584698	PRJNA224116	GCA_000629085.1	Scaffold	6.56497	66.3	-	nonCF	-	-	-	-	-	-	-	none	none
Pseudomonas_aeruginosa_BWH033	4	L423 L220 L6 L424	244	17 5 12 3 14 4 7	995 896 674 37 1099 1480 1450 1018 292	11	BWH033	SAMN02584699	PRJNA224116	GCA_000629065.1	Scaffold	6.72353	66	-	nonCF	-	-	-	-	-	-	-	none	none
Pseudomonas_aeruginosa_BWH035	1	L162	959	6 5 11 7 3 70 19	679 889 509 253 487 1033	14	BWH035	SAMN02584701	PRJNA224116	GCA_000629045.1	Scaffold	6.968	66.1	-	nonCF	-	-	-	-	-	-	-	none	none
Pseudomonas_aeruginosa_BWH036	3	L32 L17 L384	845	11 5 1 7 4 4 7	604 39 633 559 1188 19 194 1063 677 1098 77 653 405 527 723 1100 83 220 249 820 480	1 2 3	BWH036	SAMN02584702	PRJNA224116	GCA_000629025.1	Scaffold	6.73411	66.2	-	nonCF	-	-	-	-	-	-	-	none	none
Pseudomonas_aeruginosa_BWH049	3	L33 L74 L435	1076	5 4 57 62 1 1 26	604 579 212 885 763 310 766 273 112 492 859 1071 652 480 363 890 200 1687 637 999 121 96 1046 16 1011 1104 1100	1 23	BWH049	SAMN02402433	PRJNA224116	GCA_000629605.1	Scaffold	6.61867	66.3	-	human	-	-	-	-	-	-	-	none	none
Pseudomonas_aeruginosa_BWH050	0	-	313	47 8 7 6 8 11 40	-	NA	BWH050	SAMN02402434	PRJNA224116	GCA_000629585.1	Scaffold	6.56682	66.3	-	human	-	-	-	-	-	-	-	none	none
Pseudomonas_aeruginosa_BWH051	3	L32 L383 L384	845	11 5 1 7 4 4 7	604 559 198 194 750 83 1055 730 405 527 653 737 480 633 677 1098 77 249 220 39 1188 19 1063 723 1100 1005 820	1 2 3	BWH051	SAMN02402435	PRJNA224116	GCA_000629565.1	Scaffold	6.73403	66.2	-	human	-	-	-	-	-	-	-	none	none
Pseudomonas_aeruginosa_BWH052	0	-	390	39 5 1 3 4 46 56	-	NA	BWH052	SAMN02402436	PRJNA224116	GCA_000629545.1	Scaffold	6.83079	66.2	-	human	-	-	-	-	-	-	-	none	none
Pseudomonas_aeruginosa_BWH053	0	-	298	18 4 13 3 1 17 13	-	NA	BWH053	SAMN02402437	PRJNA224116	GCA_000629525.1	Scaffold	6.85505	66.2	-	human	-	-	-	-	-	-	-	none	none
Pseudomonas_aeruginosa_BWH054	0	-	830	5 13 109 5 1 1 47	-	NA	BWH054	SAMN02402438	PRJNA224116	GCA_000629505.1	Scaffold	7.21885	65.9	-	human	-	-	-	-	-	-	-	none	none
Pseudomonas_aeruginosa_BWH055	0	-	1800	11 5 73 3 4 4 3	-	NA	BWH055	SAMN02402439	PRJNA224116	GCA_000629485.1	Scaffold	6.44276	66.3	-	human	-	-	-	-	-	-	-	none	none
Pseudomonas_aeruginosa_BWH056	0	-	412	11 8 11 5 4 4 7	-	NA	BWH056	SAMN02402440	PRJNA224116	GCA_000629465.1	Scaffold	6.92639	66	-	human	-	-	-	-	-	-	-	none	none
Pseudomonas_aeruginosa_BWH057	0	-	412	11 8 11 5 4 4 7	-	NA	BWH057	SAMN02402441	PRJNA224116	GCA_000629445.1	Scaffold	6.92495	66	-	human	-	-	-	-	-	-	-	none	none
Pseudomonas_aeruginosa_BWH058	2	L41 L171	253	4 4 16 12 1 6 3	151 887 338 602 1120 312 219 60 88 396 495 236 232 85 958 417 836 697 1057 45 43 704 1112 342 1016 348 284 891 580 211 305 307 383 229 227 20 166 313 1049 56 1107 123 476 721 293	10 17	BWH058	SAMN02402442	PRJNA224116	GCA_000629425.1	Scaffold	6.69888	66.1	-	human	-	-	-	-	-	-	-	none	none
Pseudomonas_aeruginosa_BWH059	2	L126 L333	395	6 5 1 1 1 12 1	751 400 708 781 48 158 562 207 700 662 529 892 418 354 488 639 234 434 880 419	13 20	BWH059	SAMN02402443	PRJNA224116	GCA_000629405.1	Scaffold	6.68255	66.1	-	human	-	-	-	-	-	-	-	none	none
Pseudomonas_aeruginosa_BWH060	0	-	298	18 4 13 3 1 17 13	-	NA	BWH060	SAMN02402444	PRJNA224116	GCA_000629385.1	Scaffold	6.78545	66.2	-	human	-	-	-	-	-	-	-	none	none
Pseudomonas_aeruginosa_BWHPSA001	3	L198 L395 L396	883	17 5 11 5 3 4 7	607 215 627 577 318 138 977 866 592 791 345 952 1585 699 3 280 658 912 141 1136 445 384 388 101 161 1664 860 862 941 725 1101 1004 821	6 19	BWHPSA001	SAMN02360673	PRJNA224869	GCA_000481685.1	Scaffold	6.48974	66.4	-	unknown	-	-	-	-	-	-	-	none	none
Pseudomonas_aeruginosa_BWHPSA002	0	-	179	36 27 28 3 4 13 7	-	NA	BWHPSA002	SAMN02360674	PRJNA224868	GCA_000481665.1	Scaffold	6.9367	66.1	-	unknown	-	-	-	-	-	-	-	none	none
Pseudomonas_aeruginosa_BWHPSA003	0	-	155	28 5 36 3 3 13 7	-	NA	BWHPSA003	SAMN02360675	PRJNA224867	GCA_000481645.1	Scaffold	6.89385	66	-	unknown	-	-	-	-	-	-	-	none	none
Pseudomonas_aeruginosa_BWHPSA004	3	L144 L385 L394	209	125 5 11 7 1 12 7	1129 318 1080 982 554 706 218 574 250 138 254 493 853 690 695 345 541 402 522 810 917 189 936 201 1097 1090 635 221 565 460 245 260 384 311 387 164 904 79 869 903 842 1023 945 929 926 1101 822 459 1661 1660	4 5 6	BWHPSA004	SAMN02360676	PRJNA224866	GCA_000481625.1	Scaffold	6.31327	66.5	-	unknown	-	-	-	-	-	-	-	none	none
Pseudomonas_aeruginosa_BWHPSA005	3	L32 L383 L393	845	11 5 1 7 4 4 7	604 559 198 194 750 83 1055 730 405 527 653 737 480 633 677 1098 77 249 220 39 1188 19 1063 723 1100 1005 820	1 2 3	BWHPSA005	SAMN02360677	PRJNA224865	GCA_000481605.1	Scaffold	6.7863	66.1	-	unknown	-	-	-	-	-	-	-	none	none
Pseudomonas_aeruginosa_BWHPSA006	0	-	235	38 11 3 13 1 2 4	-	NA	BWHPSA006	SAMN02360678	PRJNA224864	GCA_000481585.1	Scaffold	6.96009	66.2	-	unknown	-	-	-	-	-	-	-	none	none
Pseudomonas_aeruginosa_BWHPSA007	0	-	1128	39 5 9 11 27 4 2	-	NA	BWHPSA007	SAMN02360679	PRJNA224863	GCA_000481565.1	Scaffold	6.82705	66.2	-	unknown	-	-	-	-	-	-	-	none	none
Pseudomonas_aeruginosa_BWHPSA008	5	L185 L93 L147 L9 L82	299	17 5 36 3 3 7 3	622 769 744 741 330 332 391 239 698 799 898 736 366 914 283 329 502 1103 583 755 992 209 1137 739 264 812 1043 10 845 1046 1029 35 1106 829 811 475 687 800	7 25	BWHPSA008	SAMN02360680	PRJNA224862	GCA_000481545.1	Scaffold	6.5245	66.3	-	unknown	-	-	-	-	-	-	-	none	none
Pseudomonas_aeruginosa_BWHPSA009	3	L46 L391 L392	241	17 5 11 5 4 4 7	1128 607 570 577 114 391 63 235 118 977 976 851 979 161 320 735 6 1102 812 658 828 774 202 755 141 1136 445 444 381 1015 388 101 283 845 862 1029 941 724 829 1103 475 687 912 1663	7 19 33	BWHPSA009	SAMN02360681	PRJNA224861	GCA_000481525.1	Scaffold	6.47014	66.4	-	unknown	-	-	-	-	-	-	-	none	none
Pseudomonas_aeruginosa_BWHPSA010	2	L15 L67	386	17 5 11 18 4 10 3	1027 843 1003 834 1060 197 1048 304 576 553 340 1135 126 749 932 496 365 223 926	5 16	BWHPSA010	SAMN02360682	PRJNA224860	GCA_000481505.1	Scaffold	6.85986	66.1	-	unknown	-	-	-	-	-	-	-	none	none
Pseudomonas_aeruginosa_BWHPSA011	0	-	27	6 5 6 7 4 6 7	-	NA	BWHPSA011	SAMN02360683	PRJNA224859	GCA_000481485.1	Scaffold	7.06758	65.8	-	unknown	-	-	-	-	-	-	-	none	none
Pseudomonas_aeruginosa_BWHPSA012	3	L146 L385 L390	10067	23 5 11 7 3 12 7	1129 318 635 1080 982 554 706 218 574 926 250 138 80 254 493 853 690 695 877 954 345 541 402 522 810 917 189 936 201 147 1097 1090 756 221 565 460 245 260 384 311 387 164 904 79 869 903 842 1023 945 929 246 1661 1101 822 459 680 517 1660	4 5 6	BWHPSA012	SAMN02360684	PRJNA224858	GCA_000481465.1	Scaffold	6.49205	66.3	-	unknown	-	-	-	-	-	-	-	none	none
Pseudomonas_aeruginosa_BWHPSA013	0	-	170	36 5 29 7 4 10 7	-	NA	BWHPSA013	SAMN02360685	PRJNA224857	GCA_000481445.1	Scaffold	6.70487	66.2	-	unknown	-	-	-	-	-	-	-	none	none
Pseudomonas_aeruginosa_BWHPSA014	3	L388 L389 L143	209	125 5 11 7 1 12 7	1129 909 1080 706 218 574 318 250 138 254 853 690 695 657 541 402 522 810 189 936 1090 635 221 565 460 245 260 384 311 387 164 79 842 904 908 945 345 1661 1101 459 1662 926 1660	4 5 6	BWHPSA014	SAMN02360686	PRJNA224856	GCA_000481425.1	Scaffold	6.29347	66.5	-	unknown	-	-	-	-	-	-	-	none	none
Pseudomonas_aeruginosa_BWHPSA015	1	L218	192	1 5 7 5 4 4 2	741 335 943 1061 404 134 506 373 1031 514	NA	BWHPSA015	SAMN02360687	PRJNA224855	GCA_000481405.1	Scaffold	6.42506	66.5	-	unknown	-	-	-	-	-	-	-	none	none
Pseudomonas_aeruginosa_BWHPSA016	0	-	10014	11 136 5 11 1 15 8	-	NA	BWHPSA016	SAMN02360688	PRJNA224854	GCA_000481385.1	Scaffold	6.48139	66.4	-	unknown	-	-	-	-	-	-	-	none	none
Pseudomonas_aeruginosa_BWHPSA017	0	-	155	28 5 36 3 3 13 7	-	NA	BWHPSA017	SAMN02360689	PRJNA224853	GCA_000481365.1	Scaffold	6.93454	66	-	unknown	-	-	-	-	-	-	-	none	none
Pseudomonas_aeruginosa_BWHPSA018	0	-	10058	17 5 11 7 1 53 1	-	NA	BWHPSA018	SAMN02360690	PRJNA224852	GCA_000481345.1	Scaffold	6.64725	66.2	-	unknown	-	-	-	-	-	-	-	none	none
Pseudomonas_aeruginosa_BWHPSA019	0	-	10044	15 5 11 3 2 10041 3	-	NA	BWHPSA019	SAMN02360691	PRJNA224851	GCA_000481325.1	Scaffold	6.44428	66.4	-	unknown	-	-	-	-	-	-	-	none	none
Pseudomonas_aeruginosa_BWHPSA020	2	L36 L387	1930	6 5 1 3 2 7 7	150 743 744 558 980 310 192 112 139 879 950 182 933 423 991 1091 897 998 615 906 1046 33 789 1106	25	BWHPSA020	SAMN02360692	PRJNA224850	GCA_000481305.1	Scaffold	6.53162	66.3	-	unknown	-	-	-	-	-	-	-	none	none
Pseudomonas_aeruginosa_BWHPSA021	3	L146 L385 L386	10067	23 5 11 7 3 12 7	1129 318 635 1080 982 706 218 574 926 250 138 80 254 493 853 690 695 877 954 345 541 402 522 810 189 936 201 147 1097 1090 756 221 565 460 245 260 384 311 387 164 79 903 842 904 945 929 246 1661 1101 459 680 517 1660	4 5 6	BWHPSA021	SAMN02360693	PRJNA224849	GCA_000481285.1	Scaffold	6.48499	66.3	-	unknown	-	-	-	-	-	-	-	none	none
Pseudomonas_aeruginosa_BWHPSA022	0	-	27	6 5 6 7 4 6 7	-	NA	BWHPSA022	SAMN02360694	PRJNA224848	GCA_000481265.1	Scaffold	6.91146	66.2	-	unknown	-	-	-	-	-	-	-	none	none
Pseudomonas_aeruginosa_BWHPSA023	3	L32 L243 L248	17	11 5 1 7 9 4 7	604 559 198 334 750 176 83 1055 951 1005 524 730 405 527 653 737 194 155 480 349 633 677 1098 589 77 75 168 249 1030 220 39 1188 19 1063 723 1100 921 922 820	1 2 3	BWHPSA023	SAMN02360695	PRJNA224847	GCA_000481245.1	Scaffold	6.93231	66.1	-	unknown	-	-	-	-	-	-	-	none	none
Pseudomonas_aeruginosa_BWHPSA024	3	L32 L383 L384	845	11 5 1 7 4 4 7	604 559 198 194 750 83 1055 730 405 527 653 737 480 633 677 1098 77 249 220 39 1188 19 1063 723 1100 1005 820	1 2 3	BWHPSA024	SAMN02360696	PRJNA224846	GCA_000481225.1	Scaffold	6.76869	66.1	-	unknown	-	-	-	-	-	-	-	none	none
Pseudomonas_aeruginosa_BWHPSA025	1	L240	10019	114 73 32 3 4 4 1	851 755 829 475 1029 289 381 391 1102 1103 1015 235 687 283	7	BWHPSA025	SAMN02360697	PRJNA224845	GCA_000481205.1	Scaffold	6.33776	66.5	-	unknown	-	-	-	-	-	-	-	none	none
Pseudomonas_aeruginosa_BWHPSA026	0	-	377	103 8 5 5 1 6 4	-	NA	BWHPSA026	SAMN02360698	PRJNA224844	GCA_000481185.1	Scaffold	6.8021	66	-	unknown	-	-	-	-	-	-	-	none	none
Pseudomonas_aeruginosa_BWHPSA027	2	L40 L170	253	4 4 16 12 1 6 3	151 887 338 211 1120 312 232 85 958 20 697 1057 45 704 1112 348 284 891 123 229 227 166 1049 56 1107 417 476 721 293	10 17	BWHPSA027	SAMN02360699	PRJNA224843	GCA_000481165.1	Scaffold	6.88202	66	-	unknown	-	-	-	-	-	-	-	none	none
Pseudomonas_aeruginosa_BWHPSA028	5	L381 L24 L336 L72 L358	252	6 28 4 3 3 4 7	1141 744 1082 596 629 264 331 608 314 272 620 397 110 277 203 795 48 156 733 40 1113 1117 366 503 1012 408 753 584 757 184 140 1093 1052 711 511 488 485 436 869 242 960 694 948 57 30 1106 536 1006 354 409 803 824 375 925 926	5 12 20 25	BWHPSA028	SAMN02360700	PRJNA224842	GCA_000481145.1	Scaffold	7.47831	65.3	-	unknown	-	-	-	-	-	-	-	none	none
Pseudomonas_aeruginosa_BWHPSA037	1	L414	10008	105 5 30 10031 1 4 14	832 1095 633 793 852 334 1063 1206 1127 244 794 385 176 194 921 1026	3	BWHPSA037	SAMN02360701	PRJNA219890	GCA_000520455.1	Scaffold	7.21858	65.6	-	unknown	-	-	-	-	-	-	-	none	none
Pseudomonas_aeruginosa_BWHPSA038	3	L187 L189 L413	10092	5 10041 60 10 1 11261 8	319 152 559 663 117 499 69 344 1113 327 1117 281 811 817 869 776 991 566 902 1068 960 940 52 531 824 286 926	5	BWHPSA038	SAMN02360702	PRJNA224116	GCA_000520435.1	Scaffold	6.64619	66.3	-	unknown	-	-	-	-	-	-	-	none	none
Pseudomonas_aeruginosa_BWHPSA039	0	-	179	36 27 28 3 4 13 7	-	NA	BWHPSA039	SAMN02360703	PRJNA224116	GCA_000520415.1	Scaffold	6.98304	66	-	unknown	-	-	-	-	-	-	-	none	none
Pseudomonas_aeruginosa_BWHPSA040	3	L145 L385 L412	274	23 5 11 7 1 12 7	1129 318 635 1080 982 554 706 218 574 926 250 138 80 254 493 853 690 695 877 954 345 541 402 522 810 917 189 936 201 147 1097 1090 756 221 565 460 245 260 384 311 387 164 79 903 842 904 945 929 246 1661 1101 822 459 680 517 1660	4 5 6	BWHPSA040	SAMN02360704	PRJNA224116	GCA_000520395.1	Scaffold	6.45299	66.4	-	unknown	-	-	-	-	-	-	-	none	none
Pseudomonas_aeruginosa_BWHPSA041	0	-	277	39 5 9 11 27 5 2	-	NA	BWHPSA041	SAMN02360705	PRJNA224116	GCA_000520375.1	Scaffold	6.89766	65.9	-	unknown	-	-	-	-	-	-	-	none	none
Pseudomonas_aeruginosa_BWHPSA042	3	L409 L410 L391	10001	10061 5 1 10041 4 4 17	880 709 760 570 608 575 391 235 21 48 47 526 324 1015 283 529 1103 752 678 755 845 381 1620 485 812 851 1621 844 694 829 1029 473 354 1102 477 475 687 418	7 12 20	BWHPSA042	SAMN02360706	PRJNA224116	GCA_000520355.1	Scaffold	5.89339	66.5	-	unknown	-	-	-	-	-	-	-	none	none
Pseudomonas_aeruginosa_BWHPSA043	1	L54	926	29 1 97 99 24 20 87	930 186 72 369	22	BWHPSA043	SAMN02360707	PRJNA224116	GCA_000520335.1	Scaffold	6.87981	66	-	unknown	-	-	-	-	-	-	-	none	none
Pseudomonas_aeruginosa_BWHPSA044	2	L42 L172	253	4 4 16 12 1 6 3	151 887 338 211 1120 312 232 85 958 20 697 1057 874 45 704 1112 4 348 284 891 123 229 227 166 1049 56 1107 417 476 532 721 293	10 17	BWHPSA044	SAMN02360708	PRJNA224116	GCA_000520315.1	Scaffold	6.90167	66	-	unknown	-	-	-	-	-	-	-	none	none
Pseudomonas_aeruginosa_BWHPSA045	2	L127 L333	395	6 5 1 1 1 12 1	751 880 708 781 48 639 400 700 662 529 892 354 488 234 434 418 419	13 20	BWHPSA045	SAMN02360709	PRJNA224116	GCA_000520295.1	Scaffold	7.07909	65.8	-	unknown	-	-	-	-	-	-	-	none	none
Pseudomonas_aeruginosa_BWHPSA046	0	-	390	39 5 1 3 4 46 56	-	NA	BWHPSA046	SAMN02360710	PRJNA224116	GCA_000520275.1	Scaffold	6.90206	66.1	-	unknown	-	-	-	-	-	-	-	none	none
Pseudomonas_aeruginosa_BWHPSA047	0	-	10011	11 10 6 5 27 6 9	-	NA	BWHPSA047	SAMN02360711	PRJNA224116	GCA_000520255.1	Scaffold	6.38776	66.4	-	unknown	-	-	-	-	-	-	-	none	none
Pseudomonas_aeruginosa_BWHPSA048	3	L26 L248 L408	845	11 5 1 7 4 4 7	604 155 198 334 750 176 1055 951 730 527 653 737 194 1030 220 633 677 1098 77 75 168 249 922 480 19 1063 723 1100 921 1005 820	1 2 3	BWHPSA048	SAMN02360712	PRJNA224116	GCA_000520235.1	Scaffold	5.951	66.4	-	unknown	-	-	-	-	-	-	-	none	none
Pseudomonas_aeruginosa_C20	3	L32 L248 L243	17	11 5 1 7 9 4 7	604 559 198 334 750 176 83 1055 951 1005 524 730 405 527 653 737 194 155 480 349 633 677 1098 589 77 75 168 249 1030 220 39 1188 19 1063 723 1100 921 922 820	1 2 3	C20	SAMN02360744	PRJNA224811	GCA_000480515.1	Scaffold	6.9295	66.2	-	unknown	-	-	-	-	-	-	-	none	none
Pseudomonas_aeruginosa_C23	3	L32 L248 L243	17	11 5 1 7 9 4 7	604 559 198 334 750 176 83 1055 951 1005 524 730 405 527 653 737 194 155 480 349 633 677 1098 589 77 75 168 249 1030 220 39 1188 19 1063 723 1100 921 922 820	1 2 3	C23	SAMN02360745	PRJNA224810	GCA_000480495.1	Scaffold	6.89606	66.2	-	unknown	-	-	-	-	-	-	-	none	none
Pseudomonas_aeruginosa_C3719_supercont1.1	3	L334 L335 L53	10077	28 5 11291 18 4 13 3	318 359 258 89 111 138 254 895 1588 237 853 876 1586 1587 1070 1585 1111 345 3 2 547 280 990 300 1130 460 384 269 248 1069 10 787 15 1046 840 352 1009 1101 806 805	6 31	C3719	SAMN02595210	PRJNA54355	GCA_000152525.1	Scaffold	6.2221	66.5	18287045	CF	-	-	-	MES	-	-	Manchester Adult Cystic Fibrosis Centre	Manchester	GB
Pseudomonas_aeruginosa_C40	1	L123	167	40 5 11 5 4 38 37	832 833 282 1146 213 466 122 471 1019 92 171 538	NA	C40	SAMN02360746	PRJNA224809	GCA_000480475.1	Scaffold	6.63126	66.3	-	unknown	-	-	-	-	-	-	-	none	none
Pseudomonas_aeruginosa_C41	0	-	164	1 5 1 11 4 10 10	-	NA	C41	SAMN02360747	PRJNA224808	GCA_000480455.1	Scaffold	6.8256	66.2	-	unknown	-	-	-	-	-	-	-	none	none
Pseudomonas_aeruginosa_C48	2	L360 L361	10052	16 5 36 3 1 13 14	578 452 701 390 491 48 1074 322 808 529 581 550 1620 386 1621 844 694 1064 848 354 411 880 418	12 20	C48	SAMN02360748	PRJNA224807	GCA_000480435.1	Scaffold	6.41083	66.4	-	unknown	-	-	-	-	-	-	-	none	none
Pseudomonas_aeruginosa_C51	0	-	179	36 27 28 3 4 13 7	-	NA	C51	SAMN02360749	PRJNA224806	GCA_000480415.1	Scaffold	6.91328	66.1	-	unknown	-	-	-	-	-	-	-	none	none
Pseudomonas_aeruginosa_C52	0	-	179	36 27 28 3 4 13 7	-	NA	C52	SAMN02360750	PRJNA224805	GCA_000480395.1	Scaffold	7.10218	65.9	-	unknown	-	-	-	-	-	-	-	none	none
Pseudomonas_aeruginosa_CF127	0	-	179	36 27 28 3 4 13 7	-	NA	CF127	SAMN02360660	PRJNA224882	GCA_000481945.1	Scaffold	7.03198	65.9	-	unknown	-	-	-	-	-	-	-	none	none
Pseudomonas_aeruginosa_CF18	3	L29 L208 L403	1394	11 5 6 3 74 13 7	1098 604 750 1055 1056 19 194 1063 176 395 34 730 1100 334 921 1005 480 820 198	1 3	CF18	SAMN02360661	PRJNA224881	GCA_000481925.1	Scaffold	6.49201	66.3	-	unknown	-	-	-	-	-	-	-	none	none
Pseudomonas_aeruginosa_CF27	1	L402	485	11 76 5 3 61 14 3	989 1675 1674 1653 1585 345 592 1654 1101 1652 280 1673 1672 1670 1671 254 1655	6	CF27	SAMN02360662	PRJNA224880	GCA_000481905.1	Scaffold	6.5356	66.3	-	unknown	-	-	-	-	-	-	-	none	none
Pseudomonas_aeruginosa_CF5	2	L31 L401	1538	28 5 30 3 3 4 14	604 667 706 317 136 490 84 692 691 835 877 189 201 1097 1092 677 1098 462 480 12 19 1100 299 682 926 822	1 5	CF5	SAMN02360663	PRJNA224879	GCA_000481885.1	Scaffold	6.33792	66.6	-	unknown	-	-	-	-	-	-	-	none	none
Pseudomonas_aeruginosa_CF614	0	-	245	39 6 12 11 3 15 2	-	NA	CF614	SAMN02360752	PRJNA224803	GCA_000480355.1	Scaffold	6.79744	66	-	unknown	-	-	-	-	-	-	-	none	none
Pseudomonas_aeruginosa_CF77	0	-	155	28 5 36 3 3 13 7	-	NA	CF77	SAMN02360751	PRJNA224804	GCA_000480375.1	Scaffold	7.02819	65.8	-	unknown	-	-	-	-	-	-	-	none	none
Pseudomonas_aeruginosa_E2	9	L27 L345 L346 L27 L345 L346	41	28 5 6 11 4 4 14	604 318 393 592 83 399 1611 254 25 971 853 1612 1610 1585 345 1098 460 261 384 240 128 480 19 535 642 352 1100 1101 296 295	1 6	E2	SAMN02471987	PRJNA180769	GCA_000297355.1	Contig	6.35733	66.4	22988113	env	-	-	-	no	-	-	-	none	none
Pseudomonas_aeruginosa_JJ692	0	-	235	38 11 3 13 1 2 4	-	NA	JJ692	SAMN02360667	PRJNA224875	GCA_000481805.1	Scaffold	6.7471	66.1	-	unknown	-	-	-	-	-	-	-	none	none
Pseudomonas_aeruginosa_LCT_PA220	0	-	155	28 5 36 3 3 13 7	-	NA	LCT-PA102	SAMN02469384	PRJNA200068	GCA_000258285.1	Contig	6.75243	66.2	22740676	lab	-	-	-	no	-	-	-	none	none
Pseudomonas_aeruginosa_M8A.1	3	L368 L153 L369	257	35 24 36 11 4 15 14	605 748 191 1480 87 233 798 341 343 1017 651 616 617 266 225 167 483 784 966 947 1067 1450 827 377	NA	M8A.1	SAMN02360739	PRJNA224816	GCA_000480615.1	Scaffold	6.36863	66.4	-	unknown	-	-	-	-	-	-	-	none	none
Pseudomonas_aeruginosa_M8A.2	2	L366 L367	1054	11 5 78 6 3 4 14	578 595 608 452 701 390 584 491 26 48 1074 581 322 808 400 529 753 449 718 550 1620 386 485 1621 844 694 418 1064 848 354 722 411 880	12 20	M8A.2	SAMN02360740	PRJNA224815	GCA_000480595.1	Scaffold	6.37626	66.4	-	unknown	-	-	-	-	-	-	-	none	none
Pseudomonas_aeruginosa_M8A.3	2	L366 L367	1054	11 5 78 6 3 4 14	578 595 608 452 701 390 584 491 26 48 1074 581 322 808 400 529 753 449 718 550 1620 386 485 1621 844 694 418 1064 848 354 722 411 880	12 20	M8A.3	SAMN02360741	PRJNA224814	GCA_000480575.1	Scaffold	6.37141	66.5	-	unknown	-	-	-	-	-	-	-	none	none
Pseudomonas_aeruginosa_M8A.4	3	L364 L141 L365	918	15 5 1 3 15 12 2	146 831 1627 1626 48 561 1615 461 702 808 844 386 513 694 807 433 426	12	M8A.4	SAMN02360742	PRJNA224813	GCA_000480555.1	Scaffold	6.41912	66.5	-	unknown	-	-	-	-	-	-	-	none	none
Pseudomonas_aeruginosa_M9A.1	3	L362 L363 L161	1395	25 5 36 5 4 117 7	1322 1323 1321 450 889 765 253 251 1606 693 792 694 540 509 1033 287 679 772 778 463 510 487 97 78 1623 1622 1625 17 1624 1066 641 1104 689 437 375	12 14 21	M9A.1	SAMN02360743	PRJNA224812	GCA_000480535.1	Scaffold	6.42596	66.4	-	unknown	-	-	-	-	-	-	-	none	none
Pseudomonas_aeruginosa_MSH_10	3	L8 L83 L351	689	39 5 11 30 4 15 94	216 1025 845 582 907 206 159 475 1133 333 741 1110 654 812 829 178 283 329 820	2 7	MSH 10	SAMN02142566	PRJNA200798	GCA_000412435.1	Contig	6.34694	66.4	24167005	env	-	-	-	no	-	-	-	none	none
Pseudomonas_aeruginosa_MSH10	3	L8 L83 L351	689	39 5 11 30 4 15 94	216 1025 845 582 907 206 159 475 1133 333 741 1110 654 812 829 178 283 329 820	2 7	MSH10	SAMN02360659	PRJNA224883	GCA_000481965.1	Scaffold	6.50401	66.4	-	unknown	-	-	-	-	-	-	Mt. St. Helens	none	US
Pseudomonas_aeruginosa_MSH3	3	L351 L83 L8	689	39 5 11 30 4 15 94	216 1025 845 582 907 206 159 475 1133 333 741 1110 654 812 829 178 283 329 820	2 7	MSH3	SAMN02360658	PRJNA224884	GCA_000481985.1	Scaffold	6.50709	66.4	-	unknown	-	-	-	-	-	-	-	none	none
Pseudomonas_aeruginosa_NCMG1179_DNA	2	L341 L342	1285	6 5 12 3 3 6 7	1144 762 452 701 1089 848 491 696 48 322 525 939 548 770 614 455 71 844 694 1606 808 437 478 807 433	12 21	NCGM1179	-	PRJNA182047	GCA_000291745.1	Scaffold	7.0597	66	22038962	nonCF	2010	-	-	no	-	-	-	Tokyo	JP
Pseudomonas_aeruginosa_PA103	0	-	298	18 4 13 3 1 17 13	-	NA	PA103	SAMN02951864	PRJNA224116	GCA_000611975.1	Scaffold	6.71761	66.1	-	human	-	-	-	-	-	-	-	none	none
Pseudomonas_aeruginosa_PA14	2	L173 L43	253	4 4 16 12 1 6 3	151 887 338 597 211 1120 312 232 85 958 20 697 1057 45 704 1112 533 348 284 891 98 123 229 227 166 1049 56 1107 417 476 298 721 293	10 17	PA14	SAMN02596971	PRJNA206373	GCA_000404265.1	Scaffold	6.57708	66.3	-	nonCF	-	-	-	-	-	-	-	none	none
Pseudomonas_aeruginosa_PA99	0	-	463	6 5 5 3 1 6 3	-	NA	PA99	SAMN02951865	PRJNA224116	GCA_000611995.1	Scaffold	6.34499	66.1	-	nonCF	-	-	-	-	-	-	-	none	none
Pseudomonas_aeruginosa_PAK	0	-	693	11 5 11 11 4 4 14	-	NA	PAK-1	SAMN02596970	PRJNA206372	GCA_000408865.1	Scaffold	6.40883	66.4	-	unknown	-	-	-	-	-	-	-	none	none
Pseudomonas_aeruginosa_PAO1_GFP	0	-	549	7 5 12 3 4 1 7	-	NA	PAO1-GFP	SAMN02402446	PRJNA224116	GCA_000629345.1	Scaffold	6.28071	66.5	-	human	-	-	-	-	-	-	-	none	none
Pseudomonas_aeruginosa_PS42	0	-	832	6 4 1 3 1 4 10	-	NA	PS42	SAMN02360753	PRJNA219943	GCA_000520195.1	Scaffold	7.53221	65.5	-	unknown	-	-	-	-	-	-	-	none	none
Pseudomonas_aeruginosa_PS50	0	-	377	103 8 5 5 1 6 4	-	NA	PS50	SAMN02360754	PRJNA224116	GCA_000520175.1	Scaffold	6.90445	66	-	unknown	-	-	-	-	-	-	-	none	none
Pseudomonas_aeruginosa_PS75	4	L432 L433 L433 L434	10027	11 5 3 3 8 20 9	1085 157 28 1206 270 131 68 176 796 857 1072 1070 407 2 520 521 8 934 775 1095 990 542 560 588 380 846 786 356 1685 1686 921 801 1002 683	3	PS75	SAMN02402445	PRJNA224116	GCA_000629365.1	Scaffold	6.34006	66.5	-	human	-	-	-	-	-	-	-	none	none
Pseudomonas_aeruginosa_S35004	0	-	179	36 27 28 3 4 13 7	-	NA	S35004	SAMN02360671	PRJNA224871	GCA_000481725.1	Scaffold	7.00298	66.1	-	unknown	-	-	-	-	-	-	-	none	none
Pseudomonas_aeruginosa_S54485	1	L12	308	13 4 5 5 12 7 15	1050 605 746 651 228 325 102 516	NA	S54485	SAMN02360666	PRJNA224876	GCA_000481825.1	Scaffold	7.00577	66	-	unknown	-	-	-	-	-	-	-	none	none
Pseudomonas_aeruginosa_str._Stone_130	1	L359	348	22 20 11 3 3 3 7	1609 1608 318 852 853 1617 1619 345 384 1101 280	6	Stone 130	SAMN01779569	PRJNA202769	GCA_000478465.2	Scaffold	7.4954	65.4	-	unknown	-	-	-	-	-	-	-	none	none
Pseudomonas_aeruginosa_strain_PAG	0	-	155	28 5 36 3 3 13 7	-	NA	PAG	SAMN02870863	PRJNA224116	GCA_000743405.1	Scaffold	6.82028	66.1	-	unknown	-	-	-	-	-	-	-	none	none
Pseudomonas_aeruginosa_U2504	0	-	235	38 11 3 13 1 2 4	-	NA	U2504	SAMN02360668	PRJNA224874	GCA_000481785.1	Scaffold	7.09654	65.9	-	unknown	-	-	-	-	-	-	-	none	none
Pseudomonas_aeruginosa_UDL	6	L397 L398 L399 L99 L400 L30	10017	11 3 11 3 3 10 10	623 604 593 1101 559 303 598 453 632 456 144 919 1123 275 129 83 318 1669 591 143 647 592 280 48 345 910 894 29 819 527 403 254 988 420 220 937 441 374 752 1096 448 142 438 443 563 677 1098 1668 567 77 1667 108 989 507 384 165 484 160 480 964 1042 844 1047 694 1188 19 528 955 51 1100 1606 414 518 355 410 352 474 1059 279 1666 1665 820	1 2 6 12	UDL	SAMN02360665	PRJNA224877	GCA_000481845.1	Scaffold	6.30517	66.5	-	unknown	-	-	-	-	-	-	-	none	none
Pseudomonas_aeruginosa_X13273	0	-	308	13 4 5 5 12 7 15	-	NA	X13273	SAMN02360672	PRJNA224870	GCA_000481705.1	Scaffold	7.04343	66	-	unknown	-	-	-	-	-	-	-	none	none
Pseudomonas_aeruginosa_X24509	0	-	527	16 52 11 85 59 15 10	-	NA	X24509	SAMN02360664	PRJNA224878	GCA_000481865.1	Scaffold	6.45275	66.3	-	unknown	-	-	-	-	-	-	-	none	none
Pseudomonas_aeruginosa_Z61	2	L406 L407	244	17 5 12 3 14 4 7	1480 67 837 49 1018 1399 1398 1400 815 995 650 464 267 162 785 916 1021 14 1022 18 1450 648 292	NA	Z61	SAMN02360713	PRJNA224116	GCA_000520215.1	Scaffold	6.56465	66.3	-	unknown	-	-	-	-	-	-	-	none	none
SMC4384	2	L261 L262	-	- - - - - - -	1269 1268 1263 1262 1261 1260 1267 1266 1265 660 1076 1256 1257 1254 1255 1252 1253 1250 1251 1258 1259 1234 1235 1236 1237 1231 1232 1233 1270 1271 1272 1273 1238 1239 1264 105 1241 1240 1243 1242 1245 1244 1247 1246 1249 1248 1002	35 36	-	-	-	-	Amplicon	-	-	21081758	nonCF	2009	6	18	-	-	-	Aravind Eye Hospital	Madurai	IN
SMC4385	2	L263 L264	-	- - - - - - -	1278 1279 1287 1281 1280 1283 1282 1289 1274 1275 1276 1277 1284 1285 559 1288	NA	-	-	-	-	Amplicon	-	-	21081758	nonCF	2009	6	23	-	-	-	Aravind Eye Hospital	Madurai	IN
SMC4386	2	L265 L266	-	- - - - - - -	753 1024 584 694 48 608 689 430 400 1292 485 1290 1081 408	12	-	-	-	-	Amplicon	-	-	21081758	nonCF	2009	7	23	-	-	-	Aravind Eye Hospital	Madurai	IN
SMC4387	2	L267 L268	-	- - - - - - -	1304 1300 1301 48 1303 450 1302 1081 614 1298 1299 689 430 1293 694 1296 1297 1294 1295	12	-	-	-	-	Amplicon	-	-	21081758	nonCF	2009	7	31	-	-	-	Aravind Eye Hospital	Madurai	IN
SMC4388	2	L269 L270	-	- - - - - - -	882 1306 1307 1308 1309 258 89 494 237 796 857 972 876 956 547 895 1130 222 787 15 840 1009 805	31	-	-	-	-	Amplicon	-	-	21081758	nonCF	2009	8	5	-	-	-	Aravind Eye Hospital	Madurai	IN
SMC4389	4	L271 L272 L273 L274	-	- - - - - - -	1322 1323 1320 1321 1326 1327 1325 450 1341 1328 1329 1344 608 764 1347 1346 1358 1355 1351 1356 694 1343 838 1359 1340 1354 1352 1350 549 1342 1317 1316 584 1314 1339 1338 1335 1334 1337 1336 1331 1330 1319 1318 1333 1357 1332 1348 1353 1345 860 689 1360 721 1349 729	12 19	-	-	-	-	Amplicon	-	-	21081758	nonCF	2009	8	25	-	-	-	Aravind Eye Hospital	Madurai	IN
SMC4390	2	L275 L276	-	- - - - - - -	604 157 551 19 356 1371 1370 1373 1372 1375 1374 1377 1376 1379 188 1098 480 846 946 1382 34 1366 1367 1364 1365 1362 1363 1100 1361 1384 1385 1383 1380 1381 1368 1369	1 18	-	-	-	-	Amplicon	-	-	21081758	nonCF	2009	8	31	-	-	-	Aravind Eye Hospital	Madurai	IN
SMC4391	2	L39 L277	-	- - - - - - -	796 787 15 972 840 876 1309 1111 258 89 547 1009 494 237 805	31	-	-	-	-	Amplicon	-	-	21081758	nonCF	2009	9	16	-	-	-	Aravind Eye Hospital	Madurai	IN
SMC4392	2	L278 L279	-	- - - - - - -	1392 1156 1394 1078 879 33 310 998 1395 1202 182 1189 1388 1397 1396 423 1387 1393 139 1391 1390	NA	-	-	-	-	Amplicon	-	-	21081758	nonCF	2009	9	16	-	-	-	Aravind Eye Hospital	Madurai	IN
SMC4393	2	L280 L281	-	- - - - - - -	555 67 1421 1420 1423 1422 1425 1424 1427 49 1428 1335 1409 1018 1399 1398 1403 1402 1400 1407 1406 1405 1404 995 1414 650 896 1024 674 464 1099 1354 267 1411 162 837 785 916 1021 14 1022 18 1426 37 815 1418 1419 1410 648 1412 1413 292 1415 1416 1417	11	-	-	-	-	Amplicon	-	-	21081758	nonCF	2009	9	24	-	-	-	Aravind Eye Hospital	Madurai	IN
SMC4394	2	L282 L283	-	- - - - - - -	555 174 1420 1423 1422 1425 1424 1429 1338 896 1437 674 1099 14 1436 1024 1434 1435 1432 1433 1430 1431 37 1438 1418 1419 1416 1046 1415 805 1417	11 31	-	-	-	-	Amplicon	-	-	21081758	nonCF	2009	11	12	-	-	-	Aravind Eye Hospital	Madurai	IN
SMC4395	2	L284 L285	-	- - - - - - -	197 117 499 1425 1427 835 1446 1445 1444 1443 1442 1441 1440 189 1449 1448 776 1117 896 869 1068 1450 926	5 11	-	-	-	-	Amplicon	-	-	21081758	nonCF	2009	11	24	-	-	-	Aravind Eye Hospital	Madurai	IN
SMC4396	2	L108 L286	-	- - - - - - -	604 395 1056 19 1098 34 1100 480	1	-	-	-	-	Amplicon	-	-	21081758	nonCF	2009	11	25	-	-	-	Aravind Eye Hospital	Madurai	IN
SMC4485	2	L170 L40	-	- - - - - - -	151 887 338 211 1120 312 232 85 958 20 697 1057 45 704 1112 348 284 891 123 229 227 166 1049 56 1107 417 476 721 293	10 17	-	-	-	-	Amplicon	-	-	21081758	nonCF	1994	7	-	-	-	-	University of Pittsburgh	Pittsburgh	US
SMC4486	2	L170 L40	-	- - - - - - -	151 887 338 211 1120 312 232 85 958 20 697 1057 45 704 1112 348 284 891 123 229 227 166 1049 56 1107 417 476 721 293	10 17	-	-	-	-	Amplicon	-	-	21081758	nonCF	1991	9	-	-	-	-	University of Pittsburgh	Pittsburgh	US
SMC4487	2	L170 L288	-	- - - - - - -	151 958 417 887 338 891 1120 1049 45 211 704 293 1107 123 476 721 166 284 232	10 17	-	-	-	-	Amplicon	-	-	21081758	nonCF	1998	6	-	-	-	-	University of Pittsburgh	Pittsburgh	US
SMC4488	2	L289 L290	-	- - - - - - -	151 958 697 887 338 1057 1120 312 1049 56 293 1112 229 721 227 20 166 348 284 232 85	10 17	-	-	-	-	Amplicon	-	-	21081758	nonCF	1999	12	14	-	-	-	Dartmouth Hitchcock Medical Center	Hanover	US
SMC4489	4	L176 L291 L292 L71	-	- - - - - - -	1141 744 1082 596 450 629 264 331 608 314 1106 620 397 110 277 203 1454 48 40 429 1113 1117 366 503 816 408 753 584 757 184 140 610 711 511 488 485 409 869 242 960 948 861 57 30 472 536 1006 689 1012 803 684 375 926 557	5 12 20 25	-	-	-	-	Amplicon	-	-	21081758	nonCF	1994	5	-	-	-	-	University of Pittsburgh	Pittsburgh	US
SMC4490	2	L293 L294	-	- - - - - - -	555 67 1421 1420 1423 1422 1425 1424 1427 1426 1428 1335 1409 1399 1398 1403 1402 1400 1407 1406 1405 1404 995 1414 896 674 1099 1354 267 162 837 1024 916 18 37 815 1418 1419 1457 1410 1411 1413 292 1415 1416 1417	11	-	-	-	-	Amplicon	-	-	21081758	nonCF	1998	10	-	-	-	-	University of Pittsburgh	Pittsburgh	US
SMC4491	2	L295 L296	-	- - - - - - -	339 338 764 887 81 626 656 1469 1468 545 1465 1464 1467 1466 1461 284 1034 1462 779 166 901 1107 1470 1463 721 370 1458	17	-	-	-	-	Amplicon	-	-	21081758	nonCF	1994	8	-	-	-	-	University of Pittsburgh	Pittsburgh	US
SMC4492	2	L297 L298	-	- - - - - - -	1160 159 666 336 395 178 83 527 814 206 394 220 964 907 1472 1473 1476 1477 1474 1475 1478 820	2	-	-	-	-	Amplicon	-	-	21081758	nonCF	1997	7	-	-	-	-	University of Pittsburgh	Pittsburgh	US
SMC4493	2	L170 L40	-	- - - - - - -	151 887 338 211 1120 312 232 85 958 20 697 1057 45 704 1112 348 284 891 123 229 227 166 1049 56 1107 417 476 721 293	10 17	-	-	-	-	Amplicon	-	-	21081758	nonCF	1997	9	-	-	-	-	University of Pittsburgh	Pittsburgh	US
SMC4494	2	L299 L300	-	- - - - - - -	154 1081 596 450 629 608 130 110 277 694 23 429 938 503 427 408 753 584 634 140 127 389 485 48 861 424 472 536 689 816 826 375 430 557	12 20	-	-	-	-	Amplicon	-	-	21081758	CF	2002	12	13	-	-	-	Dartmouth Hitchcock Medical Center	Hanover	US
SMC4495	2	L301 L32	-	- - - - - - -	604 559 83 951 524 405 527 653 155 220 349 677 1098 589 77 75 168 249 1030 480 39 1188 19 723 1100 922	1 2	-	-	-	-	Amplicon	-	-	21081758	nonCF	1997	7	-	-	-	-	University of Pittsburgh	Pittsburgh	US
SMC4496	2	L302 L303	-	- - - - - - -	555 1484 916 1483 1482 1481 1480 1485 67 1421 1420 1423 1422 1425 1424 1427 49 1428 1335 1409 1018 1399 1398 1403 1402 1400 1407 1406 1405 1404 995 1414 650 896 1024 674 464 1099 1354 267 1411 162 837 785 1413 1021 14 18 1426 37 815 1418 1419 1450 1410 648 1479 292 1415 1416 1417	11	-	-	-	-	Amplicon	-	-	21081758	nonCF	1994	10	-	-	-	-	University of Pittsburgh	Pittsburgh	US
SMC4497	2	L304 L305	-	- - - - - - -	151 887 338 211 1120 312 1487 1486 1489 1488 232 85 958 20 697 1057 45 704 1112 348 284 891 1490 123 229 227 166 1049 56 1107 417 476 721 293	10 17	-	-	-	-	Amplicon	-	-	21081758	nonCF	1996	7	-	-	-	-	University of Pittsburgh	Pittsburgh	US
SMC4498	2	L306 L307	-	- - - - - - -	429 584 48 140 596 861 610 277 110 608 472 536 1492 816 488 485 694 557 430 408	12 20	-	-	-	-	Amplicon	-	-	21081758	CF	2002	12	13	-	-	-	Dartmouth Hitchcock Medical Center	Hanover	US
SMC4499	2	L289 L290	-	- - - - - - -	151 958 697 887 338 1057 1120 312 1049 56 293 1112 229 721 227 20 166 348 284 232 85	10 17	-	-	-	-	Amplicon	-	-	21081758	nonCF	1999	12	14	-	-	-	Dartmouth Hitchcock Medical Center	Hanover	US
SMC4500	2	L170 L309	-	- - - - - - -	151 887 338 211 1120 312 232 85 958 417 697 1057 45 704 1112 348 284 891 1493 229 227 166 1049 56 1107 123 476 721 293	10 17	-	-	-	-	Amplicon	-	-	21081758	nonCF	1997	12	-	-	-	-	University of Pittsburgh	Pittsburgh	US
SMC4501	2	L310 L230	-	- - - - - - -	216 882 768 159 666 761 498 394 494 796 857 972 288 956 1110 654 2 467 336 895 206 1087 1130 178 106 222 649	2	-	-	-	-	Amplicon	-	-	21081758	nonCF	1999	12	14	-	-	-	Dartmouth Hitchcock Medical Center	Hanover	US
SMC4502	2	L312 L313	-	- - - - - - -	594 65 174 543 978 1502 1503 1500 347 1504 1505 364 149 1501 321 38 15 1046 782 732 372 805	31 38	-	-	-	-	Amplicon	-	-	21081758	nonCF	1999	11	3	-	-	-	Dartmouth Hitchcock Medical Center	Hanover	US
SMC4503	2	L314 L315	-	- - - - - - -	1144 762 452 701 1089 491 696 48 322 525 939 1506 1507 1508 770 71 548 844 694 848 808 478	12	-	-	-	-	Amplicon	-	-	21081758	nonCF	1999	11	29	-	-	-	Dartmouth Hitchcock Medical Center	Hanover	US
SMC4504	2	L316 L317	-	- - - - - - -	151 891 417 887 338 211 1120 1049 45 1510 704 293 1107 123 476 721 166 1509 1511 284 232	10 17	-	-	-	-	Amplicon	-	-	21081758	nonCF	1993	8	-	-	-	-	University of Pittsburgh	Pittsburgh	US
SMC4505	2	L318 L32	-	- - - - - - -	604 559 83 524 405 527 653 155 220 349 677 1098 589 77 75 168 249 1030 480 39 1188 19 723 1100 922	1 2	-	-	-	-	Amplicon	-	-	21081758	nonCF	1999	10	12	-	-	-	Dartmouth Hitchcock Medical Center	Hanover	US
SMC4506	2	L319 L320	-	- - - - - - -	1518 1523 304 1524 1525 1113 1519 1521 1522 1514 1515 1520 1517 1513 1512	NA	-	-	-	-	Amplicon	-	-	21081758	nonCF	1999	11	8	-	-	-	Dartmouth Hitchcock Medical Center	Hanover	US
SMC4507	2	L321 L322	-	- - - - - - -	216 1160 159 666 1203 178 1192 1110 1526 1527 992 1010 1529 1211 206 1528 229 1025 907 860 1531 729	2 19	-	-	-	-	Amplicon	-	-	21081758	nonCF	1994	9	-	-	-	-	University of Pittsburgh	Pittsburgh	US
SMC4508	2	L301 L32	-	- - - - - - -	604 559 83 951 524 405 527 653 155 220 349 677 1098 589 77 75 168 249 1030 480 39 1188 19 723 1100 922	1 2	-	-	-	-	Amplicon	-	-	21081758	nonCF	1998	2	-	-	-	-	University of Pittsburgh	Pittsburgh	US
SMC4509	2	L323 L324	-	- - - - - - -	1160 1080 218 574 395 83 250 690 695 954 527 402 814 147 1090 756 565 77 246 387 79 220 964 842 945 1472 1473 260 1532 1474 680 517	2 4	-	-	-	-	Amplicon	-	-	21081758	nonCF	1999	10	20	-	-	-	Dartmouth Hitchcock Medical Center	Hanover	US
SMC4511	1	L325	-	- - - - - - -	900 15 1540 1534 1538 1537 1536 1535 89 1533 65 174 1539 125	31	-	-	-	-	Amplicon	-	-	21081758	CF	2002	12	13	-	-	-	Dartmouth Hitchcock Medical Center	Hanover	US
SMC4512	2	L326 L327	-	- - - - - - -	555 1546 1547 1544 1545 1542 1543 1541 859 1548 1549 739 1561 1562 1563 1449 1448 902 1214 1550 1137 1099 1560 1424 1551 10 1553 1552 1555 1554 1557 1556 896 1558 1423 37 1559 1450	11	-	-	-	-	Amplicon	-	-	21081758	CF	2002	12	13	-	-	-	Dartmouth Hitchcock Medical Center	Hanover	US
SMC4513	2	L301 L32	-	- - - - - - -	604 559 83 951 524 405 527 653 155 220 349 677 1098 589 77 75 168 249 1030 480 39 1188 19 723 1100 922	1 2	-	-	-	-	Amplicon	-	-	21081758	nonCF	1990	11	-	-	-	-	University of Pittsburgh	Pittsburgh	US
SMC4515	2	L170 L328	-	- - - - - - -	151 887 338 211 1120 312 232 85 958 20 697 45 704 1112 348 284 891 123 229 227 166 1564 1049 56 1107 417 476 721 293	10 17	-	-	-	-	Amplicon	-	-	21081758	nonCF	1995	10	-	-	-	-	University of Pittsburgh	Pittsburgh	US
SMC4516	2	L329 L32	-	- - - - - - -	604 39 559 1188 19 677 1098 77 653 405 527 723 1100 83 220 249 480	1 2	-	-	-	-	Amplicon	-	-	21081758	nonCF	1999	10	20	-	-	-	Dartmouth Hitchcock Medical Center	Hanover	US
SMC4517	2	L330 L331	-	- - - - - - -	1582 1583 1580 1581 1568 1569 545 1396 1395 1394 1393 1392 1391 1567 1570 1579 1578 1388 1566 1573 1572 1571 1387 1577 1576 1575 1574	NA	-	-	-	-	Amplicon	-	-	21081758	nonCF	1997	7	-	-	-	-	University of Pittsburgh	Pittsburgh	US
SMC4518	2	L329 L32	-	- - - - - - -	604 39 559 1188 19 677 1098 77 653 405 527 723 1100 83 220 249 480	1 2	-	-	-	-	Amplicon	-	-	21081758	nonCF	1999	12	14	-	-	-	Dartmouth Hitchcock Medical Center	Hanover	US

## Sheet: SpacerSeqs
1	AAAAACATCGGTCGGCACAGCCAATGGCACGC
2	AAAACGAGCCACGGGTGTCGGCCTTCGACTCA
3	AAAATCTGATGCCGACCATCGTGATTTCGAAC
4	AAACACCGTCACAGCCCAAAAAATTCATGCTT
5	AAACCGCCAAGCTGCTGAGGGCCAATGAGGCC
6	AAACTCATCAGGCACCGGCAGCGCAATCAACT
7	AAACTGGTGGCCCGCTTCCCCGAGGGGTACCA
8	AAAGAGGCTGCGCAGCACCGACGCACCTTCGT
9	AAAGCGGGCATGACGTTCAACCCCAACAGCCG
10	AAAGTAAAAGTCGAAGCCAGACTTCATACAGC
11	AAATAAAGAGTGCCTTTCTTACTGCTGATCAA
12	AAATGAAGGGCAGGGGGGATGACTATGAAACC
13	AACAGCATGGCGTCCACCCGTACCGCCCTCAT
14	AACATCCAGCCCGAGCTGAGCGATATCCCCCG
15	AACATCGACGGGTCGAACTGCTCCGGCACCTG
16	AACCAGCGTCCAGCGCGGCCTCGGCTACCAGGC
17	AACCAGCGTGTCGACGCCGAGGCCCAGGCACG
18	AACCAGCGTGTCGATGCCGAAGCGAAGGCCCG
19	AACCGGAGCCTTCGGGCCGCGTTGGGATCCAC
20	AACGAAACAGGCCCAGCACAGCCGCTTGATAA
21	AACGATACGACGGCCTGCCCGACTTCCTGGGG
22	AACGCCCAGCGCCAGCGGGAGAAACGCCAGCG
23	AACGCGATATCGGACAGCGAACCGCCAGCGTG
24	AACGCGTCCAACGTGCTAGCCAAGGCCACCCG
25	AACGCGTTGAACCGCTGTCGTCGGTGAACTTC
26	AACGGACAAGACTTCTTTTTCGCCCGCTTCAG
27	AACGGACCGATGCCATCGTCGGCACGCTCGTA
28	AACGGGCCGAAGACAGCCCCGCTGGCCACAGC
29	AACGGGGCGAACTCCACCGGGATGCCGAACAG
30	AACTCAAAATTGCCCAAGCAAACCGCGGGATA
31	AACTCAAAATTGCCCAATCAAACCGCGGGATA
32	AACTGGGACGTTCGCAGCCCCATGATTTCCGC
33	AACTGGTCGTGGCGCGGGATCACCGACCGACG
34	AACTTCCGGCCAGGCCGAGGGCGACACTTACA
35	AACTTGAATCCCTTGCAGAAGAAGTTCGCGCC
36	AAGAAGATGAACCGCGACGACCACCGATAGGA
37	AAGACGTGGCAGGCGGCCTACAACCACGACGA
38	AAGAGGAGCCTGAACATGGCCCAAATTTCTAA
39	AAGAGTCGCGGCGACAACTACCAGACGTCCGC
40	AAGATGGTCGACGTGCTGATCCTGGCAATGCG
41	AAGATGGTCGACGTGCTTAACCTGGCAATGCG
42	AAGATGGTCGACGTGGTGATCCTGGCAATGCG
43	AAGCAGATCCACGACTTCGTGAACGAGTGTGG
44	AAGCAGGTGGGCATGTTCACCGCGCCGCAGCC
45	AAGCCGGGCCGATGTTCGAGCCTGGCTGCGTG
46	AAGCTCAAGCAGTCGATCAGCGGGCCGGTGGC
47	AAGCTGTTGGCCGAGCATCGACACCGCGTAGA
48	AAGGACCGCGTCCGCGTGCTGCTGGAGACGAT
49	AAGGACTCTGATCTCTTGACTCACCATTTCCT
50	AAGGAGCACCACGACATGGTCAGAGCAAACCC
51	AAGGCCGACGCCGACCTGGAAGTCCTCCAGCT
52	AAGGGAGGCGCGCGTGGCTGACTTCGTGCTGC
53	AAGGGGCATTTCCTGATCATCCGAGGAGATCGC
54	AAGGGGCGGCTCTTCAATTGGCAGGTCGAGAT
55	AAGGTCAATTCCCAGGTGAAGCAACTGGTGGC
56	AAGGTGACGATGCACAGCTGTTGCGCGCGGTT
57	AAGTGCAAGAGAAGGGTGCGATTAGCGCCGGA
58	AAGTGCAAGAGAAGTGTGCGATTAGCGCCGGA
59	AAGTGCTGGCACAGTACAGGGACAAGCGGTCC
60	AAGTGGCTGAACTCCGCCTCGGATTGGAGCGA
61	AATAGCCGGCCTGCGCATTCCAACGCCAGATG
62	AATATGAACATTAGGTACATATCAGGCGGGAA
63	AATCAGATCCCTCGCCGAGCGGCGCATCATTG
64	AATCAGTCGCGCCCCATTGGGCACCGTCTACG
65	AATCCAGGTGACGTCGTGCATCTGGGACTCGT
66	AATCCCGACTTGGCGTCGTTGATAGCCACCTC
67	AATCCGAGGCGGAGTTCAGCCACTTGGCATAG
68	AATCCGTCCAGGCGGAGTACGCAACCACCGTC
69	AATCCTCTGCGCCGCGATCGGCCAGTTCCCCG
70	AATCGAAAACATCAGCGTCACAATCAATGCAC
71	AATCGCAAGCGCATGGTGACCGGTTATCGTGA
72	AATCGGATCGGCGCCACTGGTCCCCCACTTGC
73	AATCGGCAGCGTCGAACACCGGCTACCGATCG
74	AATCGGGGCTTTCTTGATATCCGTCCAAGCCT
75	AATCTGAAACGCATTGGCGAAATACACCACCG
76	AATGAGAAGTCCGCGTGCCCCTATGAATCGGA
77	AATGCGGTCCTGCGCATCCGAACTGGTAAGTG
78	AATGCGTGTCGAGCGTTGGTGCTGGGATGCCG
79	AATGGCAGCAGCGCGAAAAGCTCGCGGAGTTC
80	AATTGCAGGTGACCGACAGGCTTGCGGTACCA
81	AATTGCGGCACGATTGAGGATCACCCAAGCTA
82	ACAACAGCCGTTCGTCGGAGTTGACCATGCGT
83	ACAACATCAATCGCCTGATGCTGGGGCACCTG
84	ACAACGCCTTCGAAGACCTGGGCGGCTTCGTA
85	ACAAGACGCTCATCGACGGCAGCATCGAGACG
86	ACAAGTTGCCGCTGTCGAAGGTGACGACGACCG
87	ACACAGAATAAAAGTGAAATATCCGAGATCAA
88	ACACATCACTGTTCTGCGGTACGTCGTGCCAT
89	ACACCCTAGGCTTCGCATAATGTGCAGACGTT
90	ACAGTCGGTCATCTTTCACGCGACAAGTAATG
91	ACATCAGCGCCGCGGTAGCCGATGCCGATATCT
92	ACATGCCCGAACACAGGGGCGCCCCATCCGGC
93	ACATGCCGAGCAGTTCTTTCCGCCCAGGCACG
94	ACCAACCGCAGATGACCGACAGGACGGCGATA
95	ACCAACGCCCAGCGCCAGCGGGAGAAGCGCCA
96	ACCAATGGACCAGCAATCGAACTCAAGAACGA
97	ACCACCAAGATGGTCCAGGCCGTGCGTTCGAT
98	ACCACCCGCTACCACCGGCAGCCGCACCGGCC
99	ACCACCGTCTGCTCAACCGAGCTGTCCAACCG
100	ACCACGAACGAACAGTTTTTTCAGGTTTTTCA
101	ACCACTTCGCCACGAACGGCCAGATAGCGGGC
102	ACCAGAGCCTGTGGATTCGGGCCGCCAAGGAA
103	ACCATCCCCGGCCACGGGTTGCCCGACACCTG
104	ACCATGGCGGCACGGCCAGGTGCGGCGACTTAT
105	ACCCAGCGCCGCCGGGATCTTCTCCGCCACCT
106	ACCCAGGACGCCATCCGGCGCATGAGCGAACG
107	ACCCAGGACGCCATCGGGCGCATGAGCGAACG
108	ACCCAGGTTGCTGAATACGTAGTCCTTGGCCT
109	ACCCAGTGAAATCAGTCCCCGCGCTCGTATCG
110	ACCCGGCGAAACCCTGCATATCGGCGACAACA
111	ACCCTTGCGCGCAGTGCTGCGACTTCCTCCGT
112	ACCGAATCCGCGACTCGTACCGAGTCGCAAAC
113	ACCGAGGAAGCCGAGCGCGTCGTTCTCCAACT
114	ACCGCAATCCGTCAGTTCCAGTTCCGGGACAT
115	ACCGCCCCACTGCTCAAAGGCGCGTGGTGCAG
116	ACCGCCGGCCAGCACACCCCTTGGTCGTTCGC
117	ACCGGCGCCGACTGGCCTTCGATCCAGATAAC
118	ACCTCAAGCGGAAAGCAGATCGGCCGGACGTT
119	ACCTTCGGACACCAGCACAACACGCGACGTCTT
120	ACCTTTCCGACGACGCACTGCGCGTTGATATG
121	ACGAACAGCGCTGCGAACTCGCCAAGGTCTGG
122	ACGAACGAACAGTTTTTTCAGGTTTTTCATAG
123	ACGAAGCAGATCGCCGAATGCGGCGTCAGCGC
124	ACGACGACGGCCAGCAACAGCGTCACCCTCGG
125	ACGACGGCCGCCTTGCGGATCTCGGCAGCGGA
126	ACGAGGCATGGTTGAATCGCCCACAGGGCGGC
127	ACGATCCCGACCGCCAAGATTGGCCGTCGCCG
128	ACGATGATCAGCTTCCACGGCGGCCGCGGCTT
129	ACGATGGCCGGGTGATCGGTATCCCTGATCAC
130	ACGATGGCGTCCAGCAGGGTCGGCTCGATGTT
131	ACGCAACGACCGTCCGCCGTCGCGTCGCCGCC
132	ACGCCGCGCTTGATGCTCTATCCATCCGAAGG
133	ACGGCCATTCCGTCGATATCCGAGGAGACTGC
134	ACGGGCGGGCCGTCGGTGCCGATGCTGACCGT
135	ACGGTGTCGCCGCAGCTTTACGCCCTGGCGTT
136	ACGTCAATGCAGAACTCGAACGTCGTGTGCAT
137	ACGTCCATGCAGAACTCGAACGTCGTGTGCAT
138	ACGTCGGAACGCAACTACCTGACCGCGTTGGT
139	ACGTCTGAAACGACTTCACCGGGACGAAGCGG
140	ACGTTCTTGTGCTTCTTGCCGGTCAAATCCGC
141	ACGTTGCCCCCATCCTGACCATCAACGGAGCAA
142	ACTACATCACGATCGCGGTCGGGGCACAGCAA
143	ACTATATCTAGTAACGGTTTCAACTTGTCCTG
144	ACTCCGGCTCAGCCACCGGCAGTACCCCGGCC
145	ACTCGAAGAACTTCACAACCGCAGAAGTCATC
146	ACTCGCCTGCTGGCTGACTGGGTAACCTTTAG
147	ACTCTGCGCCAGAGGTCAGCACCAGAAGATCA
148	ACTGAAAGACTCAGAAATCGTGCACGCCTTCC
149	ACTGACGACCGTCACGCTGACCCGACCGGAGA
150	ACTGGAGAACGGGCTTGCCTTCTTTGTAGAGC
151	ACTGGAGATACGTGCACAGATCGGACGACACG
152	ACTGGCGATAGGGTTCATCGTCACGTTTCAGG
153	ACTGGGCTTCGCGGGAGAGGCTTCCAAAACTT
154	ACTGGTACCGCGCGGGCAATCAGCGAACCCGCG
155	ACTGTTCGAGTCGCGAATGACTCGGTGAACTA
156	ACTTACGCGATGGGGCTGGATGATTGGGGCGC
157	ACTTCTGCGCCTGACGCGTCGGTCATGACGAT
158	ACTTGACCGGGCCGAACTCCATTGCCTCCTTG
159	ACTTGATGAACTTGCCGACGCTGGGCGCGAAG
160	ACTTGCAGGCAGCATTCAGCAATGCCTGGAAA
161	ACTTGGAAGCTCCCATTCGCCGGCTTCAGAAC
162	AGAAACGCATCCAGCGATACGAAGATGCACTC
163	AGAAAGAACAGGGGGTTGACGCAACGAGAAGT
164	AGAAAGCCAAGATCTACCGCTGGAGAAAGGCG
165	AGAAAGCGCCCCGGGTGGGGCGCTGTATCGAG
166	AGAACATGGCCCGGCTCCCGACGTTGCTGCGG
167	AGAACCTCGTACGGCCACCTTCGGACACCAGC
168	AGAACGAAAACTGCTAGCGGCGACGATACCCG
169	AGAACGAGCCACGGGGATCGGCCTTCGACTCA
170	AGAACGAGCCACGGGTATCGGCCTTCGACTCA
171	AGAACGAGCCCCGTGTATCGGCTTTGGACTCA
172	AGAAGCGCATCCAGCGATACGAAGATGCACTC
173	AGAAGCTGGAGCGACGGCTGGCGGCAATTCGT
174	AGAAGGCCGGGGTCCGTGTGTGGCGCATTGAC
175	AGAATGGCCTCCAGCCCCAGCGAATGGCCTGG
176	AGACAATCCGGACCTGCCGCCCAGGACGATCT
177	AGACCGAGGACGGCTCGAAAACTCGGATGATC
178	AGACGATCCGCGCATTGACGACGGGCGGGCCG
179	AGACGCTGCGCTTGTTCCGCGTGGCGCTGTAGT
180	AGAGACACTGGCTGGGCCGGAACCCAGCTCAG
181	AGAGCGCTCTGGTGGACGGCTGGGTACGACGA
182	AGATCACCGAGCGCTATTCGGAGCCGGCCGAA
183	AGCAAAGCCACGTGTACGAATGAAGTTCTCGC
184	AGCAACACCAGCAGCAACGATTACAAGTGGTT
185	AGCAACACCAGCAGCACCGATTACAAGTGGTT
186	AGCAACACCGGCAACCGCTCGGCAGCCAGCAA
187	AGCAACGCGAGCGGCGCGAGATCGCGGTTCGG
188	AGCAAGGCATCCGGAAACGGGCCTTGGGTCAC
189	AGCAATGGAAAGCAGCGATGTGACCCGACCCG
190	AGCACCAGGACCGAACCAGGCGGCGCAAAGTC
191	AGCACCTGGCAGACCGGTGCGCAGATAGAGCA
192	AGCACGATTCTGGGTGGCGCGCTGGGCACTCC
193	AGCACGCATTGGTGCTGGTACGAAAATCCACC
194	AGCAGATACCCGAACCACTGGAGGTACATGCA
195	AGCAGCAGATCATCGACAACGCCCGCGCTTCT
196	AGCAGGATGCGCGGCTGATAGCCCAGCACGGA
197	AGCAGTTCGAATTCGTCATCCAGTTCTAAGGT
198	AGCATCGCATCAAATCGTGCAGAACACGATAA
199	AGCATGAGCGCGACCTGCGCGCGCAGATCCAG
200	AGCATGGGAAACCCGTCAAGGCCCGGATACTG
201	AGCCACTCGCGGGCCAGCTCGGGCGATAGCAC
202	AGCCACTGGCATTCGAATGGGCCGGCCGGGAA
203	AGCCATTTCGGCGAAGGGACTGAAGAGGGCCT
204	AGCCATTTCGGCGGAGGGACTGAAGAGGGCCT
205	AGCCGATGGCCCCAGTAGTACCCCGATTAGT
206	AGCCGATGGCCCGCAGTAGTACCCCGATCAGT
207	AGCCGCTGAGCAGCACCTACCGGCACCTGAAGA
208	AGCCGGATCGGATCGCGAGAAATGATCGTGAT
209	AGCCTGCCGGCCCAGGACATGCAAAACCAGGC
210	AGCCTGCCGGCCCAGGACCTGCAAAACCAGGC
211	AGCCTGGCGCCCTTCGAGTCCATCCAGCCCGG
212	AGCGCCTGGACAATGCGCAGCCCAGGCGCTGG
213	AGCGCCTGGCCGAACTGGATCACCCCGTTCTC
214	AGCGGCAACATCACCACCAGCGCGGACATCAG
215	AGCGTGCCATGGCGGCGGTAAGTCAAACCGTT
216	AGCTCGGCCAGCGCAGCCCGGCGCGCTTCGCC
217	AGCTCGGGCGGCAGCACCACCGGTCGCCGGTC
218	AGCTCGGTCGCCCCGGGGCGGCCGGCGTAGTA
219	AGCTGATGCAGCATCGGCAGGTCCAACCCACC
220	AGCTTCGGCACCCTGATGCGCGCCGTCGAGGG
221	AGGAAACCAGAGCAGGAGGATGGACTATGACC
222	AGGAACACGCTCGAAGCGTCCAGCACCCTTGGC
223	AGGAACGGCGTGCCCTTTTCGTTGGAGATCGT
224	AGGAAGGCAAGAACATCGACGGCCTGCGCGCG
225	AGGAAGTGGAAATTCCATCGTTCATTTCGCAG
226	AGGAGCTGCAACTTCTTCCGCCGCCGCTTGCT
227	AGGAGTTTGCGGCCCCGCTCCCTGCGGCTCTC
228	AGGATCGGCCGCAGGTTGCGCTGGAAGTCGCG
229	AGGCAAACAACGGAAAGATCACCACCGAAGGC
230	AGGCACGCATTGCCTTGAAAGGCGTTCTCTTC
231	AGGCACTGCAGGCCTACCGGCGTACCCTGCGC
232	AGGCAGACGAGTACGCGCGGTCTCGCGAAGTG
233	AGGCCAGTGCCGCCACCGGTACCACCGCCCTC
234	AGGCCCGCATCCGCGAGCTGATCGCCGCCGGC
235	AGGCCGATGGAGTAGCCGGACAGCACTGAGCC
236	AGGCGCTGGGCTTCGGCATACTGCTCCGCGGC
237	AGGCTGCCAAGTCGGTGCGCGAGGCCGGCTTT
238	AGGGAACACGGTATGGAACCGGCCGTGGCCGC
239	AGGGAGGGACTGCGTTGCGGGCCTGCTATGAC
240	AGGGCGAAATGGATGTCAAAAAAGTATTCGAA
241	AGGGCGTATCGCTGCGCAACTCAACGTTGACG
242	AGGGCTCCATGGACGGAATGAGTCGGCCCTCC
243	AGGGCTCCATGGACGGGATGAGTCGGCCCTCC
244	AGGGGCCGGCCTCGCAAGGCTGACGCGCTCTC
245	AGGGGTTCGTCCCTGGCCGAGGTGGCCCGCTC
246	AGGTAGACGTCCTCGCCCACACCGATGTCGCG
247	AGGTCAACGACCAGCGTCGGAGCCTCGGGCTT
248	AGGTCCTGTGCTACTACGACAGCCCATAGCTC
249	AGGTCGAGGTGGGCTCGGCGGCGATGATCGAT
250	AGGTCGGGGATGGATCGAACCACCCGCGCGAC
251	AGGTCTTCGAACTCGAACAGCTTCGCGAACTG
252	AGGTGGGCGGCAGCGACGGCGTGCTTGATGCC
253	AGGTTCGTGGCGGACCGGAAAGACCTCAACCG
254	AGGTTGACCAGCATGGCCGGCATCGACAGCGT
255	AGGTTGATTCGGTAATTCACGATGTCGCCGGA
256	AGGTTGCGACGGGCTCGCGGAAACCTGCGACA
257	AGTACCACCGCCCTCCCCTGAGCCGTCACCAC
258	AGTACCAGCGATCTGCGAAACCGGACAACTCG
259	AGTACCTGCCCGAGCGATCACGCCACACGCCG
260	AGTAGCCGTCGGCGTTGTGACAAAGCCATTCC
261	AGTAGCTCCGGCACGCTGTGCTGAGCCTGGGC
262	AGTCATCGATGAACGACGAGCCGGTCAGTGCC
263	AGTCCGACGTGGTGGCGTCCTGGTCCATAGCC
264	AGTCCGCCCAGGTGCTCGAGTACCGTGTCGAC
265	AGTCTTCGGCCTTTTCCCACCAGGCTTGCGCG
266	AGTGAACTCGGCGCTTTTGCCGAGATCGACGT
267	AGTGAGCACGATCATCATGTCGGCCTGCTGGC
268	AGTGATGGAAAACAGCGCCGTGACCCAACCTG
269	AGTGCGGTCAGACCATTCACGCCACACTTGCT
270	AGTGGGCCGTCCCACTCAGTGAAGAACGCCCC
271	AGTGTTCGGCCCCATTGTCAGGCTCATGCGGA
272	AGTTCCTCTATGGTTCCGGTCCGGTCGCGCAC
273	AGTTCGGGACACTGCTCCAGCAGCAGGACGCA
274	AGTTCTTCGTCAAGCACGTAGGGCGACTCGGG
275	AGTTGCGGAAATGACAGAGATGTTGCGGAAAT
276	AGTTGGCGAGCTGGGCAACGTTGCTCGTCGAA
277	ATAAAAGAGGCCGTCAAATACCGATGCGTCCT
278	ATAAAGCACTTCCACGCCGCGCTTGATGCTCT
279	ATAAGGCTGTCGTCACAGCGCTGCATGGCTGA
280	ATACTGACTCAGCCAGGGAAAAGTCACTTGGA
281	ATAGAAGGAGCCAAGCAATGAACGACCGCGAA
282	ATAGAGTTCATCGCTAGATCAAAATTCTCGGC
283	ATAGATAACACGTGTGACCGCGACCACTACCG
284	ATATCAGTTTGCATGGTTTGCTCCTACCAAGC
285	ATATCCAACACCGGGACGGGAGTCCGATCCTA
286	ATCAACAGCGCCCCGCACGCCCACATAGCGGC
287	ATCAAGGTCAACCTGGGCTCCGGCGCCGGCGG
288	ATCAATCGCTTGATACCGTCTCGCATGAATGT
289	ATCACAACCCGCATCGACCGGTTTTTCTTGTC
290	ATCACCGCCGCCATCACCCGGATTCGTCGGGT
291	ATCACCGCCTTGACGCCGACGAAGGCAACAGC
292	ATCACCGGAGGCCACGGATTCGCTGTAGCTCA
293	ATCACCGGCGCGCTGGCCTTCGGCGCCCAGGC
294	ATCACCGTCGATACGGCCCCTCGGCCCGTCCA
295	ATCACGACCACCCGAATGCATCACCAACCCAC
296	ATCACGGCCACCCGAAGGCATCGCCGACCCAC
297	ATCAGCAACAACGGTCACGCGGGTTCCCTGCT
298	ATCAGCCGGACGTTGTAGTAGTCGAGCGCGGT
299	ATCAGCGACCCCCTACCCCGGTCAGGGCTGCG
300	ATCAGGTACAGCACCAGGGCACCGAAGACGTT
301	ATCAGGTCAGCGTCCCAGCGAATGGTGTCGAG
302	ATCAGTCGATCCGATCCAGCGTGCCGTTGAGC
303	ATCCAATTTCGCCCCGATGCCGGGTTCGACGG
304	ATCCCGCAAAGCCCCGCAGGACAATGCCTTGAT
305	ATCCGAAGGCGCCGGCAGTATGACACCCGCCA
306	ATCCGCCGCATTGGATTGCTTGCATGGGAATA
307	ATCCGGAGCCGGCGGCGAAGACTCCGCATTCC
308	ATCCGGCCTCCGGATAACATAGACCTGCTTGT
309	ATCCGGGCCTGCGCAGATCACCCGGCCAGCTT
310	ATCCGTCACCGGAATTTGCGCGTTGGCCGTGC
311	ATCCTATCGACGACAAAGTGCTCGAGCATCTC
312	ATCCTCGAACAGCCCGGGTTCGGTCGCCTCCA
313	ATCCTCGCCCTGCTGGACGAGATCGACCAGCT
314	ATCCTGATATCCGGCACTGCTTTGCCGACTAT
315	ATCCTGATATCCGGCGCTGCTTTGCCGACTAT
316	ATCCTGATATCCGGGGCTGCTTTGCCGACTAT
317	ATCGAAAGGCCGGACGTCATCAGCAACGAGCC
318	ATCGACCACGACAGTGCTTCCCTGGTCTATTC
319	ATCGACGCCAGCACCTGGCAGCACGACTTCAC
320	ATCGAGCTCAGGCAGGCCGAGGCGCGTCGGGT
321	ATCGCCGGCATGAACGAGGCGCATGCGAAGTT
322	ATCGCGGAGAGAAGGGCCTGGTCGAGACGGTA
323	ATCGGCATCAAGGGTTCGCTTCGCCGGCATCCT
324	ATCGGCGCGCTGATGCAGCAGATAGTCGACTT
325	ATCGTACCGCCGCGCTGCAAATCGAGGTCGCC
326	ATCGTGATCAATGCCCGCCATGATTTCGCCGG
327	ATCGTGCCGGATAGCAGCCGTTCGCCTAGGAC
328	ATCTACCCGCAAAGCAAAGCCCCGCGGACCGA
329	ATCTCAGCGCCGCCTGTTCTGCCGGCCGCATC
330	ATCTCGATTGCGCCGGATGGGGCGCCCCTGTGT
331	ATCTTGCGCAGGGCGTAGACGCATACCAACCA
332	ATCTTGGCATAGCGGCTGTCGGCGTCCAGGTG
333	ATGAAAACCGAACAGACTCCCGCTGACCTGCA
334	ATGAAGGCCAGCAGGCCGAACACGATTGCGAT
335	ATGACCCTGCCGCCTACCGGGCCTCGTTCGTGG
336	ATGACCTGGGCCCGGACCCCCTCCAGCCCCTC
337	ATGACGAGCCCTTACCCAGGCTCGGAGAGCTA
338	ATGACGCAAGACGAGCTTGTCCGCCTTCTGGC
339	ATGAGTCGCTTGATCCCGTCGCGCATGAATGT
340	ATGATCGACCCAGCAGACAAGCAAACCCAAGC
341	ATGATGGTTTTTCGGTTCTGTCGGACACAGTC
342	ATGCAAGGCGCCAGTCTTTCCAGCAATCGCCA
343	ATGCAGAGGGTAGCTACTGCACGAAATTTCGA
344	ATGCAGATCAAGCCGGAGGACTACCTCAAGAC
345	ATGCAGCCAGGGCTTACTCCGCTGCTGCTGGAC
346	ATGCCCAGGCGTCGACGTTGATGGACGTAGGC
347	ATGCGACAACTGGCCGGCGCTATGCTGAACCA
348	ATGCGAGGCTGATCGAGGTGCGCGGTTCTGTT
349	ATGCGGATAAGGCCCGCAGGCGCCGAATTGGC
350	ATGCGGGAATTGGTCTGCGGGATAACCGACTT
351	ATGCGTTCAGAAGTCTTCATGCCGCAGTCCTC
352	ATGCTCATTTCGCCACCTCGATTCCGGCTTGT
353	ATGCTCCTGCGCAACGAGTTGATCGACGTGCT
354	ATGGAAGACCCAACCCGCGGCCAGGGGTGGGG
355	ATGGACGGAACCGATTCCGACTCGGTCGACGC
356	ATGGATGTCGGAACATCCCAGGTCACGGTCGT
357	ATGGCATGTCGTATCGAGATATTCAGGATCGG
358	ATGGCGCACCCGAAGGAAACCCGCGACGCCCT
359	ATGGCGTGCAGATCGTCGAGGAACGGCTGCAT
360	ATGGGAGCAGCGACTGCACCTTGTCCGAAGACTT
361	ATGGGCGTGCGCAGCGTGCGCGGGCTCGTCCT
362	ATGGGGGTAACGCCGATCAGGTGAGCCAGGGC
363	ATGGGGTCTACATCAGCGATGCGGCTCTGTCC
364	ATGGTGTCGGTCCAACCCCACAGATAGCCCGT
365	ATGTACGAAGTGCAACGCAATACCTACGTCCC
366	ATGTAGTAGCGGTAGCCCACCGTTTGCGCTTT
367	ATGTAGTAGCGGTAGCCCATCGTTTGCGCTTT
368	ATGTAGTAGCGGTGGCCCATCGTTTGCGCTTT
369	ATGTAGTCCGCTGGGGGGGGAATCTGTTGAC
370	ATGTAGTTGCCCTGCATGTTGATTTGCGTGGC
371	ATGTCCCAGAGCTTGCCAAGCTGCTGGGCCGC
372	ATGTCCCGACCGTCGCAGGCCGTCAGCGCGTT
373	ATGTCGATCTGCTGCTTGCGACGCTCCCGCAT
374	ATGTCGCCGAGCTTGGTTCCCTTCGGCCAGCT
375	ATGTGCTTCCAGCTTTCGTCGTCCAGCTTCCG
376	ATGTTGTTCCTGGCCTCGGCGATCTTCTGGTC
377	ATTACTCAAGCACCCGGAAGCAGTAGCCGACC
378	ATTATGCGAGGCGACCCTTTTGGTACCTCTTTG
379	ATTCATCCTGCGGCATACGCGAATCACAGATG
380	ATTCCAGCATCTGGGACGGCGATCGCGATTCG
381	ATTCCGGCAGAGGTTCGCGAAGCGGACATTGA
382	ATTGACCAGGTGTTCGCGAAGCGCATCGATCAA
383	ATTGCAACGGCCCAATTAAGCGCTGCCCCCTC
384	ATTGGCCGTGCAAGGTCCACCAGTCGATGCTT
385	ATTTCCACTTCTGCTGCGGCCTGGGCGGCGGT
386	CAAACTGCCCATGTGTGGCGGGGTCGGGTGAA
387	CAAAGCTCTGGTGTGGTTTGCTCGCACTCAAC
388	CAAATGGGCGTGGTCGCACCCGTTGCCCACCA
389	CAACGCTTGGCGCGCTGCGAGGCGCTGGCGAA
390	CAAGAGGAGCGCCAGCGCACCACGCGGGCAACC
391	CAAGCGGACGGTGACACGGACTATCAGACCGG
392	CAAGGTCGTCACCAGTACTTCTTGGGGCGGGC
393	CACAGGCCGTAGATGCGTCCGGTGCCCTCGAC
394	CACATGTGCGCTCCGGCGATGGTGTCGGCCAG
395	CACCAGCACCGAGTTGGACGCCGACACCGAGC
396	CACCGGGGTGGAAGTCATCGGCAACTCTATCC
397	CACCGGTCCCACCGTCACCGCCACCCGTTCCG
398	CACCGGTCCCACCGTCGCCGCCACCCGTTCCG
399	CACGGATGAGAGTTCGGGTGGCAACAATCCGG
400	CAGACCAAGGCGCCGCCGCTGATCGTGCCAGC
401	CAGACCAAGGCGCCGCCGCTGTATCGTGCCAGC
402	CAGACCGGCATCGAGGCGCGTCGCGGCCATCG
403	CAGAGCGAGATAGGCTCAAGGCGGAGAACGAC
404	CAGCAGAAGCCGCTATGGGTGCCGACCCACGCC
405	CAGCAGCGGCTCCAGGAAGAGGGGCGCTGCCT
406	CAGCCGTGCATATCGCGCTGGATGTGCAGGGC
407	CAGCGCAACAGGCGCATAAGTTCGTTGTAGTG
408	CAGCGGGCCACCTGGCTGCAGTTGCTGACCAG
409	CAGGAACGTTTGCTCGCGCTTTGATCTCAAGC
410	CAGGACGATCTACTACTACGGAATCCCGGATA
411	CAGGCCTGAACCAGTCCGAGCTAGCCCGGCGC
412	CAGGGCGCGCCCGGAGAAAGTCACGCGCTTCGA
413	CAGGTGATCTGCGAGCTGCCGGCGTAGCCGAA
414	CAGTGGACACAAAGCGAGTGGTGAACATGGCT
415	CAGTTCTCTGTCGTTCATTGCTTGGCTCCTTC
416	CATCAGGCGAGGATGGGCGGCGATTGCTTGCT
417	CATCCAATTCGCCGATCCGGCGCAAGCGCCCG
418	CATCCGAGGGATTCACCAGCCAGGCCATCATC
419	CATCTGGCCGGGGCTCGGGTCTGGTTCTACGA
420	CATGCCCGCCAGATCGGGGAGGGGTTGCTGCC
421	CATGGCAAGGGCCGCTGATTTCCGATGAGGAA
422	CATGGTCGTCACCAGTACTTCTTGGGGCGGGC
423	CCACCATGTCGGCGGTGATCGTCACCGGCACC
424	CCACTGGGTTACCCCGTATTGGTAGAGGGTTC
425	CCAGGAACCACGCGGCCTTCAGTCATCTTCAA
426	CCAGGTTCTGGCCGCTTCTGGTTTCGCCGCTA
427	CCATGAAGGGTTCCTTCCGCGCCGTAGAGCAG
428	CCCAGACTCTCAATCATCACGTCATTGCGCGC
429	CCCATATGTCGCAATGTTCTATACCAACAGAA
430	CCCGCGCGGCAATAAGGTGAAACTGGGAGACG
431	CCCTTCATGCCGGTGCCCTTCTGCCCGCAGGG
432	CCCTTCGCTGACCGTCATACCGTTGAGGCGCG
433	CCGAAGCGCCGCAAAGTCGTGTTCAAAAGCCC
434	CCGACAAGGTGGCGAAAATCGCTGCTGAGTAC
435	CCGACACCTACACCTCGACCAAGACCGGGGAA
436	CCGACGATGCGGTCGTGCTGGGCGACGGTCATC
437	CCGAGATGTGGCGCCGAAACGAGCGCGAGCGC
438	CCGAGGCCCAGGCGCTAAGGGAGGAAGTCGCA
439	CCGAGTCCACCGGACTGACGCTGCACACGAAG
440	CCGCATCTGCAGGACCTGTATGGACTGGTCCA
441	CCGCCATCGTGTCAGTCCAGCCCCACAGATAG
442	CCGCCTGTGGAGGTCGCCTGGTCGGGGGCCAGG
443	CCGCGCTTATCGCCGCGCTTCGAAAGGCCGCC
444	CCGGAATCATCTCGCCGGCCGTCTTCGTACTC
445	CCGGACGCCCCTAATCTGGAGGGCTCCTGGCA
446	CCGGACGTTCACGCTGGTGGTGAGACCATCCG
447	CCGGCACATGATGGAGAAAACCGATGTACCCA
448	CCGGCGAGGCAATCGGCATGAGCCGTTCGACC
449	CCGGCGGCAAAAAACTGCCAGGCAGGACTCCA
450	CCGGGAATGAACGTTCCCATGTCGGCTACGCC
451	CCGGTGCTCGCGCCGGCGCTTGCGGGCCTGCC
452	CCGTATCTGAATATTTTTGCACGCATGCTCAT
453	CCGTGCTGCGCAAAATCACCGCACTGCTGGCC
454	CCTCGGACTGCCTCCTACCGCGCCAGCGCCAG
455	CCTGAGTATCAGTTAACTGAGACAACCATTAA
456	CCTGGTGCCCAGCACCGGCTGGCACTGGCGAA
457	CGAATAAGCAAGCTCGATGCCGCCTAAGAAGC
458	CGACCGAAGGGAGAATGCGCAGACCGGAAAAT
459	CGACGAGCAACTGCGCTTGCGCGTGCGTAACC
460	CGCAACGTTCGTGATCTGCCGTTCGCCGCCCA
461	CGCATGAAAACCTTCGAACTCCTGCGCATGGA
462	CGCCACCATCGCCACCACCAGTTCCACCGCCA
463	CGCGCCTGATGCCTCGCGCGGCAGTGCGTGAC
464	CGCTGCCATCCGGCGCATTTCTCTCTCATAGC
465	CGCTGCTCCTGCTCTGCCTGATCCAGGCCGCC
466	CGCTTGTGGTCCAGCGACTGGCCCTTCGCCGG
467	CGGACCCGAATCCTGATACGCCGGATCAGCCT
468	CGGATGAACTGCTCAGTGTTCATGCTGCCACC
469	CGGATGGACAATGAATTGTACGAGGCCCTCAT
470	CGGCGCCAGCGCTGATCGAGTACCGCCCGTAC
471	CGGCTACGCGACCGGCACCAACAGCGCCGCGC
472	CGGGATAACAGTGGGAATCAGTCTGTAGGCTT
473	CGGGATCGACCGGCCCCGAAAGGGGAAAACGA
474	CGGGTTACCGGTGGCGTATGTAGTCATGCAAA
475	CGGTAGAGACGTCGGTGAGCGCTGCGATCTGC
476	CGGTCCTGCCAGTACTGCGGCAGGATCTGGTC
477	CGGTCTATGGCACGTCGTCGAATGGGCCGGTG
478	CGGTTTGGAAAACGACGTGGTCCACACCGTCC
479	CGTATCAGCGGGCCGCCAATGAAACCGTCGAG
480	CGTCCAGAACGTCACACGCTCGCCGTCGATGT
481	CGTCCTGGACTACGAGCACCAGACCCTAAAGA
482	CGTGAGCTGGAAGTTGCCGTACTCGTCGTTGAT
483	CGTTTGGCACGGACAAGGTTCCGGGCTTTGAC
484	CTAATCGAGTGACCAGTAATCGCGTTGAAGGC
485	CTCAACGAGAAGAACATCCCGCGCAACATGAT
486	CTCAACGAGAAGAACATCCGGCGCAACATGAT
487	CTCGATGACGCATATCGCGAGGCGCTGGCCAA
488	CTCGCGGACAACACCCCGAACCCCTACGTCGG
489	CTCGCGGACAACCCCCCGAACCCCTACGTCGG
490	CTCGGGAGCCCCGGCAGGTCAAGGGCCGCGAC
491	CTCTCCCACACCTCGGCATTGCCGAGCGCATC
492	CTCTCCTGAGCGCTGAGGATGCAAGAGCCCGC
493	CTCTGGCGGTAACCTTCCATGATCTGCGCAGCC
494	CTGAAAATGGCGGAGGAAACCGAGGTGGCCAT
495	CTGAACCTGTCGAAGCCTTGCCTAGGCACCACG
496	CTGACCCGCCGCATGGTGCTGGGCCTGCAGGA
497	CTGAGCTAACCCGGCTGGGATCCAAATCCTAC
498	CTGCACCATGCAGTGCCGGCCGGATACATGCT
499	CTGCCCCGCTCTACACCCAGCCTGGGGCTTCCT
500	CTGCCCTCTGACCCTCTGGCGAAGAGCGGGAT
501	CTGCCGATGCAGCAGGTCGATTTCCTTGTAGT
502	CTGCCGTGACAACTTCGATACCGGCTACTGCTA
503	CTGCGCGTTCACGCCGAAACCCTTGGCTGGGT
504	CTGCGCGTTCACGCCGAACCCCTTGGCTGGGT
505	CTGCTGGAAGAGCGCGACGCCGCTCAGGCCAG
506	CTGCTGGACCTGTTCACCCGCGACCAATACAT
507	CTGCTGTCCCTGGCGCATGAGAAGGCCAGCGG
508	CTGGAACGCAATGGCGCGCTTGTGTCTTTGCA
509	CTGGACGCAAGCAAGATCGTAGGGCGCTGCCC
510	CTGGTCTGCAGCACCAGTTCGGCACGGTGGCA
511	CTGTAAGGTTCGACCCATCCCCTCTGGCCCGGA
512	CTGTAAGGTTCGTCCCATCCCCTCTGGCCCGGA
513	CTGTAGGTGGTGACATCGTCGTACGGCGCGGA
514	CTGTCCTGCGATGGCTCCATCTCGATTGCGCC
515	CTTGTAACCCATGAATTTCCGGTACTCGGCCT
516	CTTGTCGCGGATGTACGCATCGCCCCAGAGGT
517	GAAAAGAGTTGACTGCACAGTGGGCATCACCT
518	GAACATCTGCAGCAGCGCCCACAGCGTGCTGG
519	GAACCGCGCGTTCATTGCTGAAGGCCATCGTC
520	GAACGCAACCAGTTCCGGACCTCGCTCGCCGA
521	GAACTGTCCCCGTCAGGTGCCGCCGCACCGGC
522	GAAGAACATCGCTGCGGCGATCTGGGCCTCGC
523	GAAGGGAGAATGCGCAGACCGGAAAATTGCAG
524	GACAAGAAACTGTTGGCCGAGCATCGGCACCG
525	GACACCAACCTGGTGCCGGCGAACTTCGTACC
526	GACCAGGCGCAGGCCGCCTGCAATTCGATTGC
527	GACCCCCGGAGGACCAACCGTGGACAACGACA
528	GACCCCGAGACGAACGCGCGGTTGCCCGATGC
529	GACCGCAGTTGATCGAGCCTCAGCGCTCGCC
530	GACCGCAGTTGATCGAGCCTCAGCGCTCGGCC
531	GACCGCCCTGGCGATATGCGTCCGCAGCCAAC
532	GACCTATGCCAGCGGCAACAGCACGCGAGGTT
533	GACCTGGTTTTGGCCGACACAGTGGCTGCGAC
534	GACGCGATCTGGATGGCGCCTTTGCCGTTCAC
535	GACGGAAAAGAAGGGCCTGGAGCGACTGGTAA
536	GACGGCGACCTGAAGCGCCCGGATGCGATGAA
537	GACGGCGACCTGAAGCGCGCGGATGCGATGAA
538	GACGTGTGCAGGATCTCGCCGGCGCCGGCAAT
539	GACTTGCGCAGGTTCGAAAGCGGTGTGCTGGA
540	GAGAAAGACAACAGCATCAGCATCTTCGACAT
541	GAGAACGATTCCGTCTTGTTGGAGCTTTCTGT
542	GAGAACGCCTGGCCCAAGGCCACGGTGTCCAA
543	GAGAAGATCAGAAATCGAAGCGTGCTTGTACA
544	GAGATCATCCGGCGCAAGCGGGAACAGCTGCT
545	GAGCAGTTCTGGCCGTTGCTCTTAAGCGTGTA
546	GAGCGCACCTGCCTGTCCGAACGTGCCGTGCA
547	GAGGAGCACGGGACGATAACAAGCGCAAAGGG
548	GAGGAGGAGGGAGAGGGAAGGAGAGGAAGGAG
549	GAGGAGTTGGAGGCCATGATCGGCGCCAAGTC
550	GAGGCGCTGAAGCACGTAATCCCGGATACCAA
551	GAGGGGCCGTATCGACGGTGATTGATGCGACA
552	GAGGTCAACGGCCTCCCACGCCTCGGCGCCCT
553	GAGGTCCAGGAGCTACGCCGCCAGGCCTATCG
554	GAGTGTGAGGCCGGGCAAACGGATTTGT
555	GATACCTGACGGCCTGGTGCTGGATCACCTGT
556	GATCGACCTGGTGCATACGCTCCGCCTCGATG
557	GATCGCCTCGTTCTCCGACCCGACGCCTTCCA
558	GATCGGCCGCAGGATGACGATTCATTCCTGGC
559	GATCTGGGGCGGCATCATCACCGCAGAATCTA
560	GATGACGAAAGAGCCACCGCCGCCCTCCACCG
561	GATGCCGCGTTCTCGCCGTTTTGGGCGATGGT
562	GATGGCAACCGGCGTTTGTCCGCGCTGAACTG
563	GATGGTGTCAAGCTCCTCCAAAGTTGGGCGCC
564	GATTATGCCGTGGCTCGGGGCGTGGAAGCCGG
565	GATTCGGGGAACTCAAGCCGCTTGCTTTGCAT
566	GATTGAGAAATGCCGGTTCTTCGAACAGACTC
567	GATTTGGTTGTAGACCGCGATGCAGTCATCCA
568	GCAACGCCGGCCGAAGACCAGACCATCACCGA
569	GCAACGCCTCGTCGAGCGACGGCAGCGCGCTG
570	GCAATCGATCAGGCTATGACCGCCGAAGCCTA
571	GCAATCGATCAGGCTATGACCGCTGAAGCCTA
572	GCAATGAACGCCCATACCGGCGGCGCCATCGA
573	GCACCGCGTCAGCTTACAACTGGCTCGGCGTA
574	GCACGGTAGGTGCCGGCGCCCACGCCGGAGGCT
575	GCAGCGAACGACAACGGACCACCGCCGCCAGT
576	GCAGCGATCAACGGCCATATCTACGAGCTGGA
577	GCATCCTTGAAGCTGGTTTTCTTCTCGACCGC
578	GCATCTTCCGGCATGAGTACGAGTTCTGCATC
579	GCATGCTGTCCGGCCTGTTGATCGGCCCGCTG
580	GCCAGAGGCGGTCAGTTTCTTCTGGAGCCGTT
581	GCCAGCGAAATGCCGGCTGACATTCTGAAGGC
582	GCCAGCGACGTGGTCGAGATTGAGCACGTCAC
583	GCCATAGTGTCAGCCCATCCCCACAAATACCC
584	GCCATCAAGGAAGAGCCCCAGCTGCGCGTCGA
585	GCCATCAAGGAAGAGCCCCAGCTGCGCGTTCACGCCGAAACCCTTGGCTGGGT
586	GCCATCAAGGAAGGGCCCCAGCTGCGCGTCGA
587	GCCATCAAGGAATAGCCCCAGCTGCGCGTCGA
588	GCCATCGACCGCGAAGCCGCAGACGGCATTAC
589	GCCCACCAGCTCAGTCCAGGCGCTGCCGGAAT
590	GCCCATTGATTGTTTCAATGGGCCTCGGTGGT
591	GCCCGAAGCGCTTCTGTATGGGTGCTTTGGGG
592	GCCCGCTGGGGAAGCCGCAGTTATCCGGAGTA
593	GCCCTCAACAGGGCCTTTTATTTTGCCCGGAG
594	GCCCTGGGCCGCCTGGTCGAGCCGACCGATGT
595	GCCGATTCGAGAAGATCACCCACCGCATAAAC
596	GCCGGCCAGGTGCTCGGCCAACAGCTCGCGAA
597	GCCGGGTGGTGACTTCTGGACGGCGTTCGTCAA
598	GCCGTACGGGACGGCCGGATAGCCTTGCCAATC
599	GCCGTCGGTGGCCAGATCTACGGCGTATTCGAT
600	GCCGTGTCGTTCGATGGTGATGTCGTGCTGCT
601	GCCTTCGGTCGCGTCGGCCGCGTGCGCCGGTT
602	GCGAACTCCGAGACTGATGCGACGCGCCTCAG
603	GCGACCCCAGCGCCATCCTGGTGGGTGGGTTC
604	GCGACCCTGGCCAGGGCGGCGTCGCGCTCTGC
605	GCGACGAGATCGAGGACGGCGACACTACCCTG
606	GCGACGAGCCGGAGAACCGCAAGACCTTGGGC
607	GCGAGCAGTTGCTGGAAGAACAGACCGGCATG
608	GCGATCATCGAATGGCCGCACCGCATGGACCT
609	GCGATGAACCCCGCTCACATCTTGTTCGAGTG
610	GCGCAGCTCGATCCTGAGCAGGTCGATGCGTA
611	GCGCTGGCCGCAACGGCCAATGCTGCTGCGGC
612	GCGGAATCATCTCGCCGGCCGTCTTCGTGCTC
613	GCGGAGATCAGTATCAGCACAGACTGGACGGA
614	GCGGCAGCCTCCCTGATCGCGTAGAAAACGCC
615	GCGGCGACGAAGAGGTTGCCGCAATCCGCGAA
616	GCGGGAATTTCACGGCGAACAACTCGCCTCTC
617	GCGGGGTGGTGGTGGAAGTCGCGGGGTTTAAA
618	GCGGTAATCGGGGTCGTACTTCAGGCCCTCCC
619	GCGTATGAGTATTCGGGTCAACGTCCGGCTTA
620	GCGTGCAGCAGATAGCCCTCAAGGAAGCTCAA
621	GCGTGCAGCAGATGGCCCTCAAGGAAGCTCAA
622	GCGTTCCAGACCTCGGCCCTGGCGTAGAAGTC
623	GCTACAGCCGCGAATTCATCGCCAAAGCTAAA
624	GCTAGTTCGTCAGCAAGAAGAGCGGCCCGCTA
625	GCTCGGCTCGGCCCATGCCGATCCAGCGATGA
626	GCTGAACAAATTGCCGAGTTCGAAGCAACTCG
627	GCTGACCTGCCCTCATTGCCAGGGCACCGTGG
628	GCTGCTCAGGCTAGCGCCGCCTCTACTCTCAT
629	GCTGGAGCCGCCGGCAAGACGTTCGGCGAGGC
630	GCTGGAGCCGCCGGCAAGCCGTTCGGCGAGGC
631	GCTGGCCGAGACCGACAAGTCGAAGCGCACGG
632	GCTGTCCCTGTCGTGCGCTGGATCGGGCGCCGC
633	GCTGTGCGTCGCCGTGGTCTGACGGTCGAATC
634	GCTTGGATTCTTCTGCGTATGCGAAGCCGCAC
635	GGAAGGCTGGCGCTCGAACGGATGTGTACAGG
636	GGCAAAACTTGGGTTATCGACCCTGACTTCAA
637	GGCAAGCCATTGATCAGCAGGCCGGTATTCGG
638	GGCAATCGCCGCGTCGATATCTTCCGGGGTCA
639	GGCACCATCGGCGCCATTGACCGCGCGCTGAAG
640	GGCATCCTCGACATGCTCGACGGCCTGCCAAT
641	GGCCAACCAGATCGTCTACACCGCCAACGTGA
642	GGCCAAGTCGAGCCTGAGCCGCGACCGGTGCG
643	GGCCAGTCCGTGCCGATTCCGCCGGCGTGGAG
644	GGCGCGAAAGCCGTTCCAGCCGAACTTGTCAG
645	GGCGGTATAGGCCGGCAGTTGGCCGTCTGGGT
646	GGCTGGTCCCAGAGCGGGTCGACGGCACGGTC
647	GGGAAATGGGCTTGAAGGGCGAAGGGAATGGT
648	GGGAGGGCATGTGATGCGAGCAGACGAGTACC
649	GGGCAATGATCCCCCGCGAGTTGCCCCAAGCG
650	GGGCCCGACGGCTAGTAATTCGCGGAGGATGG
651	GGGGAGGGTTGCGCCAGGGCGGCGCGGGCCTC
652	GGGTGGCGGAACCGACTGCCGAATATCACTCC
653	GGTACGTGGTTTCGACCAACAGCACTGCCCAA
654	GGTAGACGCTGCCAGGTTAGCGGCCCGGCAGT
655	GGTAGACGCTGCCGGGTTAGCGGCCCGGCAGT
656	GGTCGGTGACGGCACCATTGGCGGCCAGGTCA
657	GGTCGTAGTGCTGATGCACGAAGACCGCAATT
658	GGTGACGCTGCACATCGTCGCCGCCGACTTCA
659	GGTGGCTGTTGTGCCTGATGCGAGCACGGTGT
660	GGTGTCCTCAACGCGAAGCTGACCGAACTGAA
661	GGTGTTCGACGCTGCCGAGCGGTTGCCGGTGT
662	GTAAAACTCGGCGATGCGATCCGCGAAGTCGC
663	GTAAGGTGCCGCTCAGTTCCCGCGCCGTGGCT
664	GTAAGGTGGTGCCGTGTAGCAGTGCTCACCGC
665	GTACCGGCTCGTCCCTCGCCCGGCCCGGCCAC
666	GTACCGGGGTGCTGCCAACCATACGAGGCGTT
667	GTACGAGCGCAGGACGACCAGGAGGCACTGGA
668	GTACTGCTCCCGAGCCTGCTGCCAACGGTAGT
669	GTAGCAGAGAAACTCAACAGCCCGACTGGACG
670	GTAGGCCTTGGCAATGGCCATGAGATGCTCAT
671	GTAGGCGACTTCCTCAATACCGGCGGCGGAGC
672	GTAGGGATTGTGAGCGTCGAGGAGCGCCAGGGC
673	GTATCGACTGTGATGGATGCGACAAGCACCGC
674	GTATGAAGTGTGTTACCGCGTGGGCGATTCCT
675	GTCAAGCAAGCCAAAGCACTCTACGACGCCGG
676	GTCACCGGGCAGAGCAACACTGCTGTTGGCAA
677	GTCAGGGTCGTGCATGACTCCGATGTGGTGGC
678	GTCATGCAAAGACACAAGCGCGCCATTGCGTT
679	GTCATGGGCGAGCTCTACGCCAACCCGCAAGC
680	GTCCAGGCACGTTTGCTCGCGCTTTGATCTCA
681	GTCCCGGAAACCCTGGTCGGCCGTAAGTCCAA
682	GTCCTTTCTTGCTCGGTAAGCAGCAACTCGTC
683	GTCGACCTCGATCACGTCCAGGGGATGGCCAC
684	GTCGCCAGGCCCACGTCGGCGGATCACCAACA
685	GTCGCGAAGTTCATAAGCGGGCTTCGGGCGA
686	GTCGCGACAAGACCGAACCCGACAGAGAACGC
687	GTCGGCCTGGAGTTTCGTCGGGCGTACATCAG
688	GTCGGCCTGGAGTTTGGTCGGGCGTACATCAG
689	GTCTCCCACGGCGATCCGCGGTAGATCATGTT
690	GTCTCGCGCACATGCGGAAACCAGCCGGCACG
691	GTCTTCCGGCAGTTGTTCAATAGTCCCGCCAA
692	GTGAAAGCCGGCTGCCTGCTCTGCCTGCCGGC
693	GTGATCCGCTGATAGTCGCCGTGCCCCAGGCC
694	GTGATGGAGCGGACCGCCCCGAGCACCGCAGA
695	GTGCCCGGGGCCGACTCCGAACCCGACGAGCA
696	GTGCGCCGCTTCAAGTCGACCGAGCAAGCCAA
697	GTGCGCGGATGGCTGGTATCTCGAGCACGATT
698	GTGCGGTCACCGTCAACGCCAATGGCATAGTC
699	GTGCTCACCCCAAGCGCTTTTGCAAGGCGCAC
700	GTGCTCGTGCCGGACGCCACTGGCGAGGTCAC
701	GTGGCAGGATGAAGCCGGCGCCGGCCGACTCG
702	GTGGCGATTCAGTGCAACGGCGACGCAATCCA
703	GTGGCGTTCAATTGTGATGTCGTGCTGCTGCC
704	GTGGGTGCAAATCGCGATTCTGGTCGCGTCGT
705	GTGGTGCCGTGTGAGCCGGGCTTGGGGTCATG
706	GTGTCGCCCAGCACCGTTCAGCGCTACTTCAT
707	GTGTGTGCGGCCAGCTCGGACCCGAACTTGAT
708	GTGTTCAGCCTTGCACCGAACACCGTTAGCAA
709	GTTAACGTCGCTGGGGCTACCGTCCAAACCTG
710	GTTAATCAGGACCGGCCAGCATCGCATTTCCC
711	GTTCCATATCCAACACCGGGACGGGAGTCCGA
712	GTTCCATATCCACCACCGGGACGGGAGTCCGA
713	GTTCCATATCCAGCACCGGGACGGGAGTCCGA
714	GTTCCATCCGGGTAGGTCACGTCCACGTCGTA
715	GTTCCTCTATATGGCGCTGGGTTCCGTTGCGG
716	GTTCGCCGGATCGACGAAATCACCATCAACGC
717	GTTGAAGCGCACCAGGCCCGACTCCTCACCGA
718	GTTGGCGTACGTGTCGCGGATCGCATCGAAGG
719	GTTGGTTGATGTTCACGGAAGCCGTTGACATG
720	GTTGTTCTAGAGTCCGTTCAGGAGATGCTTCT
721	GTTTGCAGGAAGCGGCGCTATCGCACCGAACT
722	GTTTGCAGTGCCACTGCCGGGGCAGCGCCTCAG
723	TAAAGGAGATTGCCATGCTGATCAAACTTCCC
724	TAACCGCGCCCTGGCGCATACACACACTGGAG
725	TAACGTAACGTCTGCACATTATGCGAAGCCAG
726	TAACTGTTTCGACAGTTCGCAATGCCAATGAA
727	TAACTTCCCGGATATTCAGCCGCGAAAACTTGG
728	TACAAGAAGGACACGCCGATCAAACTCGGCAC
729	TACAAGCAGATCGGCGAGCTGAGCGGCAAGGA
730	TACAAGGTCATGGCGCTCGGCAACGTGGTGGAA
731	TACATCGACGGCCTCGGCACCCAACAGCCGGT
732	TACATCGCCGCCGCGCTGCGCCTGGTCTGCTA
733	TACATGATAGGAAACACTGTCACCCTGGTGGT
734	TACATGGATCGCTTGATCGGAGAGCGCGTCAC
735	TACCACCAGGGATCGCCGTCGAACGGCGACTT
736	TACCACTTCGGCGGCAAACGGCACGGGACGGT
737	TACCCGAATACGACTTGCGCGAGGAAGACGGT
738	TACCGTGGCGACGTTGCAACCCGCTGGTCCGA
739	TACGATGCAGCCAAGGGCCGGCTCGCCCAAAT
740	TACGGGAATGATGTCTGGTGCCACCTGCCAGA
741	TACGGGCAGTCACGGCGAAAGGCACTCAGCGA
742	TACGTCCGGAGAAGCGCTCTACGGAACCGAAG
743	TACGTGATCGAGCAGCCGCCCTCTGTAGGCCG
744	TACGTGCGGTTCTGCGCCGCGCCGGATGACGA
745	TACGTGCGGTTCTGCNCCGCGCCGGATGACGA
746	TACTCGCCCTGGTCGCCTGCCTGGTCGCGCTG
747	TAGAGACGCTGGCAGAGCTGGCCACCTGGTGC
748	TAGAGCGATCTCATAGGCTAGCCGTCGTTCTG
749	TAGCGATCGTCAGGCAGTACCTGGTGCAGTTC
750	TAGCTGATCAGCAGGCCGACAGTCAGGCCTGC
751	TAGTAGAAGGGGCTAAACCCAACTGGTCAGGT
752	TAGTAGCGGAACCCGACCGTCTGTGCCTTCGG
753	TAGTCCTGGCGGATACCGCTGCACCAGTGCAT
754	TAGTCCTGGCGGATATCGCTGCACCAGTGCAT
755	TAGTGTGGAATTGATGTGCGCATCTTCTTAAA
756	TATAACGATATTGATGCCGGATTTAGGCCAAG
757	TATAAGCATGGGGCTGATGTAGTTGTTCGAAC
758	TATAAGCATGGGTCTGATGTAGTTGTTCGAAC
759	TATAAGCATGGGTCTTATGTAGTTGTTCGAAC
760	TATCAGGGCAAGTCCTTTCGCTTCGGTGCTGA
761	TATCCGATGAACGTCCGCATCCCCGCGGCTGT
762	TATCCGGACTGGCGGCGACCGATTCCGCTCGA
763	TATCGAAGAGTGATCTGCGCTGCTGTGGCGCA
764	TATGACCCGTCGTACGACTACGCCTCGAACAC
765	TATGATCATGCCCCGTCCTCCGGCTCCAATAC
766	TATGCCGCCCAGCGTGCCGCCCAGGGCGCCGC
767	TATGCGCCAGGCCGCGTGCTTGTGTGCGGTGT
768	TATGCGCCCTGGGGGGCCTTGAGCCGACTGACT
769	TATGCGGCTGCCCAGGGTGCCCAGCTCCAGGC
770	TATGCTTTCATAACGGCGTGTCTTCAGGAGAA
771	TATTGGCGTATGCAGCAGCCCTATGTGGCGAA
772	TCAAAAGACTCCTTGAGCGTGAAGCTGTCCAC
773	TCAAAGCGCGAACCATCCAACGGCAGTTCGCA
774	TCAACAAACGCCACGGCGAACATGAACACGCT
775	TCAACGACAAGGAGCTGCTATCCATTCTCGAC
776	TCAATCGGCAGATCGCCAACATGCGGTCGAGC
777	TCACCCTCATGCTTGTAGGTGCCGCCGATCTC
778	TCACCGGGTCGCGTCCATCGACGACAACACCG
779	TCACGAATCACGAGAACGGTCCGATTCCGGGG
780	TCACGACCTTCTCGAACGTTCCCAGGTACGTA
781	TCACGATCACTGCTGAGAACCCCAACCACACC
782	TCACGCTGCTGCGTGATCTCGTCGTCTTCGAA
783	TCAGACGAGCGCCGCCCCTGCGACGCGGCGAC
784	TCAGACGGAGCGCTGATGCTGATCCTCAGCGG
785	TCAGGCTCATTTCGTTGTCCTCGATGCCCCGG
786	TCAGTTCCGTAGGGGAACGGCAAATACCACGT
787	TCATAGGGCTGCGGCAGGTTGACCACGTCGCT
788	TCATAGTTGAAGGCGTCCTCGCCGCGCAGCAT
789	TCATCCTGCTGATCACAATGCTCATCCCAACG
790	TCATGGGCTGGGCGGCGAACGTCCTCGCGCAT
791	TCATTGCGCGACGACACACAGAACGGCTTCGG
792	TCCAATGCGGCGCGTACTGCCCGCGCCTGCTT
793	TCCACCGGGTTTTTGTCAGTCCATCCGGCCGC
794	TCCAGGTAATCAGCGTACCACTGCATCATGAC
795	TCCAGGTGCTGGCAAACGTCAGCCCCTTTGCA
796	TCCAGTAAGGCCAGCTCGGTCACGCGCATGCC
797	TCCAGTAAGGCCAGCTGGGTCACGCGCATGCC
798	TCCATGCTGCGCATTCGCTTTGACGAGGCACG
799	TCCATGTCGCTCGGGCCAGTGACGGTCATGAT
800	TCCCACGCCTCGGCGCCCTGCTCTCCTCATCT
801	TCCCATAGACTTGCCGATCTCGGCTGCGGCGC
802	TCCCCCGCCTCGGCGCCCTGCTCTCCTCATCT
803	TCCCGAGGAAACGCCATGCACACCCTCAACCT
804	TCCCGAGGAAACTCCATGCACACCCTCAACCT
805	TCCCGCGGATACATGATCTGGTGGTGTCGCTC
806	TCCCTGCACCGGAGTGGTATCGAGCAGCCAAT
807	TCCGCCGACATCGACCACCCCAACGATGCTGCG
808	TCCGCCGCGTGCTGCGCGATGACGGCACGCTG
809	TCCGCGACGAACTTGGTGACGTTGACGACGCC
810	TCCGGATCACCAGGGCGACAGATGGCCACCTC
811	TCCGGCACCGTTCATCTCCTCCTCGCTCCAGA
812	TCCGGCACGCTGTGCTGAGCCTGAGCTACAGG
813	TCCGGCGCCGTGTTCCAGTCAATGCTCATACT
814	TCCTAGTTCTTCGCCAAGCCGGAAACCGAGGC
815	TCCTCAAGTTTTGTCAGCCGAGCCAGCATTTC
816	TCCTCCACCCGCTGGGTGATTTCCTCGGTACG
817	TCCTCCCACCATACCTGCTGCCCGACGTGCTT
818	TCCTCGAGCATCGGGCCAAACTTCTGGCCGCG
819	TCCTGGCACGGCGTGCCGCCCACCAGGATCAG
820	TCCTTCGGCTCCGCCGGCCGGATCGCTGCAT
821	TCCTTCGGGTTCAAGTTGGTAATGTTGATCAC
822	TCCTTGCCGGGCGCGGCGGCGAGCAGTTCGCG
823	TCGACAAATATCCTGCAAAGCGAATCAGCCGT
824	TCGACATGGCGACGGCTCTCGAACGGTTCTAT
825	TCGACATGGCGACGGCTCTTGAACGGTTCTAT
826	TCGACCTTGTCGACCCAGGCGACCGCCTTGAG
827	TCGACGAACTCTGGCGGCGCTGGCCGAAGGGC
828	TCGACGAAGCCGAGACGTTCACCAGCGCCCAT
829	TCGACGTTGCCGACCCGCGGCCGCGCCCGGTT
830	TCGACGTTGCGACCCGCGGCCGCGCCCGGTT
831	TCGAGATATCAACTCGACTACCACTCCAGCGC
832	TCGAGCAGCGGCCCGAGGAGTCCGAAGACTTG
833	TCGATCACAGCAAGCCCTACCTGACGGTCGAT
834	TCGATCAGCTTCGCGGCGCGGGCGGTGTATTC
835	TCGATCCACACCCGCGAGGACGTGGCCACCGT
836	TCGATCTGGCTGATTGGCTGGGGCGAGAACAC
837	TCGATGCCCCGGCGAACCGGGGCGGGGTGGTT
838	TCGATGCGAGACTCCAGCCCGGTACGAGACAT
839	TCGCATAATGGGCATTACGTGTAAATGCTCGC
840	TCGCATTGCGCCTGCGTCATGATGCCCGACTC
841	TCGCCGACAATGTGGCGTAGCTCCCAACTCGT
842	TCGCCGATCAGCAAGATGGAGGCTTGGCTGGA
843	TCGCCGCCCTCCATGGTCTGGCTCAGTTGGCC
844	TCGCCGGTGCGGCCGTGGGGCTACGAGCGGCC
845	TCGCGCAATGATTTCAGCCGCGGAGCGCATAG
846	TCGCTCTGCACCAGCGGCGCATTGGATCTGGT
847	TCGCTGTCGGACGGCACGCTGCTGGTGGACGT
848	TCGGAATACTCCTGGGCGTCCTTACCAGGGAA
849	TCGGACAAAGACAGCCTCCGGTCATAGGGTAG
850	TCGGATTGGAGCGAGTTGGAGAAGCTACAGAC
851	TCGGCCAAGGCTCCGGCATCGAGCACGATGCC
852	TCGGCCCGTCCAGAACGTCACACGCTCGCCGT
853	TCGGCGAGGCGATCGATCATGCGAATCAGCAA
854	TCGGGAAAGAGACCATGACCATCGGTGAAAAC
855	TCGGGACGATCTCCAGCAGGCGGATCAACTGG
856	TCGGGCCTTCCTCGCGCAGGCGCTCCACTGAG
857	TCGGGGCATGGGTCAGCCTCGCCGCGGTGCCGT
858	TCGGTGACGCTGGACTGGTCGAGGGGCGTAGA
859	TCGTAATCATTGAAGCCCCGGGCAAGCTGAAA
860	TCGTACTGGTCGAGATTTCCGATTCGGAAGCC
861	TCGTAGCGCGGACTGATGTCGTTGCAGTACTT
862	TCGTAGGCAGCCCGGTACGCTGCCCACACACT
863	TCGTCGTTGATGCTTTTCAATATCTTTGATGC
864	TCGTGAACAACCAGATTCGCTCTGGAACTTCA
865	TCGTGGATCTGCTTGGCGTCAATGTGGCTGAA
866	TCGTTCACGCAAGAGGGCACGGACGGCCTCGAT
867	TCGTTCGGCTCGTTGAATGCCACGGCAATGGC
868	TCGTTGACATGAACGCAACGCAGGCGGCCATC
869	TCTACGAGCAGACCGAGTTGAAAGGACAGGAG
870	TCTACGAGCAGATCGAGTTGAAAGGACAGGAG
871	TCTACGTCCGCCAATTCTCTTGGCCCGTTCGC
872	TCTCCGCCCCAGCTATTGCCGGGGAGGGCATG
873	TCTCCGCCGTTACCAACGCCATGAACCACGCG
874	TCTCGATGGCCGCCGAGGGCGATATCGACACC
875	TCTGCGGACGCCAGGCGCCCGGCCAACACGCC
876	TCTGGCGAAGAGCGGGATGACAAGGGCAGAGC
877	TCTGTCACCTCCTGGGAGGCGGCCTCGGCCTG
878	TCTTCAAAGGTCAGGCCCCGGTGCGCGAGCCA
879	TCTTCGCGTCCCTGGCCTTGGCTCGATACAGA
880	TCTTGGCGGGGCATTGTGCAGTGGATTGCCGAT
881	TCTTGGCGGGGCATTGTGCAGTTGGATTGCCGAT
882	TCTTTGCAATCTAAACCAACCCTGATCGACGA
883	TCTTTGCAATCTACAACAACCCTGATCGACGA
884	TGAAAGTCAGCGACCATGCCGGCCGGCCAATCC
885	TGAACAACCCGGCGCTGCGCGACTATCTGCCG
886	TGAACGCAGCGATAACGGCCGAGCCGTTGAC
887	TGAACGTTCACGCATCACGCGCCTTTCCGGCC
888	TGAAGAAGTCGTACACCGGCCTGACCGGCACG
889	TGAAGGCCAACCCGCAAGTCAGCAAGGGCATC
890	TGAAGGCGTATCTCAAACACACCGAGTTTCAG
891	TGAATATCAGCCTGCAAAGCGTCGTCGTAGTA
892	TGAATTGGCTGAAGGGTGGCCTCGGCTCATTG
893	TGACAGCCCGGCGTTCACCGAGCTGGCCAGCT
894	TGACCCTTGGAAACGCCGTTCCAGGGCTTGAT
895	TGACTCTGCACGGTGTCGCAGATTGACACCTC
896	TGACTGCGGGGCTGCACGACATAGTCGTCGAC
897	TGAGCGGAAAGGGAAGGCCATCAGGCCATTTG
898	TGAGTACGAACCCATCAAGGCCACCGGCGAGA
899	TGAGTGGTGATGTTGACCTGCATGGGCATGGC
900	TGAGTTCTGAGACGATCGGCCTCGGCGATCCC
901	TGATAAAACGAGTCAGGAAGGCCCCTGCGGGA
902	TGATAGATTACGGAGCCGCATACGTACTGGCC
903	TGATATCCAGCTGCTCCAGGAACCGCTGGCGG
904	TGATCAAGAAGAACCCGATGGCGCCACTTGAG
905	TGATCACCCAAGCGTGCGTATCGCGGCCATCC
906	TGATCCAGTGCGCGGAAATGAGTACCTGACTG
907	TGATCCATCACCGCCTTGACACCAACAAAGGC
908	TGATCGAGCCGGGCCTTGGCCGGTTCGTCTAC
909	TGATCGCCGCCGCAGTCGTCGGCGGCGTCGGT
910	TGATGAATTTCAGCCCCCTCGGTCTGATCTAC
911	TGATGACTGATCCGAAAATCAAAGCCCAGATG
912	TGATGCCCGACATGGGTCGGTTCGCGGGAACC
913	TGATGCCGGACATGGGACGTTTCGCGGGAACC
914	TGATTCCCGGAGAGCCCCACAATGGCCATGCC
915	TGATTCCCGGAGAGCCCCTCAATGGCCATGCC
916	TGATTGCTGCGGCACCTGAACTGCTCTCCATT
917	TGATTTCGAAGGCCGCGGGCGACTGATCCGGA
918	TGCAACTCGAAAACATCGAACGCCGGCGCCGA
919	TGCAATGGGGCTGCTCGTTCTAACCGCACGGT
920	TGCACGTCGAGCCATGCCTGCGGCATCTGCCC
921	TGCAGCGACTGCACCTTGGCTTGCTGCCGGTC
922	TGCAGCGCCGCGAACGGCAACGGCGGCGACGG
923	TGCAGCGTGCGGATGGCGGTCATGGCTCATCC
924	TGCAGCGTGTGCAGGCAGTCGATGGCCGCCCT
925	TGCAGGGTGGCGGAACCGGCTGCTTTGCCGCC
926	TGCAGGTCATAGGCGTATTCGAAGGACAGGCT
927	TGCAGGTCATAGGCGTATTGGAAGGACAGGCT
928	TGCATAGTGGCGTCGGTTGTAGCGCGCGGTCTG
929	TGCATGCACATCGGCGAACTGCTGACGTGCTT
930	TGCATGGAGTCGCAGACGCCTACACGCATCAG
931	TGCCACCCTGTCCGCCGTCGCAGTATCCGTAC
932	TGCCAGCGGGCGGTATGCGCCTGCGGAGCTTC
933	TGCCCCGCCGCCCATCGTGCGAGCCTGCGCAA
934	TGCCCGCCATCAGCGAAACCGAACATGCTTGT
935	TGCCGATCGCGCCGGAAGCGGTGAGCCAGTTC
936	TGCCGGACCTGCTCCGCCACTGCGGACTCCAA
937	TGCCGGGAAACCGATCTGCCCTGGCCGGTCGA
938	TGCCGGTGGCGGTGCCATGCCGGGTGCCGACG
939	TGCGACCGCGCGAAGAAGGCGGCATGTGGGTT
940	TGCGACGCCGCCGGAACGCGCGGAGCAGATCG
941	TGCGAGCAGCTTGCCGCTTGCGGCCAACGCCT
942	TGCGCAACATCGGCGCTATGGACGCTGAAGAC
943	TGCGCCCTAAATCAGTGATCCGGCGAATTTGG
944	TGCGTAGATGCCGCGATCATAGCGCGCCCTAC
945	TGCTGGCGCTGATCAGTTGGAAAGGGCTTGCT
946	TGCTGGGCTTCTACAACCCGCGGGTGGTGCTT
947	TGCTTCAACCCCGCAGGTTGCCCGCAGCGATC
948	TGGAAACACCGAGCGCTGACGCCGATCTCGGG
949	TGGAAACACCGAGGGCTGACGCCGATCTCGGG
950	TGGAAACTTCTGTCACTGTAACGACTGTTGGT
951	TGGAACGCATTGCCTGCCTGCGTAAAGAACTC
952	TGGAACTGCTGCGATGCCGGCTGAGGCTGAAC
953	TGGAACTGGCACAACGCATCTGGTTCCGCGCA
954	TGGAAGAACGCACTTGGACGGTCAGCATTGGC
955	TGGAAGCTTGACCAGGCGGACTAACCCACCAC
956	TGGAAGTCCCGCGCCGAGATCGAGGCGTTCAT
957	TGGAATTGAGCGCCGGCAGCAGAACGGAACCG
958	TGGACAATGCGCAGCCCAGGCGCTGGATTTAC
959	TGGACCTGGCAAAGCTGGAGTGGGCGCGGCTG
960	TGGACGAACCGCAGCAGCGGTACGACGTTGTT
961	TGGACGAACCGCCGCAGCGGTACGACGTTGTT
962	TGGACGACGCCGACGACGCGATCATCGTCGAC
963	TGGACGGCAAACAAGATCGTAGGGCGCTGCCC
964	TGGACGGCCGCAAGACAGTCACGCGGCGAGTG
965	TGGAGAGTGACCCGCTCAAGACCGAGGCCGAG
966	TGGAGCAATCCCGCCCGGTGGCGACTACTGGA
967	TGGAGCCGGCCCAAATCTCGCCACCTTCAACT
968	TGGAGCGCAGCTTCGTCAGGCATGGTCGTGTC
969	TGGAGCTTCGCAAGCCGCGTGTGCCGGACTTG
970	TGGCACGAATCGTCGTAGCAGGCTTGGACGAA
971	TGGCAGTGGTGCGTACGGTGACAACTTGATGA
972	TGGCCCAGGTAGGTGGCACAGTCCTGACCCTC
973	TGGCCCTGGATCCGTCCCGCCAGCCGCGCCTG
974	TGGCCGAGGATGAAGCCGAACAGCAGCTCCGC
975	TGGCCGCAGGCGAGCAGGTCAGCCGGGGCCAT
976	TGGCCGCTCGACCACGCCGGCATACTCACCGC
977	TGGCCGCTCGGCGTCGTCTCGTTCGCCACCTG
978	TGGCCGTAACCCGTGGTCAGGCTGAGCGGCAC
979	TGGCGAAGGGCAGGGATGACAAGGGACAGCGT
980	TGGCGATGTCCACTCGATGCTGCTGATGATTC
981	TGGCGCATCGCGGATCTGCATCCGTACCTCGG
982	TGGCGCCGCCCGATTTCACGTAGCTGCTCGAT
983	TGGCGCGTCGCGGATCTGCATCCGTACCTCGG
984	TGGCTGATGTTCTCCATTTGGCCCGGCCCATA
985	TGGCTGTCGCTGCGCTGCTGGCCGCTGTGTAT
986	TGGCTGTGGTGCCGGCAGTCCGGGGAGGCGTG
987	TGGGACACCCGACGCTGCGAGACGCTTGCATA
988	TGGGAGTTCGTCATGCTCTTCATGGCTTCGAT
989	TGGGCCGGCGCCTACGCGGCGCATCAGCCGGT
990	TGGGCGAGATCGGCGCGTAGCCGTAAGGCGAG
991	TGGGCGATCGAGCACGGCATCACGCGCGAGAC
992	TGGGCGGTGCGGGTGTAGTTCTCGAAGGCGAA
993	TGGGCGGTGCGGGTGTAGTTCTCGAATGCGAA
994	TGGGCGTCAAGGCCGTACTCGACTTCATTAAA
995	TGGGGCGAAACCCCTAGGCGCCGGGCTAGCTC
996	TGGGGCGGTTTGGTGTTCTTGCGACTCTCTTC
997	TGGGTCTGCTGCGCCCCCGCCGCCTCGCATGA
998	TGGGTGCGTCCACGCAGCAACTGGAAGATCTC
999	TGGGTGGCCGACATCGTTGCGTCGAACTCGTA
1000	TGGGTGGCGTGCCTGCTCAGTGGCTCCAGGTC
1001	TGGGTGTCCAACATCGACGGGTCGAACTGCTC
1002	TGGTAGACGGGATATGGATCGGCGAAGTCCTC
1003	TGGTAGCGCTTCGGCTTGTCCGGCCCATCGGG
1004	TGGTCGAACAGATGGCGGTCCTCGGCCAACTG
1005	TGGTCGAGCAGTTCGGCAAAGGGGCCGTGGTT
1006	TGGTCGATATTCACGACCGGAGACCGGTGGTG
1007	TGGTCGATATTCGCGACCGGAGACCGGTGGTG
1008	TGGTCGTCTCGCAATCCGCCTCGGCCGCTGGC
1009	TGGTGCAGATGGCCGCCGCGCGGGTACACGTT
1010	TGGTGCATACGCTCCGCCTCGATGATCAGGGC
1011	TGGTGGCGCTGCTGGTAGAAGTTCGCACCTTG
1012	TGGTTCCGGCTCAAGCAGCGCAAGGAACTGAG
1013	TGGTTCCGGCTCGAGCAGCGCAAGGAACTGAG
1014	TGGTTGGCTTCCGTGCAGAGCGCGCAATCAAC
1015	TGTACCAACTGAGGTGCTACCTCAACCATGGC
1016	TGTACGCGACCCTTGGGAAGTACTCAAGGATC
1017	TGTATCCGAGCAAGCGGTCACTGTTCGGATGC
1018	TGTCAGAAGGGATTACCGCGGACCTGGTCGCA
1019	TGTCCCAGGCGCAGATACACCTGCCCGTCCAG
1020	TGTCCCGAAGTTCATAAGCGGGCTTAGGGCGA
1021	TGTCCGACAACCCGCATAGCATCCCTGAGCAA
1022	TGTCCGCAGCAGGCCGGTAATCCGGATAACTG
1023	TGTCCGGTCCCGGAAAAGACCAACGCGGGAGT
1024	TGTCCTTTCAACTCGGTCTGCTCGTAGAGGTT
1025	TGTCGCCGCTGTTCCCAGCCAAGCGCGTGGTG
1026	TGTCTACCCAGCGTATTGGCCATTCCGTTGGC
1027	TGTCTCCGGCTAAATGTCCGCCGCCCTGGAAT
1028	TGTCTCGAAGTTCATAAGCGGGCTTCGGGCGA
1029	TGTGCCGGGCAGGCTGGCCAGCGCCTCATTGA
1030	TGTGCCGTCCGCGATCTGGCGGATTGCCGGCTA
1031	TGTGGCTAGAGAGTCCGATGGGGGGGCGCTAT
1032	TGTGGCTCGCCGCGTTGAGCAACAACAGCGCA
1033	TGTGTACCCCTGCGCGTGGAGCGCGGGGCGAC
1034	TGTTCCGAAGGCGTCAACGAAGGCTAATGACC
1035	TGTTCGAGGCGGATCAGGCGGTAGCCATCCGG
1036	TGTTCGCCGATGTCGCCCTCGCCCGCGTGCCC
1037	TGTTCGTAGCCGATATCGCTGCACGCGATGCA
1038	TGTTGACGGCGGCGCGAGCGGCGGCCGCGTCC
1039	TGTTGCGCGGCCAGCGCGGTGTTGACCTGCTC
1040	TGTTTACGAGCTTCAGCGGCCCTCCATGTAGA
1041	TTAAGCCACGCGTCCAGATGGCGCAGGCAAGG
1042	TTAAGGGGCTTGGGTATCAGGAGGGAGTGGCG
1043	TTACAGATCGGTGCTCATCCATGGTGAACCT
1044	TTACAGATCGGTGCTCTTCCATGGTGAACCT
1045	TTACATTTTTTTGATAAAGTCGAGTACGGCCT
1046	TTACCTTTAAAAGGCTTTAAAAGGCCTTTTAG
1047	TTACGCCTGCCGGTGAGTTCTGGCCCATGGAT
1048	TTAGCGGTCCGTCCTCGGTGACGGGGCCTAAG
1049	TTATCAGTAAATACGTGGCGACTTGGCCACCC
1050	TTATGGGCCGCCTGGGCATCGATATGAAGAAC
1051	TTATTGAAATCCTCAGCGGCCTGCACTTGCTC
1052	TTATTGGTCGTGGTCGCAGGGAAGGCACTCCC
1053	TTCAAGGTCAGCCAGTTCGACCCGCTGCGTCA
1054	TTCACCGTCACCCAGTCCTGGGTGGCGTAGAC
1055	TTCACCTGGTCGCCGGCCAGGCTGATCACTGC
1056	TTCACGATCCGTAAGAAGGCCTCGAAGATTTT
1057	TTCACGGCGGGCTTGATGTCCGCGTCTACCTG
1058	TTCACGTTGGGCGTAGGACAGCGCGTCCTGCC
1059	TTCAGCGTCGCGGCAACCATAACCAGGCTGTG
1060	TTCAGCTTCTGCTTCAGCCGCGGATCGCTGAT
1061	TTCAGGTCCCGCTGGCTGTTGGCGACGGCCCG
1062	TTCAGTGGTGATCTTTCCGTTGTTCGGCTTAG
1063	TTCATCAGGATGCCGCCAAGGGTCCGCATAAT
1064	TTCATCGGTGATACTGAAGCTAATGCTGCTGTG
1065	TTCATCTTTGCAAACCACCCGACTAGACCCCGA
1066	TTCCACCCCGAGCAGTTCGATGTGCTCGAGGC
1067	TTCCAGATGGCGTCAAGCCGATCGAGCTCTTC
1068	TTCCAGGGCCTTCAGGTCCGGGTAGTCCTTGG
1069	TTCCAGTGCTGCCGTCGCCGGATCTCGCCTGG
1070	TTCCCCGGCGAGATCCAGCCGCCCCAGGACGG
1071	TTCCGCCAGTTGCCGAAGCGCCCGAAATAGAG
1072	TTCCGCCCAGCCATATCCCTAGGGCTATCTC
1073	TTCCGGGGTCTGGTCGTCCGCGTCGTCTTCCG
1074	TTCCTCACCTTCGCCCGCTTGATACAACTCCT
1075	TTCGAACTGCCAGATTTGCTCGCGTGCGTTCT
1076	TTCGACGCCGCCAGGGTTGCCGCATCGCCGTC
1077	TTCGACGCCGCTAGGGTTGCCGCATCGCCGTC
1078	TTCGACGGCCACGCCTCAGCCCGGCCCAGGCC
1079	TTCGAGATCAGGTGCATGAGCATTTCGCGCAG
1080	TTCGAGGCCGACATGCTCGACCGCAGCAAGGT
1081	TTCGAGGTCAGCGGCTTCGGCCCCGGCGAGCA
1082	TTCGAGTCGTAGCGTCGCCACGGCCGTCGATG
1083	TTCGAGTCGTAGCGTCGTCACGGCCGTCGATG
1084	TTCGAGTCGTAGCGTCGTCCCGGCCGTCGATG
1085	TTCGCAACGGTCGCCACCGGCTCCTGCCTCTC
1086	TTCGCGCTGGCCAACGTCGCGGCATCACCATC
1087	TTCGGGAAAACGCCGCGCTCAGTAATTTCAAG
1088	TTCGGTACTTCTGAACCATACGTCGCCGCATA
1089	TTCTCGCCGGCCTGCTCTCCCAGACCGCCATA
1090	TTCTGCGCAAGTTGTTCCTCGGACATCCCCGG
1091	TTCTGCGCCTGGGCAAGTTCCTGAGCGGCCTT
1092	TTGAAGATCGCGCCTCTCTGTACGTTGCCCAT
1093	TTGAAGTAGTCATAACGGTCATAGTGCTTAGA
1094	TTGACCACGGGCGAGACTTACGCCGAAATCAG
1095	TTGACCAGATCGCGGCGTGGGGTGGTCGGCTT
1096	TTGACCAGTTTGTCGCTCAGAAAGCGGACTAC
1097	TTGACGGCCAATGCCGGCTTCGACTTAGCTCG
1098	TTGACTGCTGGGGCCTGACGCTCATCGCGCGG
1099	TTGAGAAGCCGCGGGTGTCTAAGAAACTGGTA
1100	TTGAGCACAACCGGCTGAGCCAGCTGGTTGTC
1101	TTGAGCTTGTCGTTGTACTCGTCGAGGCTCAT
1102	TTGAGGAACAGGCGCGCTACGTCCGCCGCGAA
1103	TTGATGATGCCGTCCTGCTGTTTGCCGGCGAT
1104	TTGATGGGTTCGTACTCAGGCCCGGAAAACTC
1105	TTGATGGGTTTGTACTCAGGCCCGGAAAACTC
1106	TTGCAGTTCGGGTCTTTCGGGCCTGGCATGTC
1107	TTGCATCGCACCCTCCTGCTCACCGACCAGGC
1108	TTGCCACAGCTCACGGCAATCAACGGCAGAAC
1109	TTGCCCATGAACACGTCGCCGTTCGCCACCTG
1110	TTGCCCGCTCAGCGCTCAGGAACGACTGACCC
1111	TTGCCCGTAGAAGTACGTTTCCTGTGCCATGT
1112	TTGCCGAGTACGATGCCTGATACATGAATCCA
1113	TTGCCGGTGGCCGTTTCGACGATGTGGAAGAA
1114	TTGCCGGTGGCCGTTTCGGCGATGTGGAAGAA
1115	TTGCCGGTGGCCGTTTCGTCGATGTGGAAGAA
1116	TTGCGAATCAGCCAATCAGATCTGGCGAACCG
1117	TTGCGGATCCGGCGGGAGACGACCATCCGCAC
1118	TTGCGGATCCGGCGGTAGACGACCATCCGCAC
1119	TTGCTGACTGCGAGGTCTGGACTGGCCGGAAA
1120	TTGCTGCGTGTTGCAGCGACACCCGTTCAACA
1121	TTGCTGGCGCCGCCGGTGAGCTTCGCGTACTC
1122	TTGGAAAAGCGCCCGCTAGTGTCGAGCAGCTT
1123	TTGGAGCGTCTGACCTGGGTGGTGACCACATT
1124	TTGGCAGCTGTAGCCAGAGCCGGATGCGAAGC
1125	TTGGCGCGCTCCCACAACTCCAGGCGCTCCAC
1126	TTGGTGGCGTCGGCGTCGATGTGCAGGCCCGG
1127	TTGTACGGCCACCTTCGGACACCAGCACCACG
1128	TTGTAGGGCGGCTGGGTATCGCTAACCATCAG
1129	TTGTCGCTGATATCGAAGGTGTCCCACTTCCG
1130	TTGTCGGCCACGCGCAGGGTCTCCACGACGTT
1131	TTGTCGGCCACGCGCAGGTTCTCCACGACGTT
1132	TTGTCGGCGCCCTGGGCGTCAAGGCCGTACTC
1133	TTGTTCAGGACGCAAGTGCGGACCCTACAGTA
1134	TTGTTCCTATGAAGAAGCGCGAGGACCGATAT
1135	TTTCAGGGCACGCCTTATCTCGGCCTGATCTT
1136	TTTCCCCGCGAGGCATAGCAGGGATATCTTGT
1137	TTTCGGGACTGCGGTCTGTACGCGGATTGAAT
1138	TTTGATGGCCGGCGGCACGGCACCGAGGAAGC
1139	TTTGCCCAGGCGTGCGCGGGATGAACTGGAAC
1140	TTTGCCGGGTCACACTGCCCGGACCCGCCACC
1141	TTTGGTGAGGCTTGCGCTACCTGGGTGTTCGA
1142	TTTGGTGAGGCTTGCGCTCCCTGGGTGTTCGA
1143	TTTTCCTACGGAGCAGGGCGATGCTGGTTATT
1144	TTTTCGGCCCAGATCACTTTGATGTGCGCAGC
1145	TTTTCGGGCTTGCCGCCCTGCTCTTTGTGCTG
1146	TTTTGGACAGGCCGAGGGGCCGTATCGACGGT
1147	AACCGCAGATGACCGACAGGACGGCGATACCA
1148	AAGAGTCGCGGCGGCAACTACCAGACGTCCGC
1149	AAGGGCAACGCTGGCCGTCACGGCCGCCGAAA
1150	AATCTGAAACGCAATGGCGAAATACACCACCG
1151	ACATAGGCCAGCTCTGGCGATTCATCGCCAAA
1152	ACATGCGTAGCGTGCAACACCGCTCGCGACGC
1153	AGAAACATCGCGCACGTGTGCGCCAGATCGGT
1154	AGACTGCGAAATGAACGAGGGGATTTCCACTT
1155	AGCAGATACCCGAACCAGTGGAGGTACATGCA
1156	AGCCACAACGGCGAGGCGCTAACAAGGATCGA
1157	AGCCGATGGCCCGCAGTAGTACCCCGATTAGT
1158	AGGAGCTGCTTCCGCCGCAGCTTGCTGCTGTT
1159	AGGATGAAAATTGCTAGCAATCGTCTCGATTG
1160	AGGGATCGCCGTCGAACGGCGACTTGCCCGGAA
1161	AGGGCGTCCCCTTCCAATCTGAGCGTCGTCAC
1162	AGGTGCCGTTGTAGCGGCAGCGCCAGTACAGA
1163	AGTTCGTCGTCGTGTGGCACGACCCGATCACA
1164	ATCCGGGCAGACCGCCAATGGCGTGGTCCTGA
1165	ATCCGGTACGTCGTTTCGACGAGCAACGTTGC
1166	ATCGACCACGACAAGGCTTCCCTGGTCTATTC
1167	ATCTCCTTCTGCCGGTTGTGATCTTTATTTCA
1168	ATGACCTGGGCCCGGACCACCTCCAGCCCCTC
1169	ATGCAACGCCATCTCCTCGGCCAGGTCGATCT
1170	ATGCGCACCAGTGGCATAACAATCATCAGGAT
1171	ATGCGGATAAGGCCCGCGGGCGCCGAATTGGC
1172	ATGTAGTCGATGATGCCGTTTGTGAGGGTGGT
1173	ATTCCGCCCAGCCATATCCCTAGGGCTATCTC
1174	ATTCGACGACGTGCCATAGACCGCTTGCATCG
1175	ATTGATCACGGCGAACGTGCCGGGCAGGAGTG
1176	CACATGTGCGCTTCGGCGATGGTGTCGGCCAG
1177	CAGATCGCAGACGGCACCGGCCCATTCGACGA
1178	CGCAATCGACCCGCCCCGATCGCAAGTTTGCC
1179	CGTCCAGAACGTCACGCGCTCGCCGTCGATGT
1180	GATCTGGGGCGGCATCAGCACAGCAGAATCTA
1181	GATCTGGGGCGGCATCATCACAGCAGAATCTA
1182	GATGGCGTTGCCCGTGCCGCCTCGGGCCAGGG
1183	GCGCAGTAGTGCGTCTCGCGTGTGATGCCGTG
1184	GCTGTGCGTCGCCGTGGCCTGACGGTCGAATC
1185	GCTTCACGCCCGTCATCGTGCGGCAGGCTCGC
1186	GCTTCGAACTGATTCGGCATCAGGGCCATGAA
1187	GGCAAGGGCTACATGAACGTCACCACGGCAAT
1188	GTATGGCTCTCTCCATTGGGGTGGCGATACTC
1189	GTGCCGAGCTGACCGACAACAACAAGGTCAAG
1190	GTGGCACGACCGTGACCTGGGATGTGCCGACA
1191	TACAAGGTCATGGCGCTCGGTAACGTGGTGGAA
1192	TCAATTGCAGATGGCTATGTTGAGAACTTTGT
1193	TCCGCAAGGGAGGGAGGGGAAGCTTTATCTCC
1194	TCCGTCAAGGCGACGATCCGGCACCGGCAGTT
1195	TCGATGCCGTCGACGCAGATGATGCCCAGTTC
1196	TCGATTCCTTTATCGCAGCGCGGCATGCGGAA
1197	TCGTCCATTCGCGTGCGGGCCAGTCCCCGGAA
1198	TGCAGCGACTGCTCCTTGGCTTGCTGCCGGTC
1199	TGCAGCGCCGCGAACGGCAGCGGCGGCGACGG
1200	TGCAGGCGCTGCGCGCGCAACTGGAGAATGGC
1201	TGCCGGGACTCCCAAGGGGCTGGGGGATCCAA
1202	TGCGGTTGGTGGCCTGAGATGCTGCGCGCTGA
1203	TGCGTGACCTGTTCTTCAATGGCGCCAACCCG
1204	TGGACCAATCTGGAATGCATTGGCGAAATACA
1205	TGGACGACCTGGGTGTCGTTGGTTGACGAGTG
1206	TGGAGAAAAGCAATGCGAGTGGTGCGAGGCCA
1207	TGGCCCGCTGGTGGGCAACGGGTGCGACCACG
1208	TGGTCGAGCAGTTCGGCAAGGGGGCCGTGGTT
1209	TGGTGCGCAAAGGCTGGAGTCCTGCGCATGAC
1210	TGTGGAATAGCGCCCTCATCCCTTCGGATACG
1211	TTACTCGAACTTGCCGCCAGGCATCGATGCTC
1212	TTCACCTGGTCGCTGGCCAGGCTGATCACTGC
1213	TTCAGGCCGGCAAACAGGCTGGCGTCGAGCAC
1214	TTCTCCGGGCGCGCCCTGGAGCCATCATTGCC
1215	TTGAGTTTCTCTACGAAGTCGGGGGATTCATC
1216	AGTATCCCGAAATCTATCAGTGGATAGATAACA
1217	ATGTGCTTCCAGCTTTNGTCGTCCAGCTTCCG
1218	TGATCGGAGCCCTCATTGCACACGCTCCAGCC
1219	AACCAGGGCGGATAAAATCTGCCCTTCTGGATT
1220	TTCGACACTGCTAGAGCAATGTCCGGGCATCCC
1221	AATGGCGTGGTCCTGACCGGCTTGTTCAGTGA
1222	ACTCAGAAACCGGAGCGAAACCCATTGGACTC
1223	TGTATATGCCCGTGATAGTAGCGGGTCCAAAG
1224	CTGATCCGGGCGACGGTGGAGACGGTGGGGAT
1225	TGGCACTCTGATCAGCGCGCAGCTCGAACTGG
1226	GTATCCGCCCGGCCAATTCCGCATCAACGGTA
1227	AAGCATCGTAGTTCGCCATTAGAAGGCCCCCA
1228	GCGACTGGGACGTTGTGCTGCTGCAACTGACC
1229	AGAAAAAGCCCAGCCTTCGAGCTGGGCTTTTT
1230	TCGAAGGGGGGAAAAATCCGCGAATGAGAGGG
1231	TGGTTACAGGCGGTCTGGATCGACGCCGGGCA
1232	GTGCCGCTGGCGTAGTTGACCGCATCGACGCG
1233	TCTTGGGAGTCCCGGCAGGTCAAGGGCCGCGA
1234	TCGAAAAGATCGCCCAGGAACACGCAGCGCCA
1235	GACAAGGACCGTCGCGACAAGACCGAACCCGA
1236	AACAGGCATTCACTGGGTCGTCATCGACAGCC
1237	CCGGATCGTTCGGATCGGAAGGCGGGTCGGTCA
1238	TCGACGCGATCCGCCGCGCCCTCGGCCTGGCC
1239	ATCGCAGGACAGGGCAGAAATCATCAGGAAGC
1240	TTCATCGTGCCGATCGCGAACTGGTCGCGCGA
1241	GCATTGGGCAGGCCGACCAGCTGATCGATACC
1242	GAGACTTCAAGACGTTCCGGCGCGGCCGGAGC
1243	ATTGCGCCAGATCCCGAAAGCTCTACCCGAATC
1244	CGTGATGGGCGCCAACATGCCGTCGACACTCC
1245	AACTGCTCGGCGGGCACCAGTTGGCGGTCGAT
1246	ACTTACCGGGTAGCTGTACCTGATGACGTACT
1247	AAGACCAGCGAGATCCTGGTCAGCCACCTGGC
1248	ATTGCTGGGAGACGTATTCGGCCAGTGTCATG
1249	TTCGGACACCAGCACCACGCGTGACGTCTTGC
1250	CACGTGTCCAGCCGACACTAACAACCCTGGAA
1251	TACGGCCTGCCGAACAAGCCATTCATCCTGCA
1252	GCCAGGTGCGCGCGCGATGACGGTGAGCCTTC
1253	TTGACCCATCCCAGGATGTAGCGGACGACCGG
1254	TACGGACCCGACTGATCCTAAAGACCCTGGTG
1255	ACGGAAATTCTCACCCAGGCCAGCAGGCGTAT
1256	AGCGAACCGGGGCGGGGTGGTTAGGCGCCAGT
1257	GTTGGCATTGACGAACTCTACATCGACGCCGT
1258	ATGTTCTACAACGCCGAGGAGCGCAGCTGGTT
1259	GTGACGGTCACGCATGCGCAGCATTTTGAAGC
1260	ACCTGCGCGTCGTGCTGGTCCTTGAAGTAGTT
1261	GGCTTGTCTGGGAATCGTGCGCGGTCTTCGAG
1262	TACAAGTTCAAGCGCGACGGCAAGGAATGGGA
1263	GACAAGAAGCTCCAGGGCACCGGCGTGAAGAT
1264	TGATTCAGGAGTGCTGGCAAGCGGTTACAGCG
1265	GAATCCGCCGAACAGTTCTGGCCGTTTGTCTT
1266	AGCAGCGGCTCCAGAAAGAGGGGCGCTGCCTG
1267	TATTCGGTGAACGATGGCGGCGGGACGAATCG
1268	GACGACGGCGACGCGCTGAGGCTGGCTGTGAA
1269	CAGTCAGAGGGGAACGACCCGGCTCCGGCAGA
1270	AATACGTATAGGTCGGCTCCAGTTTCATTCTT
1271	ACATGCGACCACCATCGAGAGGAAACGTGCTA
1272	TTAGGCCTTCTTAACGCCGCGCTTGCCCAGGT
1273	AGCATGTTAGCCGCCTCCGCTGGGATCATTGC
1274	CGAAGGCACGCAAGACCGGCGTCACGCGCCAG
1275	CTTTCGCAAGTTCCTCGCGAGCTTTGGCGGCG
1276	AGTCGACCTCAACGGTCTGCCAGCCCTTCGAA
1277	AGGTACTAGGTGCCGGCGGCCTGGCTGAAACG
1278	TGCTTATCGGAGAAGCCCGGCGCGCCGAGGAT
1279	TGGTCATTACCGGAAACCGGATCACCGCGTGG
1280	ATAAGGCCGACCGCCTCGTCGCGCATCATGTG
1281	TTGGCGGACTCGATGATCACCGAACTCACATG
1282	TGCGTGAACTCAAGGCCTTGGAACTCGCTCTG
1283	GGCATGCGGCGATCCGGCCGGCGGAGCCGAAA
1284	ACTGGCGGAATCATCTGGCACGTCCTGATGGT
1285	ACAGCAGCCTGGCGCATGAGCGTTCTAAGCAA
1286	GATCTGGGGCGGCATCATCACCGCAGAAGCTA
1287	AGCAGGTGGACTTTTCCGAGAAATCCGGCGA
1288	TGCAGGTGCTTCGAGACCTCCCACTCGCCACC
1289	CGTAAGTCCCCGCATGCCAAGCGTGCCGCGCC
1290	TTCGCCGCATGGCTTACTTCGAGAAACGCGGG
1291	AACCTCTACGAGCAGACCGAGTTGAAAGGGCA
1292	GCGCAGTTGGCCCTGCTGAACGCCCTGGACAA
1293	ATCGAGCACCCGGTCGACCGCGTAATGGAGCC
1294	ACCCGCAGACAGGCGAGATGATCGACAGTTGGG
1295	GCGATTCGCTGGGTGCCGCCCAACTGGCCATG
1296	TCCAGCGAGCGGTGGGCTTCGTGCTCCCTCCA
1297	CTTCGGAGTTACCCGGTAGCATTCAGCCGGGA
1298	TTCGGGCTGATCCATTCGCGCTCCGTACAAAT
1299	CCCGGCCAGGTGCTCGAGCGCGAGCAACTGCG
1300	GCCGTCGGCGGCCGACGGAGCAAGCGCAACAGC
1301	CATTCTTCATGATGCTGCCGGCGAACGTCATT
1302	TAACAACCACGCCCTCACCTACAGCCGCGAGCG
1303	GCTACGCAATAGCTGCGCGGGGTGCCGCTGCC
1304	GCATGCGTCGCAATCGAGAAGGCTGCCAAGAA
1305	TGGTGCANATGGCCGCCGCGCGGGTACACGTT
1306	ANAACGAGCCCNCNGGTATCGGCNTTNGANTCA
1307	TGAGGGAACACGTACAGCAGCAGCTTCCCACT
1308	TTCCTCTCTTCCCGTATCAGGGCAAATGGATT
1309	TTGCTCAAGGCTTGGAACACTGGCCACCCCGG
1310	CTGAAAATGGCGCAGGAAACCGAGGTGGCCAT
1311	TGGCCCAGGTAGGTGGCCCAGTCCTGACCCTC
1312	TGGAAGTCCCGCACCGAGATCGAGGCGTTCAT
1313	AGGAACACGCTCGAAGTGTCCAGCACCCTTGGC
1314	CTTCTCCGGCAGCAGATGCCAGAGCGCTTGCA
1315	GAAGAGTTGGAGGCCATGATCGGCGCCAAGTC
1316	GCGCCAGCGGCCTGCTGTCGGAGAAGATGAGC
1317	AAGTCGCTCCGCGCCGTCGGCGACATCCTCGG
1318	GCGGCTTCTTGAGTGAGCCGAGCGTGGCTACC
1319	TCGGGCAGGCCGTCGTATCGTTCTTCGTGATC
1320	ATCGATGCGGCGAACGGGACAACTACGGTCAT
1321	GACGCGAAGGCTTGGGTAGATGGCTATCACGC
1322	TTGCGCTGGTAGCAGCCTGGAGAAAATACCCC
1323	GCGCAGGGCAAAGCCAAGGTCACCGCCGGCAC
1324	GTCTCCCCCGGCGATCCGCGGTAGATCATGTT
1325	GATCAGGCTAGCCATGACGGGCTCCATTACGC
1326	ATCATGACCCAGTTCAACATCATCACCAGCGA
1327	ATCAAGGGGCCGAGCGTGCCGCGCAGCCTGCT
1328	AGGAGTACATGCCGAGGGCGTCTGTGACCATA
1329	TCGGANTCAGGCGGACTTGCGCCAGGCCATGC
1330	TTTTCGACCGACGCGATGGCACAAGCAAACCT
1331	TGTAGTTGCCCTGCATGTTGATTTGCGTGGC
1332	AATTCACCTGCTGCGGCATTCCGAGCGACAAC
1333	AGTCCCTGGGCAAGCGCCTGATGCCCGGCGTA
1334	GTTTCGTGGTACTCAATGCGCGCCTCGCGATC
1335	GGTGTGTGCGGCCAGCTCGGACCCGAACTTGAT
1336	ATAAACTTCGGTTCCGTAGAGCGCTTCTCCGG
1337	ATACCCCGTAGGGTACAGGACTGTCGAAAGAC
1338	TGGGTCAAGACCCACATGCCCGAACACAGGGG
1339	TAAGCGCCCCCTTGCGGGTTGGCTCAGGCCCT
1340	AAGAAACAGCGCCTGTTCGTCGACGAGTACCT
1341	ATGCGGGCGAGGGCGGTCTGGGAGAGCAGGCC
1342	ATTGTGGGTCGCCAGCTGCAGACGTTCACGAC
1343	AGTGGGAAGCCATGGTGGCAGAGTCTCAGAAA
1344	ATCAAGTCCGAACTGGGCAATGACGGGTTCAG
1345	AGCTTTCTCAGCCATTTCCGAGGCGCAAGATA
1346	ACGAGATTCTGTGAAACCACATTGGATATAAG
1347	GACAGCCTCTGTGGCGGCGTAGTAGCCGCCGA
1348	AGCGTGACCCGCTCTTCCTGGGCCTGCTTGAA
1349	AGGCGTTCTCTGTCGGGTTCGGTCCGGTCGCG
1350	AACCTGCGACGNTGAAGGCTTGGCATGGAGTC
1351	ATGCCCAGCCTGCCGAGGTTACGACCTTGAGC
1352	GCAGACGGAAACGCGATAGCCCCGAAGGCATA
1353	AAACCCCCGCCCGATTCGCATCGTTCACCTTC
1354	ACTCTGCGCCTCGACGTCGGGATCTACGAAAA
1355	GCAGTCCCAGCAACAGCAATCTAGGCCGTCTC
1356	TCCGAAAGGAGAAAGACGATCGCGAGGCGCGC
1357	TGACAGGCAGGAGGACAGAATGAGCAAGCATA
1358	ATGTAGAGCGACCTGAAACCACCCACTGGATG
1359	GCGTGACCTGTTGCATGTAGCACTGGCAGACC
1360	TATTCGCCACCAGTATCTGCCCTGCTTGCGGC
1361	ACTCTGAATGCAGGCGCGAAAGCGCCTCACCC
1362	TCGAAGAAATCACCATCAACGCGTAGGAGAAC
1363	GGTAGTACTGGCCGCGATCACGGTGCCGGACG
1364	AGCACTTCGGACTCCGACATGGCCGTGATGGA
1365	ATCGCCGCCACCGTCGCCGCCATCACCATCCC
1366	TATACCCGACTTTTCAGCCCCGCCGCCCTCGC
1367	TGACGGGCCGATTTATGAATCAGCCCCCTTTC
1368	TGGGCGATCTTTTCGAGGTGGTAAGTATGCGC
1369	TTGGAAACAGGGCTGCTTTGGATGTACCCAAG
1370	TAGAGGGCGACCTAGAGCTTGCGGCGCAACAC
1371	CGCACGGGGGACGAGTTCGCAGCGCATTCGCG
1372	AAGAGGATGACGGTGAGCCGTGCCCGGAATGC
1373	GACTTGAAGCCACTGCGCAGGCACGCCACCCA
1374	TCTTCGCCGCGCTGGATTCGAAGGAGCGCCGC
1375	ATGTAGCCCAGCCCCAACGGCAGATCGCCAAC
1376	GATCACTCCCCGCTGCGCATGCAGCGTTCCCC
1377	TGAGAGATCGGGCGCTTTGGGATGTGACCAAC
1378	TGCTGGGCTTCTACAACCCGCGGGTGGTGCTG
1379	TTAAAGGTGCGTGATGGAATGGCTCGGCGCGAT
1380	TCAACGACCGCACAGTTACTCAGTACGTCGAC
1381	AAGCGGCAGGCATCGGGTGCTCAGGCATCTGA
1382	GCCACAATTCGTCGAGGACCAGGACCGAACCA
1383	ACGCCGAGGAAGCCAACGAAGCCGCCAGCGAA
1384	AGCAACGTGGCCCAGCTCGCCAACTGATCGAG
1385	ATGCGCACGCGGGCCTTGGTCAAAGCTCCCCC
1386	TGCGGTTGGTGGCNTGAGATGCTGCGCGCTGA
1387	AAAAATAATCGAACGCATCTTGCACCCACTTA
1388	TTTGAGTGAGCGGTAGTGCGCTATGCGTGAGC
1389	TTCGACGGCCACGCCTCAGCCCGACCCAGGCC
1390	TGGCCGGTCTTTGCGTATTCGTCGGCTTGGCT
1391	TGAGCCAGGCCCTGAACATCGCCATCGGCGTG
1392	TGCCCGACGTGCTAGTAAGGCTCACTAGCTGG
1393	AATGACCTGGCCGACATGGTGGCGGCTGGTGC
1394	TTGATGCCGGCATACACAGCGGCCAGCAGCGC
1395	TATCCGCACGAACTCCAAGCCACCGGACATTC
1396	ACCCGTAAGACCCGAGCCGCCACCAGTACCAC
1397	ATCAGCCACGCCTTCACCGGTAAGCCCGGCCG
1398	TGCTCGCTGATGACCAGCCGCAGCGCATGGTT
1399	CGCAAAGCCCCGCAGGACAATGACTTGATATC
1400	GCAGTGATCGAGCGCGCACGGTCGCGCAAGAC
1401	CGCTGCCATCCGGCGCATTTCCCTCTCATAGC
1402	ACCCGAATGCATCACCAACCCACGGCGTGCCC
1403	CTCCAGAGCGGGTCCGACAATAGTCAAAACCC
1404	AGGACTCAGCGAGCCTTCACAAGACGCCTCCA
1405	ATCGAGCAGTGCATCGCCGTCTACAACCAGCT
1406	TGATCGACATCAGGAACGCCCACAGAGGCCGC
1407	ATCACGCCCCAGCCACTTTTCAACCCCGCACT
1408	GGTGTGTGCGGCCAGCTCGGACCCGAACTTGA
1409	AGTCACAGCCGCCGCAGCAGCCAGACCGCCCG
1410	TTAGCGAGTCACCGGGACAAAGGTGACCACGG
1411	TGTCCGAACTCCCATCTGTTGCCCTGATCAAC
1412	TCCTCGGATGGCGCACGGTCTGTGCTGTCGAG
1413	AGAAACTGCGGAACCGGAAGTGCATTGATCAA
1414	AAGTTCGTGACTGAGCACCGGCACCTGGGCAT
1415	ATCACGTGTGATTTTCGATGAACGTGATTTTT
1416	GGAACGAAGCGGGTGCGACACGTCGCAACTGC
1417	AGACCATCACACCGGTGACGCTGCACATCGTC
1418	GCATAAAAGTGCCAACGTCGACTTTGTAGCGT
1419	AGGAGGTTCTGGTCCGTCGCCCAGTTCCCGGT
1420	TCGCCCGTCACGGAGCCCGCCGCCTTGGTCAC
1421	AGAATGGACTGCCGAGCGCCGGCCGCCAGTTG
1422	CGGCATTGCTGAATGCCATAGCGGaTCTGCTC
1423	GGCATCCCCGAGCGCAAGCTTCCATCCCCGCC
1424	AGCGGCCTGGACCTGGTTCGGCCCGTCCAGGC
1425	CAGAAGCGCCGGCCGTTGGCGAAGAACCAGTA
1426	TACCCCTCATTAGCCCGGCAAGTCCGGGCATT
1427	AAAATGAAACGGATCAGCTCGCCGACAATCTC
1428	TGGAGCGCTGCACCATTACCCGCGCAGCCCGA
1429	ATGCGCGCCGCGGCTGAAATCATTGCGCGAGG
1430	TAAATGGGGTAATCGTTTTACTTGACGGGTTT
1431	ATGTGTGATTTCACCTCGCCATCACGTGTGAT
1432	GAGTGCCAGCGTCGGATAAGCGCCTGGATCAA
1433	AAGAGGCTCACATCGCTCATAGCGTCCTGGGC
1434	AGGTACATCCGCAGGATCAAGGTGACATACTC
1435	GCATGTGCATGCGCCAGGCGGCCACTACGTCA
1436	TTCGCGATGTAGCAGAGGAATGGGACGATGTC
1437	TGGCAGATGGACCCGGTAGCTGCATGCTTACG
1438	TTTGAGAAGCGACCGCTGGTGTCGATCAGCTT
1439	CGGCATTGCTGAATGCCATAGCGGATCTGCTC
1440	GCATTGCACGCTGGTGGGCAACGGGTGCGACC
1441	AAACGGGTTGTTCTTCACGAACGCGCAACTAT
1442	CTAGGGCAATCTGTATATTCAGCGGTTTCCTA
1443	TAGCAGTGTCGAAGGCATCGGCCCGGCTGCTG
1444	GACCGGCGCGCTGTCGAGCCCATCGCCGGCGA
1445	CGAAGAATGCCGCGGTGATCATCGCCGAGCAG
1446	TCGCCGATGAGGCGCATGTTCACGGTCCCGCA
1447	AAAATGAAGCGGATCAGCTCGCCGACAATCTC
1448	AACAGCGCGGGAGTGGCGCGCTCGATCGGCAA
1449	AGGGACGTCGCGGGCCAGACCTACGAACTGTTT
1450	TCGTAGTGGCCCCACGTCGGCGGTAGCTCGCC
1451	TTGCCGAGTACGATGCCTGATACATGAATCCAG
1452	TGANTATCAGCNTGCAAAGCGTCGTCGTAGTA
1453	AAGGTGNCGATGCACAGCTGTTGCGCGCGGTT
1454	TCGACCTTGTCGACCCNNGNNNNCCGCCTTGAG
1455	TCCCGAGGAAACGCCNTGCACACCCTCAACCT
1456	NTGCCGGTGGCCGTTTCNACGATGTGGAAGAA
1457	ATCGAGTTCGTCCGCCTCCGAACCCATCAGTT
1458	AGGCAGANGAGTACGCGCGGTCTCGCNNAGTG
1459	AGAACATGGNCCGGCTCCCGACGTTGCTGCGG
1460	ATGACGCAAGACGAGCTTGTCCGCNTTCTGGC
1461	GTANGCCCGCGAAAGCGGCGCCTGGGCGGAGC
1462	GCCAAGCGCCCTGTCTCCACTTACATGCACCG
1463	AGTCGGTATCCCTTCCGCGTTATCGGTTCGCT
1464	AGCCAGTTGCAGCTATCCAGCATGCGCATTGC
1465	ATCCTCATGGGCGCAATGACAAATGACCCCGC
1466	TACTCGACTCGCAGTAAAAGCTCGAGCGAATC
1467	ATAAATGGCCCATTGACGCCGTGCTGCTTCTC
1468	TCGCAGAGCGCCGCGCACAGACAGTCGTCTGT
1469	TGGCGCAACCCTCCCCGGATGCCCCATATGCG
1470	GTATGCGGAAGAAAAATCCGGCGAGCCCTTCGA
1471	TCCTAGTTCTTCGCCCAGCCGGAAACCGAGGC
1472	TTGTCCGTGCGCGGCGCCTTGGGCAGAGTGAA
1473	TGGCCGTCCCAGGCCTCTTGCGGTCTAGCCTC
1474	CGGAAGAAACGGCACTGCACCGCAGTTCGGCG
1475	AAGACGCGATGACCCGGGCGATGATCCACCGC
1476	AGATTCGCCGCGTCCAGGCCGTCCATTTGCGC
1477	AAGCGGCTGCATAAGGACCCGGACAATCCGGA
1478	AGGACGGCGACTCGACCCTGGCGGTTCGGCTG
1479	ATGGTCTCTTCCCACCCGTAGTCCTTGAGGCT
1480	ACCAGCTGCTGCGAGTGCTGGTTCGCGCTGGC
1481	TCTTCCCGTATCAGGGCAAATGGAGCGAACGC
1482	TCAACCCGCAGGATCGTCCCCGCAACCCAGTC
1483	TGGAGCGTCCAGGTCTTCGCCTCGGGTTCGTC
1484	TCAACGGCCTGACGGTCAGCGAATCAGCGCTC
1485	AACATGAACGGATTGGCAGGCGCTTTCTTCACC
1486	AGCCTGCGTCTAGATATGCGGCGCGTTGCTGC
1487	ACATGATGCGGCGCTATGCACGTCAGCGTTTC
1488	CGGGTATACGCGCACCCACTCAAAGGTACGGA
1489	TGGCGTACTTGCTGGAGCCGGCGTTACAGGCC
1490	ATCGTCGCGGGTTTCATCCTCGATGGTTTCGT
1491	CTCGCGGACAACACCCCGAACCCCTACGTCNN
1492	GACCTCGGTACGCTGTTCGCCGGAATCGTTAA
1493	AANGAAACAGGNCCCAGCACAGCCGCTTGATAA
1494	GGGCAATGATCCACCGCGAGTTGCCCCAAGCG
1495	ATCAATCGCTTGATCCCGTCTCGCATGAATGT
1496	CGGACCCGAATCCTGATCCGCCGGATCAGCCT
1497	CTGCACCATGCAGTGCCGGACGGATACATGCT
1498	TTCGGGAAAACGCCGTGCTCAGTAATTTCAAG
1499	TATGCGCCCTGGTGGGCCTTGAGCCGACTGACT
1500	CCTCGGTCGGGCTGCGCCTAACGTAACGTCTG
1501	TATCAGCTCAAGCAGGCCATGGACGAACTGGC
1502	TCAGCGAGGTGACTGTCCGCCTCGGCTCGAAC
1503	AGTTCTTGCCGAAGCAAGAGGCCATGAACTCG
1504	AAGGTGTTGCAGCCCGGACAAGGCCAAGACTC
1505	TCGTCGACCGTCGCCTCGTAGTCGGCCTTCAC
1506	GGCGGTCGTCAGCTCAGTGTAGAGTCGGGAGG
1507	CCCGCGCTAGGCGGCCTTGGGTTTGTGCATCA
1508	AGGATGCGCTGCGCTTCCTTGAGCTGGCCCGC
1509	AAGCTGGGCGAACTGGTCTACGACGATGACGG
1510	AGCAAGGTCGATTTACCGGCCCCAGTCGGGCC
1511	TCATGAAAATGGGCGACGCGAACGCCATTCCC
1512	TGTTGTCGGATGATCTCGGCCAGCCACTCCGC
1513	ATCTACTGCCGGCAGGAACTCAGCCGGTTCTA
1514	TGATCAAGATTCGCGTCGATGGCTGCAAGCTC
1515	TGGAACACACCGAGGGTCTCGCGCAGCGACCG
1516	TTCCCGGTGGCCGTCTCGACGATGTGGAAGAA
1517	TATGTAGTCGCGATAAGAGAATCCACATGTCC
1518	ATGCGGTCTCGTCTGCTGTGCGATCAGCAGGT
1519	AGCACGATCCTGGGCGGTGCGCTGGGCACTCC
1520	ATCTTCCCTGGCCAGCCAAACACCGTCACAGC
1521	TTTCTCCCGGCCATAGGGCCGAATGAAATTGA
1522	GCCGACATGTTCCGCTCCGGCCTCTTCCCCCC
1523	GGCTTCGCGCCCGACGCACCGTCACGCAAGAA
1524	ACGCGATTGAACATTTCTGCCCAACGGGCAAC
1525	TGCGCCCTGCTTTCGGTAGGAAAATCAGGCAG
1526	ATGGATGCGGAGCAAGTCAGGCGTAACGCATT
1527	TGGAAGCGTCTGAACAACTCTCTGGCAAAGTG
1528	ATCTGGATGCATGGTTCGAAGGGGAGGAGTGC
1529	TGCGCACGGAAGGCCTGCGCACCTACGGTCGG
1530	AAGCAAACAACGGAAAGATCACAACCGAAGGC
1531	GGAAACGTCGCGCCTCAGGCGGTTGTCTCTGG
1532	ANNNGCAGGTGACCGACAGGCTTGCGGTACCA
1533	TCCTGGTCGTCCTGCGCTCGTACGGCCATGGC
1534	ACATCCGATTCACCGGATACAGCTGGTTTTCA
1535	ATGTCGTGGTGCTCCTTGGAGCAGGGGCGCCAA
1536	TCGATCAGACGACCGTAGGTGCGCAGGCCTTC
1537	ACTACCGACAACGCCAGGGCGTAAAGCTGCGG
1538	AACTGGTGTTCTTCGGGAACCAAGTCGGCAAC
1539	AATGCCGAACCGCTGCAGCCAGGTATCGGGCC
1540	AGGGGCATTTCCTGATCATCCGAGGAGATCGC
1541	ACCATAGGGCCGAATGAAGTTGATGTGCTTGC
1542	ATACAGGCCGTGACGGCCAACAACCCTACTGG
1543	TGACGCGATGCCTCATGCACGCCACGCGGCAG
1544	CTCGTACGAGACCGAGCGGATCACCATGCCTG
1545	TGTAGCCCCTCACCGGGTAGTCCGAGACTATG
1546	CGAAACCGAAACCGCCGCGACCCAGGAGCGCA
1547	ATGGAGCTGGGCAACGTCGTCAGCACCCAGGT
1548	TGGGTCGGCTACTGCTTCCGGGTGCTTGAGTA
1549	TATGCCAGCGGCAACAGCACGCGAGGCTTGAT
1550	TGCAAGTGACCGCAGAGCGGGAGCGTGCTGAC
1551	ACTGAAAGAACTTCACAATGCCTGATACAAGC
1552	AGAGGTTGGACCCCGGATAGAGGTAAATCGCG
1553	TCCAGGGGATCGGGCCTGCGTTTGGGAACCCG
1554	CAGGCGTGCGTAGATCCAGGCGAACTTCGCCC
1555	TGCACAAAAACACTGCGCGACCAGACGACATG
1556	GCGATCCACGGCATCAGCCACGAACAGGCGAT
1557	GTCACTGAAACAAGACCGGCATGTTGTGACGA
1558	GAACACGTCGCCGACCCACGGCGTGCCCTTTT
1559	TCTTCCCCCCGAACCCGCAAAGCCCACTTTGC
1560	AGAACAATGGGAGCCGTGACGACCAGCATGGT
1561	GTTCGGTTAGATCTGGCGATCATCAGCCACCT
1562	ATTCGAAGAGCGGACGTCCGGCGACTTCTGCC
1563	GCAGAGCGGAGCCTTGCCCCAGCCTTTCTTGCC
1564	CTTCACGGCGGGCTTGATGTCCGCGTCTACCTG
1565	GAACAGTTCTGGCCGTTGCTCTTGAGCGTGTA
1566	GTCATGTCAAAGCCCTACCGGGTTCGAGATAA
1567	AGTCTGCAAACGCCCAGGCGTACCAGTTCGAC
1568	AAGAGGTTCATGTTGAACCAGTAGTCCGGGAA
1569	AAGCGCTGCGGGCTGTCGCGTTGCGCTGCTCG
1570	TCGCCGACCGCGTTCCCCGTGCCGGGGTGCTG
1571	ACAGCGGCTCGCCGTTGGCACCGAGGGCGGTC
1572	AAGGACTTGGCCGGCTTGAAGAGCTACCTGGG
1573	ATCCGGCGCATGAGCGAACGCCCCTCCCAGAT
1574	TGNTAGGCGNTCAAGNGAAGCCCCNTCGAACTC
1575	TCGAGCCAGCGGCAGGATGCCAGACGTAATCT
1576	ACTTGCCTGTGGGTGATCACCCCGGGGGTTTC
1577	TCGGGCATCAGCGCTATCGCCCTGGCCTGGAC
1578	TGGTCCATCTGCGCGATGGTGTCGCCCAGTTC
1579	ACCGACGCCAGCCGCCGCTCCTCGTTGGCAAG
1580	TGCTCGTATCCGTCGCCTGGGTTCCCGTTGAC
1581	TGGACCGAGCAGCGGCGACTCAGGGAGGGCCA
1582	GTCCAAGGAACTGGCCAAGGCTC
1583	GTACNCTTTGCCTTGGCAATCNCTTCCGTGG
1584	AGCAGAAAGAACGCACCGAGTGGCATCGCGTG
1585	ACATGGGAATGCTCTCCTGGCACGAAGAAACG
1586	TATATCGGTTTAGTGAGGTATTGAGTGCCGTC
1587	TGCGGCACGCCTGGGAGTCACTGAGTACGGGC
1588	AGCGAGCGACGAATGACCGGAAGCAGGCTGCAG
1589	TTCTCGTTCTACAACAGCACGAACGGCGGGGC
1590	GCGGCACGCCTGGACGTGCTCCAGGACATCCG
1591	CCAGCGGCCTTGCACTTTGCCAGAGAGTTGTT
1592	TCAGGCGACTGCTTGATTTCATCGAAGGTCAG
1593	AAACATCGCCAACCGCGTCAGGTGCCGCGCCC
1594	GTAGTCCAGTGGCATCGACAGTTCGGCCAGGT
1595	GCACTCCAGGGCGAACTGGACGGTATACGGCG
1596	GTCAAGTACGCGAACCTCACGACCGGCGAGGT
1597	GAGTTCGAAAACGGCCATCACACATTCCTCCG
1598	AGTCTTCGTTTGCTGAGATCAAGGCGGCGATC
1599	CCTCAATGCGTCGCCCTCCCGAGAGCGACCGA
1600	GCGCTGGGTAACCTACGCGACAACAGCGAGTTC
1601	CGGCTCATTGCGTTCGGGTGGACCGTCGAACA
1602	TCGGCCTGTACGACGTTGACGGCCAGTTGCTC
1603	ATCACGTTTCCGACCGGGGGAAGCTGTCCAGT
1604	ACGCGCCAGTGGTCGCCGCCGCAGGTGGGCGAA
1605	GCACCCGTGCCGATCATGGCGGCGGCACGTTT
1606	TCATCGATCGTGGCGGCTGCACTGGCTGCCTG
1607	ATCACGGCCACCCGAACACGTCGCCCAGGAAC
1608	AGTGCCACCACCCGTTCCGCCGCCATCACCAT
1609	TAAGAACACGCTGGCCGGTGAGTTCTCCGGGC
1610	TGCAGAACCAGCGGCAGTTCCGGGGCTTTCGG
1611	ACAAAGAGGGCAGCGCAGACGTTTCATCACGC
1612	TTGATGCCAACGATGGCCCAACGCTTGTCCCC
1613	ACAACATCAATCGCCTGATGCTGGGGCACTTG
1614	CGTGGATTCGAATGTGCGGAACCAGATGCGCT
1615	TCGGGTATAGGTGATACCCGACTTTTGTCTCA
1616	GAAGAACACGCTGGCCGGTGAGTTCTCCGGGC
1617	TTTGTCTCGATGATCATTTTGACGCGGCGCTC
1618	TCGGCCCGTCCAGAACGTCACACGCTCGCCAT
1619	CGCAACAAGCATGGAGAACAGCATCAATTCGC
1620	CTGCTCCAGGGCAGCAATTCCAACGGACTGGG
1621	CCTGCATCAGATGCGGCCTCCTTCACGCGGGC
1622	TCGGTAGACGCACAGATGGTCGAGCAACTTCG
1623	GCCGTTCGTTCCTGGGCAGTCTTTCGGAAATG
1624	TCGACACGACCAGCAAAGCCACGTGTACGAAT
1625	CAGATGATCAAGGACGGCGACCTGAAGCGCGC
1626	GCAGTGACCGCCGCCGGCCTGGACCTGGTCCG
1627	CCCCCAGTTTGGGGGCTTTCTTTTTGGCAAAA
1628	AGGTATTCCTTGCCCTTGGCCAGGAGCACGCC
1629	ATGGGAGGCGTTTCCAGGAGCAACGAACGGGA
1630	GTGGCGCCAGGGCAAACGTACCCAGAGGCGCT
1631	GCTACGCCGCCGACAGTTCGCCCATGGCCGAG
1632	AGCCGGATCGGATCGCGAAAAATGATCGTGAT
1633	GGCCTATTCCGGCCAGTCATCTCAGCTTGAAC
1634	CTGCTGCGCGTAGGTTGGTGGCTCGCTATGTT
1635	GTCAACCTCGTTCCGTACCGCGTCACGCTGAC
1636	GTTGCAGCATCGCCGGCGTGGCGGGCCTGAGC
1637	ACCTAGTGATCCTCGATTGCGGTCGATGGGAG
1638	GCACCCGCCGGGCGGGCACACAGGGAAGGAGG
1639	TCACCGATGGCCTCGGCGCCGAGGGTATCGAT
1640	CCGGCCGCCGGCCGAGGTCCCTGTCCGACAAGC
1641	TTCATGGACGACCCAGGCGAAGGCCAGTACAT
1642	GGGTATGGAGCATGAGCGAAATCTGGAAATGC
1643	CGGGCAACGGTCCATACCAGTCTCATTCCCCA
1644	CCCTCATTAGCCACGCCGTCAGTAGTTGGCTG
1645	GCTACCAGTACAGCCGTGGGATGTGGGTCGAC
1646	CGGCTGGTGGCGGGACAACGACACGGGGTACAT
1647	CGCTCGGCAATGCCGAGGTGTGGGAGGCAGTG
1648	CCCGGCTGGCCGCGACACGCGCTCGCGATGCC
1649	GTTATAAGGATCGCCAAGGGGTTAGTTCACGG
1650	CACGACGTAGAGACCATGGTCCAGAACCTGAT
1651	AGCACCGAGGTAGAGGTGGCCATCTGTCGGCC
1652	TGCCGGTAGCAGGGCATCAACAGACCAAACAC
1653	GTCGACGTCGATGAACGCCGCGCACGGATGGA
1654	TTGCTAAGCATCCACTGTGCCGCTCCTGTAGC
1655	ACGTATCAGGCATCGTACTCGGCAAGGTGTTCT
1656	TGCGGAAGGGGCCGGGCTGGCGCTGGCACCAG
1657	TTGATGGCGTTGACCAGCTCCTGCACCTGGTC
1658	ACGAAGTGACCGTGGTCCGCCGACAGGGAGGC
1659	AACCGCAGATGGCGCTGGACCGGGGCGTGCCG
1660	TCCCTTAGCGCCTGAGCCTCGGCTTCGAGCTT
1661	ACGATGATCTATCAGACCTATCGTGGCTACGC
1662	TGCTCGACGGCAAGGAAGACGGGTTGAAGATC
1663	AGGAACGCGACCAGGGCGCAGACGGCAACAAC
1664	GGCAAGGTGCGCGGATTCCGCCGGAGCCACAA
1665	GTAAATGTTGAGCTTCTCCGGCTTGCCGAGGA
1666	CCGGAATAGAACCCTGTGGTTACGCCACGGAA
1667	TTTCGGTAGGCCAGCTTCCGATGCAGCCTCCC
1668	GCATGAGATCAACGGGATCGTGTCGTGCCAGT
1669	TTCAGCTATCAGGATCAGACGCCGATGCAGGT
1670	TTGATGGCGTCGGTAAAGCCGCTGGTGAGCCC
1671	TTTGCATGCTCGCACTACGGCAGGCACACGCT
1672	TTGGACGGCCACGCATCAGCCTTGCCCAGGCC
1673	ACCTGGGGTGCCTTGCCCGCCTGCCGCTGACG
1674	ATCTGCGCAATGGTCTTTCGAAGATGGGCGAC
1675	TGCTGTTGCGTCAAGCCTCGGGCGGCCCGAAA
1676	AAGGACAACCGTAGCCTGATGGACGTTGCGCT
1677	AGGTCCAGGTCGGTGCCGAGCGGGATTTCCTT
1678	TTACCTTTAAAAGGCTTTAAAAGGCCTTTTAGA
1679	CACCGCCCCGCCTCTACTTACAAACCGCCTTA
1680	AGTGACTTCCAGCAGAGTGCGGAGCTGGTAAG
1681	ACACCAGCAGGGCGACGGTCACAGCGGCATCC
1682	ATCAGCACCCGGCGGCATGGCCCGCGCCGTGC
1683	AGCACGATCTTATCGGCGCCGGGCGTGTAATA
1684	ACAAGGTCGTCGCGCAACTGCCTGCCGCGCTG
1685	CTGCAGTGGAAGACCTGGGTGCGTCTCGCCCT
1686	ATGACTATCTCGTCGCTTGAGATTTGCAGCCC
1687	ACTTGCAGAAGCCCCAGGACTTGAAGCCACTGC
1688	CCTGCATCAGATGCGGCCTCCTTCAGGCGGGC
1689	GTATGCGGAAGAAAAATCCGGCGAGCCTTCGA
1690	TCCGAGATTGCTGGTCGAAGCGCAGCCGGACGAT
1691	TTCGCTCGAGATGAGGCTGGCCACGTTGGC
1692	CGATGCCGGGTTCGACGGCAGCCCGATACAGA
1693	ATGTAGCGCCGCATGACTGGGCCGAGTGACGC
1694	TTCACTAGAGCAGCCAATCAGATTTATGTCTT
1695	ATGTGGCCAGCATTCACTTCAGGATCCAGGCC
1696	AAGCGGATTGCGCGCCTGAAGCGCGTCGCATC
1697	TTGCATCGCACCAGCTTGCCGAATACCCAATC
1698	TGCGGCGGCCGCAGGCCGAATGCGAAGCCCGG
1699	CGGAGAACTGGGTCGCGCCCCGCCCGACAGCC
1700	TGATACGCAGCTCAGGACGCAGGCCAAAAACA
1701	CTGGAGCGTGCCAAGACCCACCTTGGCATGGA
1702	TGGACCTGGGCAAGCTGATGAAGGGCCAACTG
1703	TGCCGCCGCTACGACTTCCAGACCATCACACC
1704	ATCCTGAGGCTCAGTTGAGGTGATCCATGGCG
1705	ATGGGGGCATACACGATCGAGTCACAAATCTT
1706	TGGTCTACGGCCTGGACGGCCAGTTCGTTCGA
1707	ATTAGAGATGGTGGACCCGGCTCCCGCCGGGC
1708	TGCTGCTGGATCTTGTTTCCGGGCCGGCGTGT
1709	GGCCAGGTCGAGCCTGAGCCGCGCACGGTGCG
1710	TAGCGACCCGTGTTCTTTTGCAGTATCGGTTA
1711	ATCGAGCGCACCTATCTAGAGGCAGTGAAGAG
1712	TATGATCATGCCCCGTCCTCCGGCTCAAACAC
1713	ATTCCAGATTCTCCACACGGTTATCGTCCTTA
1714	GTATTCGATGAGGACAGCGGGCTGCTCGGGAT
1715	CGCACGTGCGGAGGCGGGATATGGGCGGCCG
1716	TCGCAGCACTGCGCGCAAGGGTGGCTGTTGTG
1717	GCTGAAGTTCTGCAGCCTGGCGTCGAACAGGC
1718	CTGCCAACAGTTCGCGCTTGATCTTCTCGGAG
1719	GCCTGCAACTCCCGAGCGCTTGCGACATCTGC
1720	GTGCCCACTCTAGAGTCAACTAAGGCAGTACA
1721	TCCTTGACCTCGCCATGGACCCAGCCGTTGGC
1722	CATCCTCAGCCAATCCCCACCGGCTGCCCGCA
1723	TGACGAGTACGACTGGATCTGGGAAGGCGCAT
1724	AGAACGAGCCCCGCGTATCGGCTTTGGACTCA
1725	AGCCGACACTAACAACCCTGGAATGACCGGGC
1726	ATCTTGAATTTCGCGTCGTCGAGACGTTTCTC
1727	ACCTGCGCGCAGTTCTTCCCGCCGGCGGTACC
1728	TGTAGCGGCGAATCCTTGCCCGCTCAGCGCTC
1729	AGCGGCCGAGGCGGATTGCGAGACGACCAGGG
1730	TGGGAGTTCGTCATGCTCTTCAGGGCTTCGAT
1731	GAATCGTTTAACGCTCACGTCCCGAATGGCGA
1732	TGTCGTAGTGCCTAAAGAGGCCCGCGGGAAGC
1733	AGGTCGTGCCTCAGGGGCGCGGTTTCTTCCAC
1734	TGGGTGCTGACGACGTTGCCCAGCTCCATGGT
1735	ATCGATCTGGTCGTCTACGACATGCACTACGG
1736	TACCCCCGGAAAAGCGCAACACCGACCAACTC
1737	TGAAGAAATGTACAGGCTGGACGTATTGACAG
1738	TTCACCGGGGTCGTCCAGGCCACGTCAACACC
1739	AGCCATCGAGGTTCAACCCGGCGATCACTCGG
1740	ATTGGATAACAGCGGTGCCCTTCGGGCCTTCCA
1741	CAATCGGAGATCCGCACTTCGGCGAGTACATC
1742	TTGCAGGACGACTCGAACAGTTCGCGCTGACG
1743	CGTAGTCAGATCAAGATCACTGCCTTCAGGAC
1744	TGCGCATACTTACCACCTCGAAAAGATCGCCC
1745	TGCTGCTGGAGAAAGCGGCCACGAACTACCGG
1746	AACTTCTTGATGATCTGTCGGTAGGAGACCTC
1747	CGTCTCCCCCGCCATCACCACCGCCACCCGTG
1748	GTGAGGCATCCGCAAATAGCGCCTTCGAGGAT
1749	GAGCAGCGTGGAAATCAGGGTGTGCGATTCGC
1750	TCCGGGACTTCATCCGCAGGGTGGTCGTGCTC
1751	ACCGGCAGGACGTGATCGAGGTCGGCGTGCTC
1752	AGATCGTGATGCCTCCTGCATGCGAGAAGGGC
1753	GTCGAGCAGTTGATAGAGGAAATGCGCCGACA
1754	ATCCTGCGTGCGACCTCTTTCGCGGTCAGTTC
1755	TTGAGCACAACCGGCTGAGCCAACTGGTTGTC
1756	AGCAATGCGATCCGAGGACTCCAGAACGGTAT
1757	ACCGTGATTGTGCCCATGCGGCGCATGTGCAT
1758	CTCGACGGGGCTTGGCGCACCGGCGCCACTCC
1759	AGGTGCTGGCGTCGATTGTCAGCGCGGTCAGA
1760	TTAAGCCTCAATCGAAGTTCCACCCGGCTTGT
1761	AGCATTCGCAGCCCTGCAATGGGGCTGCTCGT
1762	TGCTCCGGAAGGTACTGAAGCGCCCAGGTCGG
1763	TCAACTGGGGAATGTCTACTTGCGAAGACTGC
1764	AAATCACGCCGCCCGAATGCCACTTCGGACTC
1765	GCGTAGACAAGAAAAACCGGTCGATGCGGGTT
1766	CGCCGAAGTCGAAGCTCCTGCGTAGCACGGCC
1767	AAGGACTGGGGCGAGACAATCCATCGCTATTG
1768	GTCATCGGCGGAGCCGGTACGGCCGTCTACAT
1769	AGCAGATCCGACGGGTTGTTCGCTGTTCCGGT
1770	GAGCAGGTTCAGCCGGCTGTTGCGCCTGGTGC
1771	GAGAAGACGCAACAGATCAGGGCGTCGATCCG
1772	ACTGGAAGAACTTCACAATACCGGAGACAAGC
1773	GCAGTCCAGCCGCCGAACTGGACCCCGCCCGA
1774	ACGACGCACCTTGTATCCAGGTAGCCTACTCA
1775	TTAACTCTTCTTCTGTTCATAACTTTCTGTTC
1776	CTCGTGCTCACCCACTTCGACGGCTCGATACG
1777	GAGTAAGCCATGTCTCGCTATCGTCGCGTGAA
1778	GAAGTCGCGCGGCGCATGGGTATCGCCCCTGG
1779	TCTATGGCCTCACTCCAATTTCCGGCAGAAAC
1780	GGCATAGAGGCGCCCGCCGATAGTCGAACCAA
1781	ACGTGATACTGGATTTGCGAGAGCAGATACGA
1782	CAGTTATCGACTTCCGTCGCTTGCCTTTTGCC
1783	CGGGTTACCGGTGGCGTATGTAGTCATGCTAA
1784	GCGGTCGGCTTGGGCTTCTGCGGCTTCGGCGC
1785	AAAGAGCAGGGCGGTAAGCCCGAAAAGGTCTG
1786	GTGATCCGTAACAGCCCGGTCGCTCGCGAGCA
1787	AGATCGACGTATACAGTCCAGCCGCGACGGTC
1788	AAGCACACCCTGCTCAGCTTCCATCGCTACCA
1789	AGATCGCGCCACCGTACCAGTGCTTTGTGGCA
1790	TTCTGCTGCTTGGCATGCCAGGAACCGGGAAG
1791	TGCAACCCCACGACGCCGCACTGGTAGAGCTCA
1792	TGGGATATCGATGGAACTCCTGAGGGAACCCT
1793	TCGTCCTGGTAGCGCATCAGCGCGATGCGAGT
1794	ATATAGCCGAACAAACGGCCAGCGTTGAACGA
1795	GTCCGGGTACAAGTAGCCGATGGAGTTCCGGA
1796	ATTCGAGGTCAACAACAACGCGCATGGCGTAG
1797	ATCCTCGCCGTCCAGGAACAGCGCGGTCAGGT
1798	GCGGCACAGCGCCTGTTGCGTGAGCGCTCCGC
1799	TGCAAGTGAAGGTGCGCGCGTTGCTTGCGGAA
1800	CCCACGCCTCGGCGCCCTGCTCTCCTCATCTC
1801	CACGGCTTCTCCATCAGCTTCCGCATGCCGCG
1802	CACCTCGTCCATACCAACATCCCTATCTACTC
1803	GGGCGGTACATTGACGTCATGATGAAATCCCG
1804	GTATTGACGTGATGCTCAAATATAAGAAATGA
1805	CAGATATATAGAGATTCCTGAGGACACAAGGA
1806	TACCACCACAGCCGGCCGAACTTCCCAGGCCC
1807	CGTCCACAACTGATGCAGGGGCGGTCCCAGTC
1808	CGCTGACGACGGTCGCCGAGTGTGACCGCATC
1809	AGTTGCCACCACCACACGCGGTGGAGCAGCTG
1810	TCATTGCAGTAGCGTAAATATATCTGGAGGAC
1811	ACGGTCTGCCCGCTGGAACTGTTGAACCAGAG
1812	AGGACGGGTCGCCTTGGAATCCGGGCGCTCAG
1813	TGATCGCGGTAGCGTGGTCCGATCACCTGGGC
1814	TCCAGGGCGGCGCGCAACTGGTATCCGTTGAT
1815	CCAGTATTGGTCACTCATGCTCCTTCTCCTCGC
1816	GAACTGGACACCAGCGCGGTGAGCCGTGGTGC
1817	TATGCAGAGTTCTTCCCCGGGTCTGCGATTGC
1818	TTCTTGAACTGAGCAGTCCGCAGGTAGTAATC
1819	GCGAAGCAGCAGAGCATGCACGGCGTCAGGAA
1820	AGATCAAGCGCTTCCCCTGGCCCGAGCCGCAA
1821	TCACCACCCTTGAAGATCACCGTTCCGCAGTT
1822	TTGCTGAGCGCGTCCTCGGGGAAGAGCCTTGT
1823	TTGATGGCGGCGTCGCCCAGCTTGGCCACGAC
1824	AAGGGCGAGCGGCGGTATCGGGTCAACCCCGA
1825	AAGAAGCGTGCAAAGGAGCTTGCGAAGCTTTA
1826	AAGTGATGGCATGGATTCCTCTCTTGCCGTAT
1827	TAGCCGCCGAGACCCAGGCGCTAAGGGAAGAA
1828	TGGCAGGCCGAAGTGCGCAGTCCGTTGACCGA
1829	TCCGCAGCTCTGCGTGGTCGGTCATGGCAGTA
1830	TTGTAGGTCAGCAGCTGGCCGGCGACCGAGTA
1831	GCAAAGAGAACCAGCAGATGCGGCAGGAGTAC
1832	TGCTGGGACAGGCGATCAACCTCCTGCCGCAG
1833	AGGGACGCGCAGCCCTGCGGATTCTTCGGGCG
1834	AGTTGGTATGGCGCGGCCAGATCGAGATGGCC
1835	CGACAAACCCGACACCTGGGCGGCCCTGCTCG
1836	ACCACGCTGGGCCAGGCTCCCGCCTGCATGGC
1837	TGGTCTCGTCGAGCCACTGCTGGACTGCACCT
1838	ACACCGGCAGCGCCCAGATTCGCCCACCCCAG
1839	TTCCCGGTGTCACTGCACTCGCTGCACACCTC
1840	TCTATCGGGTGGTGAAGCATCACCTCGAGGAG
1841	TGGCTGGCATCCAGGCCATCCCCACCCTACCC
1842	TAACTGGGCTTCTACAACCCGCGGGTGGTGCT
1843	AGTGGGCCGAAATCGGCCGATGAGTTCATCGG
1844	GCCCAGGACGATCTACTACTACGGCATCCCGG
1845	TGTCGCAGATCGATCGCGAGGACGCCGATGGC
1846	TGATATCCAGCTGCTCCAGGAACCACTGGCGG
1847	TGGATCAAAGAACGCATTCTCGGCACGTCGAA
1848	TCGAACGCTGCTGAGCGCCGAACGCATAGATG
1849	TTGATATGCCGGTAGAACGTCGGGCGAGACAT
1850	TGGCTGATCAGGCTCCAGAACGGATCGTAGAC
1851	TCGCGGCCCTCGGTCTGCCAGCGGAAGCCATG
1852	AGGAACGTCCCGTCTCAGTTTGGAACGCCCAC
1853	GAGGAGTCCGAAGACTTGTCCGTGTCGTACCA
1854	TTGACGACCAGCCAGAACCTGCGGCCGTTGGC
1855	ATGCCGCCGACCTGGTGCTGGTCGACACGGTG
1856	GTCGAGGCTGTCCAGCCGCAGCACGCTGCCGC
1857	CAGCGGGATCAGCGACCAGCCGATGGCCCGCA
1858	TGGACGCGGGCGTCCTGGCTGATCAGGCTCCA
1859	GCGAAGAAAAAGCCCGCCAGATAGGCCAGGAA
1860	ACAACCTTGCCAGCGAAGTGACGGCGAACCAG
1861	AGTATGCCGCCGCAATCGGCGGAAGACCGATC
1862	AGAGCCGGATCACGCAGCGGATAGAGCAGCGC
1863	TGGAACTCACCGAGTCCTCGACGCTCACCCCG
1864	ACCAAGGACAACCGTAGCCTGATGGACGTTGC
1865	ATGGGAATGCTCTCCTGGCACGAAGAAACG
1866	ATGTAGCTGTTACGCGGTCCCGCGGTGCTGAG
1867	CAGTGACGGCAGCAGACGCGGCGATGCTGGAT
1868	GCCAGCAGGGATGCCAGCACGCAGCCAGTCGC
1869	GCAGTCAAGGCTGCCGGCGGCCAGTCCGCCCT
1870	TCGCACTTCCAGCCATGGCTGGACAAAGCGGC
1871	CGGGGCATGACTTCAACCCACCCCCAGCCCTCC
1872	GCCGGATTCCGCTGCCGGGCTACATCATCCCG
1873	GCTACTGTCGAAGCCGGCACCACTCTGGACGC
1874	TTCAGCAGGGCGTCAGGGATGGCATCGTGTCC
1875	GCGCTTCACGGAGACGGCCTGCTGTTCCCTGC
1876	TCGGCCATCACTGGCAAGGTGCGCGAAGGCGT
1877	CGCACTGATGCCAGAGCCGGAGTCGCGACCGG
1878	CGGGCCTTGGCAGCGAGCAGGGCCTTCATGCC
1879	ACGTTGAGTACGTCGGCGCCGTACTTTTCGTC
1880	CCAAGAAAGAACGCCGAAAGGCCGTTAGGAAA
1881	TAACGGCCCGCCCCTTCACGCGACCTCCCGCG
1882	TTGAGGGCAAACGACGTTTTGCCCATCGAGGG
1883	TCTATGGGAGGTGGGGAGTGAACGAGACCGTA
1884	CTCTACGACGAGAAGTTTGGCCTGTCGCTACT
1885	AGTTATGCTGGTGCTGTCATAGATCATGTCGAAC
1886	ACCGGATGCAGTCTTAATCCCTTTTTGCGTCG
1887	GGATTGCTTCGCCCATCTGCCGGGCCTTGCGA
1888	TTCATGAACGGCAGAACGTTGAGCGCCGATTT
1889	GCCCCAAAAAGCGTTGGCGTCATCGGCTGGCT
1890	GCGTTCATTTCCCAGGACGTGGACCAGCTGCG
1891	AAAAACGACGGCATTCACTACGCGCGCCAGGC
1892	TCATATAGCTTGTATTTTTCCTTGCTATGAGA
1893	GCGTACATGACTGAGGGAGAGTCCACGGACCT
1894	GGGGTGGTAGCACCGGACTCGCGGATCTTGAA
1895	GCAGAGCGGATTGCTGCCCGCTTTGTCGGCAC
1896	ACAGGGACGTTCTCCGCGAGCTGGCCATCGAC
1897	TGGGCGAACGACGGCAGCGTCACCCAGGCGCA
1898	CGCGCTGTCCTCGGCCTGGACTGGACCATCGA
1899	GCTTGGTAGATGCCTGGAACAAGTCGGTCAGC
1900	GTGAACGATGCGAATCGGGCGGGGGTTTGGTC
1901	AGCAGGATTTGGAGTCGGAGCGTTTACCTACAT
1902	GCGTCCGGTCGGGCGGGGTCCAGCCCGGTGGC
1903	CTATCGGGAAGGTGGCCGCTGGCTCTGCCGTC
1904	CTGAAACAGCCTCCGCCGGGGAGTGTGGGGCAG
1905	TTGTGCCAGGAACCCAGGCGGATCAGTTCAGA
1906	TTGCGGACCAGCACACAGAGCAGGCGCAGTCC
1907	TCGGGTGCCCGCTGGTTTCCCGAGAAGATTGC
1908	TTGACCGGATCGGCCACGGTGCGGGCGGCCTG
1909	TGGATCAGGTCGCTCGACTGCTGGAAGAGTGC
1910	GTCGAGGGCGGCCAGTTTCAGACCATGCGCGA
1911	TACTGGGGCTGTGGGAAGAGATCAAGGCAGGT
1912	AGTTCAATCTGCCGGCGACAACCGGAGTAGCG
1913	AGCTCGCCTCGTCCATCCGCGTGCGAGCCAGT
1914	TGGCAGAGGGCGGCGCCGCTTTCCGTGCGCGC
1915	TTCGCGGGTGACCTTCACGGCGAGGTTCTGGT
1916	TGCGCCAGCCAGTGGTCAAGGGCCGCGTCGCC
1917	GAGCAGCTTCCGCTTGCGCTCGGCATCCTGGAT
1918	GTACTGCTCGACCAGGTCGGCCTGGGTGCAAT
1919	AGGAACAGGTAATCGAACGGCTCGGCAGTGGT
1920	TGGGCGAGGTCGCCCTGGGCTTCGATGATCGG
1921	AATGACCCAGGCAAACAACGGAAAGATCACCA
1922	GGTGCGTGCGGCGGCGTTCCTCGCTCAGGTCG
1923	TTCACGGCGAGGGTCTGGTAGATCGCCTGCCC
1924	CGCCCGTCACGGAGCCCGCCGCCTTGGTCAC
1925	AGCACGTGGCGCATAAGTCGGCTCAGCAGCTC
1926	GTGGCTATCGCGCTTGATGCGGGCCCGGTCGA
1927	GACCCCCGGAGGACCAACCGTGGACAACGA
1928	TGTATGACGACAGCGATTCGGAACGCTGCCGC
1929	AAGACGAGTACCTGAAAGACACCACCGGCAAC
1930	TATGTCCACCTTGGCGTCTTCATCGACGGGGT
1931	AGGAGCAACGGGACCGCCTGCTCGGCACGTCT
1932	ACATAGCCCCCGGTAAACCACCCATCCGCATA
1933	TGGGCAAGAGCGCCGGCGCCATCGGTGCCCTG
1934	TCCATCGCGATGCAGGAAGCGACCGGCAAGGC
1935	ATTGGTTCGCAGGCAGCACCACGCCAGGAGCA
1936	TGCGCATCCGCGCTGACCTTCAGCAGGGTGCG
1937	TCGTTCCGCGCGAGGAAGGCGGCGTGTGGCTG
1938	GCAATGTCCGCCCTGGTGCGCGAGGCTGGCGC
1939	ACTGGAGGCGGCGAATAATGATCCTGGTGAAC
1940	GCGCGGTACTGCACCGGCACCAGGGTAGACGC
1941	CAGTGGGCCACCTGGCTGCAGTTGCTGACCAG
1942	TCGGTGGCGGAGGCGGTGCAGATGGATGGCAA
1943	AGCCAGGCGCTGAACGACGCGGCACCCCGCAC
1944	GTCGAGTTGGCCAACCGCCACGGCTACCACAA
1945	TGCTCGGCAGCCCCGAAAACAGCCGGGAACTG
1946	AGCAGAGGACCTGCACGTCACCATCGCCTACA
1947	ACGTCGTCAACCCACTGATCCCGGACTGCCTG
1948	GTCTGGATGTTCGATGCGATGTCGGCGCTGGC
1949	ATTGCAGCGGCGAACCGCTGCGCCGCCATCAA
1950	CCTCGGCGAGCCGGCACGCCCCAGGACAGAAC
1951	TAGAACTTGTCGCCCGCTCCGCACCGCCGAGC
1952	TGGACGAACACCGGCACGGAAACCGTCTTGCC
1953	TCTGGGAAACTGGTAATTCACATAGAGTGAAA
1954	ATGAACGCAGCGATAACGGCCGAGCCGTTGAC
1955	TTCGCCTCGAAGATGAGGCTGGCCACGTTGGC
1956	TCCAGATTGCTGGTGAAGCGCAGCCGGACGAT
1957	GCCTGGGTGGCATGGGCTGCGGCCATCAGCTG
1958	GCACCGCATCGCAGAACGGGATCTACGTGGCC
1959	GCATCCCCGATAGTCGAGACTCCGAATGTGCC
1960	TTGCTCACCTGGGAGAAGGCGCGGATCAGGCCA
1961	GTTTGCCGCACCGGGATGGAAACTTCCTGCTG
1962	GCCGCAGCCTTGTTGCATACATCGACCCAGTT
1963	CCAGTTGTCCAGTGCAGCATCCCGGAGCCGCC
1964	TGGTTCGAGTGCGATTTGCGTACGGAAGAGGG
1965	CGTGCAGTCGGTAAGAATCATCGCGCTGCCGC
1966	CTTCTATCCGAAACCCAGGTCACGCCAGACAAC
1967	TCGTAGCCCTCCGGGAGGGATTCGAACTTGTA
1968	CCTCCGACGTGGAGGTTGAGGCGGATGGCTAC
1969	TGGAACTTCAGGTCCTTGTTGGTCAGGCGCTT
1970	CTCCCGTGAGCACTCAGGGCATCCAGTCGGCT
1971	AAAGCCATCGGGGCACGCATCGTTGCGCCAGC
1972	GCGATCTGAGCACCTGCGGATGCGTAGATGTA
1973	TAGGTGTGCTGGGCGTAGTCGGTGGAGTTCTG
1974	ATCAGGCTGTCGGTGTCATTGCTCGAGGACTT
1975	GCCACCACGAACAGGCCGGGCGGCAGCGGGAT
1976	TAGTCCCGAACGATCGGGTCTTTCTCCGCGCC
1977	TCCTTGAGGGCGATCTGAAGGCCGGCGACTTC
1978	GAGGCGAAACCTGCATGACGCTAGCCGAATAC
1979	TTGCCGGACGGCTCGACCGAGCTGCGCGGCAT
1980	ACGTTTGACGAGAAACAGGATAGCGAGACCTA
1981	GCGCATATGGATTCAAGAGGGCAGGGCGATGA
1982	CCATGGAGGCGGGCGAGTATGTCACCCTGATC
1983	TTTCGTCGTGCGACTCATACACTGGCGCCTCC
1984	GTAGGTGGTCAGCGCCTGCGTGGTCGTCTGGTT
1985	ACTTGCCTTGATGACCTCGCGCTTTTCCTGCT
1986	TCGTAGTCTACGATGAAGCGCGGGTCGGTTTC
1987	TTGAACAGCAAGGACGCTGTACTCAAGCCCGC
1988	TTGATGGTGCGGTAGGCTGCTTTGCCCTCCTC
1989	CACGTTTCGGTCGGCTATCGCGTCCTGCGCGC
1990	TGTTGGAACCCGCTAGCGCGGGCGAGCAGGCG
1991	GCGTTTCCACGCAGGCAGATGCTCGCCACCAC
1992	GTGTAGCGGAACCGGGCGGCGCCGCCGGCGAG
1993	TGAGTGGCTTGCCGAGGTCGACAGCAAAGAGT
1994	AACAGCAAGACGCTCAAGGCGCTGACTGGCTC
1995	GAGGGAGTGCCGGCATCGGTGCTTGAGGCTAC
1996	AGGAGCCAACAGCGAGGTGCCACCCACCAGGA
1997	AGCACGAAAATCCCGCCAGCGGGTGTCGCACT
1998	AGTTCGGCGGCTGTACTGCGGACGTCCCGGCT
1999	TATCCGAGTTTCCCAGACCTACGAAATAGTCA
2000	TGGGTGTGCAGGTTGGCAAATGCCAGCACGCA
[truncated: 1,152 more rows]
