# Supplementary material for: Metapopulation Structure of CRISPR-Cas Immunity in Pseudomonas aeruginosa and Its Viruses
Source: mSystems. 2018 Oct 23;3(5):e00075-18. doi: 10.1128/mSystems.00075-18 (PMC6199469; doi:10.1128/mSystems.00075-18)
Supplement: TABLE S2 [file sys005182276st2.xlsx]

## Sheet: Table_S2_Viruses
Phage	GI	Length	Family	Lifestyle	Cluster	CopenhagenPDI	GlobalPDI	CopenhagenIDI	GlobalIDI	CopenhagenSI	GlobalSI
Pf1	9625366	7349	Inoviridae	Nonlytic	14	0	0.000465116	0.1	0.0697674	0.05	0.0265781
Pf3	9626316	5833	Inoviridae	Nonlytic	21	NA	NA	NA	NA	NA	NA
PP7	9627904	3588	Leviviridae	Lytic	20	NA	NA	NA	NA	NA	NA
D3	9635581	56425	Siphoviridae	Temperate	10	0.167949	0.108195	0.725	0.564784	0.425	0.352159
phiCTX	17313217	35580	Myoviridae	Temperate	29	0.283333	0.238583	0.875	0.780731	0.55	0.508306
phiKZ	18996465	280334	Myoviridae	Lytic	17	NA	NA	NA	NA	NA	NA
phiKMV	33300811	42519	Podoviridae	Lytic	2	NA	NA	NA	NA	NA	NA
D3112	38229112	37611	Siphoviridae	Temperate	3	0.565385	0.546578	2.025	1.58472	0.775	0.760797
PaP3	40549402	45503	Podoviridae	Temperate	5	NA	NA	NA	NA	NA	NA
PaP2	48697070	43783	Podoviridae	Temperate	12	NA	NA	NA	NA	NA	NA
B3	56692568	38439	Siphoviridae	Temperate	8	0.129487	0.0855814	0.4	0.48505	0.375	0.312292
F116	56692908	65195	Podoviridae	Temperate	15	0.0410256	0.0431894	0.3	0.255814	0.225	0.222591
PhiEL	82657838	211215	Myoviridae	Undetermined	19	0	0	0	0.00333333	0	0.00333333
F10	89152530	39199	Siphoviridae	Temperate	13	0.0794872	0.0394463	0.325	0.269103	0.3	0.215947
73	89152531	42999	Siphoviridae	Undetermined	6	NA	NA	NA	NA	NA	NA
119x	89152532	43365	Podoviridae	Lytic	12	NA	NA	NA	NA	NA	NA
PA11	89152533	49639	Unclassified	Undetermined	30	0	4.43e-05	0.025	0.00996678	0.025	0.00996678
M6	89155211	59446	Siphoviridae	Undetermined	13	NA	NA	NA	NA	NA	NA
F8	89158250	66015	Myoviridae	Lytic	1	0	0	0.1	0.00996678	0.05	0.00996678
DMS3	110294443	36415	Siphoviridae	Temperate	3	0.312821	0.343212	1.075	1.04983	0.575	0.604651
LKA1	114796430	41593	Podoviridae	Lytic	32	NA	NA	NA	NA	NA	NA
MP22	157834972	36409	Siphoviridae	Temperate	3	0.283333	0.224031	1.15	0.873754	0.55	0.495017
PT5	158187602	42954	Podoviridae	Undetermined	2	NA	NA	NA	NA	NA	NA
LKD16	158345023	43200	Podoviridae	Lytic	2	NA	NA	NA	NA	NA	NA
LUZ24	161168236	45625	Podoviridae	Lytic	5	NA	NA	NA	NA	NA	NA
LUZ19	161168305	43548	Podoviridae	Lytic	2	NA	NA	NA	NA	NA	NA
YuA	161513929	58663	Siphoviridae	Temperate	13	NA	NA	NA	NA	NA	NA
MP29	169409240	36632	Siphoviridae	Temperate	3	0.45	0.323012	1.85	1.16944	0.7	0.591362
MP38	169409292	36885	Siphoviridae	Temperate	3	0.284615	0.333865	1.1	1.07309	0.55	0.598007
PB1	190333465	65764	Myoviridae	Lytic	1	0	0	0.1	0	0.05	0
PT2	195546701	42961	Podoviridae	Undetermined	2	NA	NA	NA	NA	NA	NA
LBL3	197261329	64427	Myoviridae	Lytic	1	0	0.000509413	0.1	0.0299003	0.05	0.0299003
LMA2	197261417	66530	Myoviridae	Lytic	1	0	0	0.05	0.00996678	0.05	0.00996678
PAJU2	209552419	46872	Siphoviridae	Temperate	22	0.0564103	0.155814	0.325	0.601329	0.25	0.408638
14-1	218059736	66235	Myoviridae	Lytic	1	0	0.000509413	0.05	0.0299003	0.05	0.0299003
SN	218379069	66390	Myoviridae	Lytic	1	0	0	0.1	0.00996678	0.05	0.00996678
LESB58_Prophage1	218888746	15337	Provirus	Temperate	28	NA	NA	NA	NA	NA	NA
LESB58_Prophage2	218888746	42144	Provirus	Temperate	13	0.0782051	0.046268	0.375	0.358804	0.7	0.767442
LESB58_Prophage3	218888746	42792	Provirus	Temperate	13	0.326923	0.395039	1.05	1.31561	0.4	0.352159
LESB58_Prophage4	218888746	36806	Provirus	Temperate	3	0.484615	0.479889	1.975	1.48173	0.275	0.282392
LESB58_Prophage5	218888746	49901	Provirus	Temperate	10	0.19359	0.20928	0.725	0.767442	0.525	0.51495
LESB58_Prophage6	218888746	7599	Provirus	Temperate	14	0	0.00055371	0	0.0863787	1	0.9701
phikF77	225594832	43152	Podoviridae	Lytic	2	NA	NA	NA	NA	NA	NA
LIT1	282598847	72544	Podoviridae	Lytic	9	NA	NA	NA	NA	NA	NA
LUZ7	282599392	74901	Podoviridae	Lytic	31	NA	NA	NA	NA	NA	NA
JG024	294663740	66275	Myoviridae	Lytic	1	0	0.000509413	0.05	0.0299003	0.05	0.0299003
PA1/KOR/2010	315418954	34553	Siphoviridae	Lytic	3	0.455128	0.304695	2.125	1.31894	0.7	0.571429
JG004	331066701	93017	Myoviridae	Lytic	4	NA	NA	NA	NA	NA	NA
PhiPA3	334737994	309208	Myoviridae	Undetermined	27	NA	NA	NA	NA	NA	NA
PaP1	339892267	91715	Myoviridae	Lytic	4	NA	NA	NA	NA	NA	NA
phi297	371767265	49135	Siphoviridae	Temperate	18	0.338462	0.307353	0.925	0.857143	0.6	0.571429
vB_PaeS_PMG1	371767335	54024	Siphoviridae	Lytic	10	0.0679487	0.0623699	0.475	0.418605	0.275	0.255814
vB_Pae-TbilisiM32	378407675	42966	Podoviridae	Lytic	2	NA	NA	NA	NA	NA	NA
vB_Pae-Kakheti25	378407727	42844	Siphoviridae	Lytic	6	NA	NA	NA	NA	NA	NA
NH-4	379697244	66116	Myoviridae	Lytic	1	0	0	0.05	0.00996678	0.05	0.00996678
MR299-2	379697339	44789	Podoviridae	Lytic	5	NA	NA	NA	NA	NA	NA
MP42	380851590	36847	Siphoviridae	Temperate	3	0.210256	0.30485	1.05	1.0299	0.475	0.574751
PaMx13	386649686	66450	Myoviridae	Lytic	1	0	0	0.1	0	0.05	0
PaMx25	386649687	57620	Siphoviridae	Lytic	23	NA	NA	NA	NA	NA	NA
PaMx73	386649688	36522	Siphoviridae	Temperate	3	0.558974	0.518117	1.875	1.56478	0.775	0.744186
PaMx10	386649689	42954	Siphoviridae	Lytic	6	NA	NA	NA	NA	NA	NA
PaMx11	386649690	52914	Siphoviridae	Lytic	24	NA	NA	NA	NA	NA	NA
PaMx12	386649691	77914	Myoviridae	Lytic	4	NA	NA	NA	NA	NA	NA
PaMx28	386649692	54988	Siphoviridae	Lytic	16	NA	NA	NA	NA	NA	NA
PaMx31	386649693	93493	Siphoviridae	Lytic	25	0	0.000110742	0	0.0199336	0	0.0199336
PaMx32	386649694	41547	Podoviridae	Lytic	12	NA	NA	NA	NA	NA	NA
PaMx42	386649695	33076	Siphoviridae	Lytic	6	NA	NA	NA	NA	NA	NA
PaMx74	386649696	49363	Siphoviridae	Lytic	16	NA	NA	NA	NA	NA	NA
MP1412	394778488	61167	Siphoviridae	Temperate	13	NA	NA	NA	NA	NA	NA
PA26	398255476	72321	Myoviridae	Lytic	9	NA	NA	NA	NA	NA	NA
PA7	398255787	266743	Unclassified	Undetermined	17	NA	NA	NA	NA	NA	NA
YMC/01/01/P52_PAE_BP	401824154	49381	Podoviridae	Lytic	18	0.30641	0.313378	1.05	1.16279	0.575	0.574751
KPP12	402169330	64144	Myoviridae	Lytic	1	0	0	0.05	0.00996678	0.05	0.00996678
JBD18	404056722	39014	Siphoviridae	Temperate	8	0.232051	0.153045	0.75	0.72093	0.5	0.41196
JBD25	404056817	39552	Siphoviridae	Temperate	8	0.282051	0.180199	0.75	0.607973	0.55	0.44186
JBD67	404056911	38232	Siphoviridae	Temperate	8	0.257692	0.119911	0.725	0.657807	0.525	0.365449
MPK7	404074430	42874	Podoviridae	Undetermined	2	NA	NA	NA	NA	NA	NA
vB_PaeP_C1-14_Or	410025004	45469	Podoviridae	Lytic	5	NA	NA	NA	NA	NA	NA
vB_PaeM_C2-10_Ab1	410025069	92777	Myoviridae	Lytic	4	NA	NA	NA	NA	NA	NA
MPK6	425702507	42957	Podoviridae	Lytic	5	NA	NA	NA	NA	NA	NA
vB_PaeP_p2-10_Or1	429315958	44030	Podoviridae	Undetermined	2	NA	NA	NA	NA	NA	NA
H66	441462320	65270	Unclassified	Temperate	15	0.0717949	0.063433	0.4	0.38206	0.3	0.272425
MBL	511624531	42519	Unclassified	Lytic	2	NA	NA	NA	NA	NA	NA
CHA_P1	526775885	88255	Myoviridae	Lytic	7	NA	NA	NA	NA	NA	NA
PAK_P2	526776091	92459	Myoviridae	Lytic	4	NA	NA	NA	NA	NA	NA
PAK_P4	526776290	93147	Myoviridae	Lytic	4	NA	NA	NA	NA	NA	NA
PAK_P5	526776597	88135	Myoviridae	Lytic	7	0.0025641	0.00143965	0.075	0.0631229	0.075	0.0631229
P3_CHA	529281990	88097	Myoviridae	Lytic	7	0.0025641	0.00899225	0.075	0.136213	0.075	0.136213
PAK_P1	529282156	93198	Myoviridae	Lytic	4	NA	NA	NA	NA	NA	NA
PAK_P3	529282338	88097	Myoviridae	Lytic	7	0.0025641	0.00899225	0.075	0.136213	0.075	0.136213
PaBG	529282528	258139	Myoviridae	Undetermined	26	NA	NA	NA	NA	NA	NA
phiIBB-PAA2	560222009	45344	Podoviridae	Lytic	5	NA	NA	NA	NA	NA	NA
TL	571272442	45696	Podoviridae	Temperate	5	NA	NA	NA	NA	NA	NA
SPM-1	576017133	65729	Myoviridae	Lytic	1	0	0	0.1	0.00996678	0.05	0.00996678
JD024	604671186	37380	Siphoviridae	Temperate	3	0.382051	0.332536	2.1	1.39535	0.65	0.598007
vB_PaeP_C2-10_Ab09	610507858	72027	Podoviridae	Lytic	9	NA	NA	NA	NA	NA	NA
KPP10	651749883	88322	Myoviridae	Lytic	7	0	0	0.025	0.00664452	0.025	0.00664452
vB_PaeS_SCH_Ab26	656178000	43056	Siphoviridae	Undetermined	6	NA	NA	NA	NA	NA	NA
