# Supplementary material for: Metapopulation Structure of CRISPR-Cas Immunity in Pseudomonas aeruginosa and Its Viruses
Source: mSystems. 2018 Oct 23;3(5):e00075-18. doi: 10.1128/mSystems.00075-18 (PMC6199469; doi:10.1128/mSystems.00075-18)
Supplement: TABLE S3 [file sys005182276st3.xlsx]

## Sheet: superspacercounts_named
Spacer	Matched Cluster Count	Clusters Matched	Viruses Matched
436	6	c22, c18, c13, c10, c7, c30	LESB58_2583_2651, PA11, PA11, PAJU2, PAJU2, LESB58_1360_1425, KPP10, PAK_P5, phi297, phi297
2343	6	c22, c18, c13, c10, c7, c30	LESB58_2583_2651, P3_CHA, PA11, PAJU2, PAK_P3, LESB58_1360_1425, vB_PaeS_PMG1, KPP10, PAK_P5, phi297
2767	6	c22, c18, c13, c10, c7, c30	LESB58_2583_2651, P3_CHA, PA11, PAJU2, PAK_P3, LESB58_1360_1425, KPP10, PAK_P5, phi297
604	4	c13, c10, c7, c30	LESB58_2583_2651, P3_CHA, PA11, PAK_P3, LESB58_1360_1425, PAK_P5, D3
651	4	c13, c18, c10, c25	PaMx31, LESB58_2583_2651, LESB58_1360_1425, phi297
837	4	c13, c1, c10, c7	LESB58_2583_2651, LMA2, PaMx13, P3_CHA, PAK_P3, LESB58_1360_1425, NH-4
2344	4	c13, c1, c10, c7	LESB58_2583_2651, LMA2, PaMx13, P3_CHA, PAK_P3, LESB58_1360_1425, NH-4
2528	4	c10, c18, c7, c25	PaMx31, YMC/01/01/P52_PAE_BP, P3_CHA, P3_CHA, PAK_P3, PAK_P3, vB_PaeS_PMG1, vB_PaeS_PMG1, D3
43	3	c22, c10, c18	YMC/01/01/P52_PAE_BP, PAJU2, vB_PaeS_PMG1, D3
379	3	c22, c18, c10	LESB58_2583_2651, LESB58_2583_2651, YMC/01/01/P52_PAE_BP, YMC/01/01/P52_PAE_BP, PAJU2, vB_PaeS_PMG1, vB_PaeS_PMG1, phi297, D3, D3
495	3	c22, c10, c18	YMC/01/01/P52_PAE_BP, PAJU2, vB_PaeS_PMG1, D3
552	3	c13, c18, c10	LESB58_2583_2651, LESB58_1360_1425, phi297
664	3	c13, c18, c10	LESB58_2583_2651, LESB58_1360_1425, phi297
800	3	c13, c18, c10	LESB58_2583_2651, LESB58_1360_1425, phi297
802	3	c13, c18, c10	LESB58_2583_2651, LESB58_2583_2651, LESB58_1360_1425, LESB58_1360_1425, phi297, phi297
803	3	c13, c18, c10	LESB58_2583_2651, LESB58_1360_1425, phi297
804	3	c13, c18, c10	LESB58_2583_2651, LESB58_2583_2651, LESB58_1360_1425, LESB58_1360_1425, phi297, phi297
865	3	c22, c10, c18	YMC/01/01/P52_PAE_BP, PAJU2, vB_PaeS_PMG1, D3
918	3	c13, c18, c10	LESB58_2583_2651, LESB58_1360_1425, phi297, phi297
938	3	c22, c18, c10	LESB58_2583_2651, YMC/01/01/P52_PAE_BP, PAJU2
1236	3	c13, c18, c10	LESB58_2583_2651, LESB58_1360_1425, vB_PaeS_PMG1, vB_PaeS_PMG1, phi297
1455	3	c13, c18, c10	LESB58_2583_2651, LESB58_2583_2651, LESB58_1360_1425, LESB58_1360_1425, phi297, phi297
1800	3	c13, c18, c10	LESB58_2583_2651, LESB58_1360_1425, phi297
1802	3	c3, c13, c8	B3, D3112, PA1/KOR/2010, PA1/KOR/2010, MP22, LESB58_800_862, MP29, MP29, PaMx73, PaMx73, MP38, LESB58_1604_1659
2003	3	c13, c18, c10	LESB58_2583_2651, LESB58_1360_1425, LESB58_1360_1425, vB_PaeS_PMG1, phi297
2145	3	c22, c10, c18	YMC/01/01/P52_PAE_BP, PAJU2, vB_PaeS_PMG1, D3
2257	3	c13, c10, c7	LESB58_2583_2651, LESB58_1360_1425, vB_PaeS_PMG1, PAK_P5, D3
2261	3	c13, c18, c10	LESB58_2583_2651, LESB58_2583_2651, LESB58_1360_1425, LESB58_1360_1425, phi297
2263	3	c13, c18, c10	LESB58_2583_2651, LESB58_1360_1425, phi297
2268	3	c13, c18, c10	LESB58_2583_2651, LESB58_2583_2651, LESB58_1360_1425, LESB58_1360_1425, vB_PaeS_PMG1, phi297
2301	3	c13, c18, c10	LESB58_2583_2651, LESB58_1360_1425, phi297
2492	3	c13, c10, c7	P3_CHA, PAK_P3, LESB58_1360_1425, vB_PaeS_PMG1
14	2	c18, c10	LESB58_2583_2651, YMC/01/01/P52_PAE_BP, vB_PaeS_PMG1, D3
22	2	c13, c10	LESB58_2583_2651, LESB58_1360_1425
28	2	c3, c8	JD024, D3112, PA1/KOR/2010, MP29, PaMx73, LESB58_1604_1659, JBD18, JBD18
51	2	c3, c8	JD024, D3112, PA1/KOR/2010, MP29, PaMx73, LESB58_1604_1659, JBD67, JBD67
95	2	c13, c10	LESB58_2583_2651, LESB58_1360_1425
111	2	c1, c10	LBL3, JG024, vB_PaeS_PMG1, 14-1
121	2	c22, c10	PAJU2, vB_PaeS_PMG1, D3
126	2	c18, c15	YMC/01/01/P52_PAE_BP, H66, F116, phi297
134	2	c3, c8	JD024, D3112, DMS3, PA1/KOR/2010, PA1/KOR/2010, MP22, MP22, MP42, MP42, MP29, PaMx73, PaMx73, MP38, MP38, LESB58_1604_1659, JBD25, JBD25
141	2	c3, c8	JD024, PaMx73, MP38, JBD67
166	2	c18, c15	F116, phi297
178	2	c3, c8	JD024, JD024, D3112, D3112, DMS3, MP22, MP42, MP29, MP29, PaMx73, MP38, MP38, LESB58_1604_1659, LESB58_1604_1659, JBD25
211	2	c18, c15	H66, phi297
240	2	c3, c8	JD024, JD024, PA1/KOR/2010, PA1/KOR/2010, MP29, MP29, MP38, MP38, LESB58_1604_1659, LESB58_1604_1659, JBD25
256	2	c3, c8	JD024, PA1/KOR/2010, MP22, MP38, LESB58_1604_1659, JBD25
260	2	c3, c8	JD024, D3112, DMS3, PA1/KOR/2010, MP22, MP42, MP38, MP38, LESB58_1604_1659, JBD25
311	2	c10, c18	YMC/01/01/P52_PAE_BP, D3
339	2	c13, c10	LESB58_2583_2651, LESB58_1360_1425
361	2	c13, c10	LESB58_2583_2651, LESB58_1360_1425
376	2	c3, c8	JD024, D3112, PA1/KOR/2010, MP29, PaMx73, LESB58_1604_1659, LESB58_1604_1659, JBD67, JBD18, JBD18
377	2	c3, c8	DMS3, MP42, MP42, PaMx73, PaMx73, MP38, JBD25, JBD25
384	2	c13, c10	LESB58_2583_2651, LESB58_1360_1425
385	2	c29, c15	phiCTX, H66
388	2	c3, c8	JD024, D3112, PaMx73, JBD25, JBD67, JBD67
395	2	c3, c8	JD024, JD024, D3112, D3112, DMS3, DMS3, PA1/KOR/2010, PA1/KOR/2010, MP22, MP42, MP42, MP29, MP29, PaMx73, PaMx73, MP38, MP38, LESB58_1604_1659, LESB58_1604_1659, JBD25, JBD25
404	2	c3, c8	JD024, D3112, DMS3, PA1/KOR/2010, PA1/KOR/2010, MP22, MP22, MP42, MP42, MP29, PaMx73, PaMx73, MP38, LESB58_1604_1659, JBD25, JBD25
419	2	c3, c8	JD024, D3112, DMS3, PA1/KOR/2010, MP22, MP42, MP29, PaMx73, MP38, LESB58_1604_1659, JBD25
420	2	c18, c15	H66, H66, phi297, phi297
421	2	c13, c10	LESB58_2583_2651, LESB58_1360_1425, vB_PaeS_PMG1
432	2	c10, c25	PaMx31, vB_PaeS_PMG1, D3
438	2	c1, c10	LBL3, JG024, vB_PaeS_PMG1, 14-1, D3, D3, D3
444	2	c13, c10	LESB58_2583_2651, LESB58_1360_1425
466	2	c18, c15	F116, F116, phi297
475	2	c13, c10	LESB58_2583_2651, LESB58_1360_1425
478	2	c3, c8	B3, JD024, JD024, DMS3, DMS3, PA1/KOR/2010, PA1/KOR/2010, MP22, MP22, MP42, MP29, MP29, PaMx73, MP38, LESB58_1604_1659, LESB58_1604_1659, JBD25, JBD18
497	2	c22, c10	PAJU2, PAJU2, vB_PaeS_PMG1, vB_PaeS_PMG1, D3, D3
506	2	c29, c15	phiCTX, H66
519	2	c18, c15	YMC/01/01/P52_PAE_BP, H66, F116
536	2	c13, c10	LESB58_2583_2651, LESB58_2583_2651, LESB58_1360_1425, LESB58_1360_1425
537	2	c13, c10	LESB58_2583_2651, LESB58_1360_1425
553	2	c3, c8	JD024, JD024, D3112, PA1/KOR/2010, MP22, MP22, MP29, LESB58_1604_1659, JBD25, JBD67, JBD67, JBD18, JBD18
558	2	c18, c10	LESB58_2583_2651, LESB58_2583_2651, YMC/01/01/P52_PAE_BP, vB_PaeS_PMG1, phi297, D3
573	2	c13, c10	LESB58_1360_1425, vB_PaeS_PMG1
582	2	c3, c8	JD024, JD024, D3112, D3112, DMS3, PA1/KOR/2010, PA1/KOR/2010, MP22, MP42, MP42, MP29, MP29, PaMx73, PaMx73, MP38, MP38, LESB58_1604_1659, LESB58_1604_1659, JBD25, JBD25
589	2	c3, c8	DMS3, JBD25, JBD25, JBD67, JBD18
592	2	c22, c10	PAJU2, vB_PaeS_PMG1
594	2	c3, c8	D3112, DMS3, PaMx73, JBD25
596	2	c13, c10	LESB58_2583_2651, LESB58_2583_2651, LESB58_1360_1425, LESB58_1360_1425
600	2	c3, c8	B3, B3, D3112, D3112, DMS3, DMS3, PA1/KOR/2010, PA1/KOR/2010, MP22, MP22, MP42, MP42, MP29, MP29, PaMx73, PaMx73, MP38, MP38, JBD25, JBD25, JBD67, JBD67, JBD18, JBD18
612	2	c13, c10	LESB58_2583_2651, LESB58_1360_1425
625	2	c3, c8	JD024, D3112, DMS3, PA1/KOR/2010, MP22, MP42, MP29, PaMx73, MP38, LESB58_1604_1659, JBD25
637	2	c3, c8	PA1/KOR/2010, MP22, MP29, JBD25, JBD67, JBD18
662	2	c18, c10	LESB58_2583_2651, YMC/01/01/P52_PAE_BP, vB_PaeS_PMG1, D3
689	2	c13, c10	LESB58_2583_2651, LESB58_2583_2651, LESB58_1360_1425, LESB58_1360_1425
701	2	c3, c8	B3, B3, JD024, D3112, DMS3, PA1/KOR/2010, MP22, MP42, MP29, PaMx73, MP38, LESB58_1604_1659, JBD25, JBD67, JBD18
703	2	c3, c8	B3, JD024, JD024, D3112, D3112, DMS3, DMS3, PaMx73, PaMx73, LESB58_1604_1659, LESB58_1604_1659, JBD25, JBD67
738	2	c3, c8	B3, JD024, DMS3, MP22, MP42, PaMx73, MP38, LESB58_1604_1659, JBD25
743	2	c18, c10	LESB58_2583_2651, YMC/01/01/P52_PAE_BP, YMC/01/01/P52_PAE_BP, vB_PaeS_PMG1, phi297, phi297, D3
774	2	c22, c10	PAJU2, vB_PaeS_PMG1
783	2	c3, c8	JD024, D3112, D3112, DMS3, DMS3, PA1/KOR/2010, MP22, MP29, PaMx73, MP38, LESB58_1604_1659, JBD25, JBD25
784	2	c18, c10	LESB58_2583_2651, YMC/01/01/P52_PAE_BP, vB_PaeS_PMG1, phi297, D3
801	2	c10, c18	YMC/01/01/P52_PAE_BP, YMC/01/01/P52_PAE_BP, D3
808	2	c13, c10	LESB58_2583_2651, LESB58_1360_1425
812	2	c18, c7	CHA_P1, CHA_P1, KPP10, phi297, phi297
823	2	c3, c8	JD024, JD024, D3112, DMS3, PA1/KOR/2010, PA1/KOR/2010, MP22, MP22, MP42, MP29, MP29, PaMx73, PaMx73, MP38, LESB58_1604_1659, LESB58_1604_1659, JBD25
824	2	c10, c18	YMC/01/01/P52_PAE_BP, YMC/01/01/P52_PAE_BP, vB_PaeS_PMG1, vB_PaeS_PMG1, D3, D3
825	2	c18, c10	LESB58_2583_2651, YMC/01/01/P52_PAE_BP, YMC/01/01/P52_PAE_BP, vB_PaeS_PMG1, phi297, D3
828	2	c18, c15	F116, phi297
829	2	c29, c15	phiCTX, phiCTX, H66, H66
872	2	c22, c18	YMC/01/01/P52_PAE_BP, YMC/01/01/P52_PAE_BP, PAJU2, PAJU2
902	2	c3, c8	B3, JD024, PA1/KOR/2010, MP22, MP29, PaMx73, LESB58_1604_1659
903	2	c3, c8	JD024, JD024, D3112, DMS3, DMS3, PA1/KOR/2010, PA1/KOR/2010, MP22, MP22, MP42, MP29, MP29, PaMx73, LESB58_1604_1659, LESB58_1604_1659, JBD25
912	2	c3, c8	JD024, JD024, PaMx73, PaMx73, MP38, MP38, JBD67, JBD67
913	2	c3, c8	JD024, JD024, PaMx73, PaMx73, MP38, MP38, JBD67, JBD67
931	2	c3, c8	B3, JD024, D3112, D3112, DMS3, PA1/KOR/2010, PA1/KOR/2010, MP22, MP42, MP29, MP29, PaMx73, MP38, LESB58_1604_1659, JBD25, JBD18
936	2	c18, c10	LESB58_2583_2651, LESB58_2583_2651, phi297, phi297
937	2	c18, c15	F116, F116, phi297
939	2	c13, c10	LESB58_2583_2651, LESB58_1360_1425
946	2	c13, c18	YMC/01/01/P52_PAE_BP, LESB58_1360_1425, phi297
954	2	c3, c8	JD024, JD024, D3112, DMS3, DMS3, PA1/KOR/2010, PA1/KOR/2010, MP22, MP22, MP42, MP29, PaMx73, MP38, MP38, LESB58_1604_1659, LESB58_1604_1659, JBD25
964	2	c13, c10	LESB58_2583_2651, LESB58_1360_1425
966	2	c3, c8	JD024, JD024, D3112, D3112, DMS3, DMS3, PA1/KOR/2010, PA1/KOR/2010, MP22, MP22, MP42, MP42, MP29, MP29, PaMx73, MP38, LESB58_1604_1659, LESB58_1604_1659, JBD25, JBD25
976	2	c18, c15	F116, F116, phi297
977	2	c3, c8	PA1/KOR/2010, PA1/KOR/2010, MP22, MP22, MP29, MP29, PaMx73, MP38, MP38, LESB58_1604_1659, JBD25, JBD67
989	2	c3, c8	D3112, D3112, DMS3, PA1/KOR/2010, PA1/KOR/2010, MP22, MP22, MP42, MP42, MP29, MP29, PaMx73, PaMx73, MP38, MP38, JBD25, JBD25
991	2	c10, c15	LESB58_2583_2651, LESB58_2583_2651, H66, H66, F116
1022	2	c22, c10	PAJU2, vB_PaeS_PMG1
1079	2	c13, c10	LESB58_1360_1425, vB_PaeS_PMG1
1098	2	c18, c10	LESB58_2583_2651, YMC/01/01/P52_PAE_BP, vB_PaeS_PMG1, vB_PaeS_PMG1, phi297, D3, D3
1101	2	c3, c8	JD024, D3112, PA1/KOR/2010, MP29, PaMx73, PaMx73, LESB58_1604_1659, JBD67, JBD18
1143	2	c10, c15	H66, vB_PaeS_PMG1, D3
1197	2	c3, c8	JD024, JD024, D3112, DMS3, PA1/KOR/2010, PA1/KOR/2010, MP22, MP22, MP42, MP42, MP29, MP29, PaMx73, PaMx73, MP38, MP38, LESB58_1604_1659, LESB58_1604_1659, JBD25
1207	2	c3, c8	JD024, D3112, PA1/KOR/2010, PA1/KOR/2010, MP29, MP29, PaMx73, JBD25, JBD25, JBD67
1226	2	c3, c8	D3112, DMS3, PA1/KOR/2010, MP22, MP29, PaMx73, JBD25
1232	2	c3, c8	D3112, DMS3, MP42, PaMx73, MP38, JBD25
1240	2	c18, c15	YMC/01/01/P52_PAE_BP, F116, F116
1257	2	c18, c10	LESB58_2583_2651, vB_PaeS_PMG1, phi297, phi297, D3
1267	2	c18, c10	LESB58_2583_2651, LESB58_2583_2651, YMC/01/01/P52_PAE_BP, vB_PaeS_PMG1, D3
1269	2	c18, c10	LESB58_2583_2651, YMC/01/01/P52_PAE_BP, vB_PaeS_PMG1, phi297, D3
1299	2	c13, c10	LESB58_1360_1425, vB_PaeS_PMG1
1324	2	c13, c10	LESB58_2583_2651, LESB58_2583_2651, LESB58_1360_1425, LESB58_1360_1425
1332	2	c13, c10	LESB58_2583_2651, LESB58_1360_1425
1341	2	c13, c10	LESB58_2583_2651, LESB58_2583_2651, LESB58_1360_1425, LESB58_1360_1425
1362	2	c13, c10	LESB58_2583_2651, LESB58_2583_2651, LESB58_1360_1425, LESB58_1360_1425
1378	2	c13, c18	YMC/01/01/P52_PAE_BP, YMC/01/01/P52_PAE_BP, LESB58_1360_1425, phi297
1423	2	c13, c10	LESB58_2583_2651, LESB58_2583_2651, LESB58_1360_1425, LESB58_1360_1425
1424	2	c3, c8	JD024, JD024, PA1/KOR/2010, PA1/KOR/2010, MP22, MP22, MP42, PaMx73, LESB58_1604_1659, LESB58_1604_1659, JBD25
1425	2	c3, c8	B3, JD024, JD024, D3112, DMS3, DMS3, PA1/KOR/2010, PA1/KOR/2010, MP22, MP22, MP42, MP42, PaMx73, MP38, LESB58_1604_1659, LESB58_1604_1659, JBD25, JBD67, JBD18, JBD18
1435	2	c18, c10	vB_PaeS_PMG1, phi297, D3
1436	2	c18, c10	LESB58_2583_2651, LESB58_2583_2651, YMC/01/01/P52_PAE_BP, YMC/01/01/P52_PAE_BP, vB_PaeS_PMG1, phi297, D3
1440	2	c3, c8	JD024, D3112, PaMx73, JBD25
1449	2	c3, c8	JD024, JD024, D3112, MP29, MP29, PaMx73, LESB58_1604_1659, LESB58_1604_1659, JBD67, JBD18
1482	2	c18, c10	LESB58_2583_2651, YMC/01/01/P52_PAE_BP, vB_PaeS_PMG1, phi297, D3
1495	2	c13, c10	LESB58_2583_2651, LESB58_1360_1425
1547	2	c3, c8	JD024, D3112, DMS3, PA1/KOR/2010, MP22, MP42, MP42, MP29, PaMx73, MP38, LESB58_1604_1659, JBD25, JBD25
1548	2	c3, c8	DMS3, MP42, MP42, PaMx73, PaMx73, MP38, JBD25, JBD25
1601	2	c13, c10	LESB58_2583_2651, LESB58_1360_1425
1625	2	c13, c10	LESB58_2583_2651, LESB58_1360_1425
1635	2	c3, c8	JD024, JD024, D3112, D3112, PA1/KOR/2010, PA1/KOR/2010, MP22, MP22, MP29, MP29, MP38, MP38, LESB58_1604_1659, LESB58_1604_1659, JBD25, JBD25
1666	2	c3, c8	DMS3, PaMx73, JBD25, JBD25
1679	2	c13, c10	LESB58_2583_2651, LESB58_1360_1425
1709	2	c22, c18	PAJU2, PAJU2, phi297, phi297
1722	2	c18, c15	YMC/01/01/P52_PAE_BP, H66, F116, F116
1734	2	c3, c8	JD024, D3112, DMS3, PA1/KOR/2010, MP22, MP42, MP42, MP29, PaMx73, MP38, LESB58_1604_1659, JBD25, JBD25
1735	2	c3, c8	JD024, JD024, D3112, DMS3, PA1/KOR/2010, MP22, MP22, MP42, MP29, PaMx73, MP38, MP38, LESB58_1604_1659, LESB58_1604_1659, JBD25, JBD25
1754	2	c13, c10	LESB58_2583_2651, LESB58_2583_2651, LESB58_1360_1425, LESB58_1360_1425
1758	2	c18, c15	H66, phi297
1764	2	c18, c15	YMC/01/01/P52_PAE_BP, H66, F116
1784	2	c3, c8	JD024, D3112, DMS3, PA1/KOR/2010, MP42, MP29, PaMx73, MP38, LESB58_1604_1659, JBD25, JBD25
1797	2	c13, c10	LESB58_2583_2651, LESB58_1360_1425
1814	2	c13, c10	LESB58_2583_2651, LESB58_1360_1425
1829	2	c22, c7	PAJU2, PAK_P5
1841	2	c22, c10	PAJU2, vB_PaeS_PMG1, D3
1846	2	c3, c8	D3112, D3112, DMS3, DMS3, MP42, MP42, PaMx73, PaMx73, JBD25, JBD25
1848	2	c3, c8	B3, JD024, D3112, DMS3, PA1/KOR/2010, MP22, MP42, MP29, MP38, LESB58_1604_1659, JBD25, JBD67, JBD18
1854	2	c3, c8	B3, D3112, D3112, JBD25, JBD67
1856	2	c3, c8	D3112, D3112, DMS3, DMS3, MP42, MP42, JBD25, JBD25, JBD67, JBD18, JBD18
1888	2	c3, c8	JD024, PaMx73, MP38, JBD67
1902	2	c3, c8	JD024, JD024, D3112, DMS3, PA1/KOR/2010, PA1/KOR/2010, MP22, MP22, MP29, MP29, LESB58_1604_1659, LESB58_1604_1659, JBD25
1912	2	c3, c8	D3112, DMS3, MP22, MP38, JBD25
1913	2	c3, c8	JD024, D3112, D3112, DMS3, DMS3, PA1/KOR/2010, MP29, MP38, LESB58_1604_1659, JBD25, JBD25
1916	2	c3, c8	JD024, JD024, PaMx73, PaMx73, JBD25, JBD25, JBD67, JBD67
1932	2	c3, c8	D3112, MP22, MP29, JBD25
2002	2	c13, c10	LESB58_2583_2651, LESB58_2583_2651, LESB58_1360_1425, LESB58_1360_1425
2005	2	c3, c8	D3112, MP22, JBD25, JBD18
2011	2	c18, c15	F116, phi297
2024	2	c3, c8	JD024, JD024, DMS3, DMS3, JBD18, JBD18
2027	2	c22, c10	PAJU2, vB_PaeS_PMG1, vB_PaeS_PMG1
2032	2	c18, c10	vB_PaeS_PMG1, phi297, D3
2064	2	c18, c15	F116, F116, phi297
2094	2	c18, c10	LESB58_2583_2651, YMC/01/01/P52_PAE_BP, vB_PaeS_PMG1, phi297, D3
2096	2	c18, c10	LESB58_2583_2651, YMC/01/01/P52_PAE_BP, vB_PaeS_PMG1, phi297, D3
2098	2	c3, c8	D3112, DMS3, MP42, JBD25
2127	2	c3, c8	JD024, DMS3, DMS3, PA1/KOR/2010, PA1/KOR/2010, MP22, MP22, MP42, MP29, MP29, PaMx73, MP38, MP38, LESB58_1604_1659, LESB58_1604_1659, JBD25, JBD18
2138	2	c13, c10	LESB58_2583_2651, LESB58_1360_1425
2140	2	c13, c10	LESB58_2583_2651, LESB58_2583_2651, LESB58_1360_1425, LESB58_1360_1425, vB_PaeS_PMG1
2141	2	c18, c10	LESB58_2583_2651, LESB58_2583_2651, vB_PaeS_PMG1, phi297, D3
2142	2	c18, c10	vB_PaeS_PMG1, phi297, D3
2143	2	c22, c18	YMC/01/01/P52_PAE_BP, PAJU2
2157	2	c10, c25	PaMx31, PaMx31, D3, D3
2165	2	c13, c10	LESB58_1360_1425, vB_PaeS_PMG1, vB_PaeS_PMG1
2178	2	c3, c8	D3112, DMS3, MP42, PaMx73, MP38, JBD25
2179	2	c3, c8	JD024, D3112, DMS3, PA1/KOR/2010, MP22, MP42, MP29, PaMx73, MP38, LESB58_1604_1659, JBD25
2186	2	c13, c10	LESB58_2583_2651, LESB58_1360_1425
2193	2	c13, c10	LESB58_2583_2651, LESB58_1360_1425
2218	2	c13, c10	LESB58_2583_2651, LESB58_1360_1425
2224	2	c22, c10	PAJU2, D3, D3
2225	2	c18, c10	LESB58_2583_2651, YMC/01/01/P52_PAE_BP, vB_PaeS_PMG1, phi297, D3
2262	2	c13, c10	LESB58_2583_2651, LESB58_1360_1425
2306	2	c13, c10	LESB58_2583_2651, LESB58_2583_2651, LESB58_1360_1425, LESB58_1360_1425
2324	2	c3, c8	JD024, JD024, PA1/KOR/2010, PA1/KOR/2010, MP22, MP29, MP29, MP38, MP38, LESB58_1604_1659, LESB58_1604_1659, JBD25
2333	2	c3, c8	JD024, JD024, D3112, DMS3, DMS3, PA1/KOR/2010, PA1/KOR/2010, MP22, MP22, MP42, MP42, MP29, PaMx73, MP38, MP38, LESB58_1604_1659, LESB58_1604_1659, JBD25, JBD25
2339	2	c22, c10	PAJU2, PAJU2, vB_PaeS_PMG1
2341	2	c13, c10	LESB58_2583_2651, LESB58_1360_1425
2350	2	c3, c8	JD024, DMS3, PA1/KOR/2010, MP22, MP42, PaMx73, MP38, MP38, LESB58_1604_1659, JBD25
2379	2	c13, c10	LESB58_1360_1425, LESB58_1360_1425, vB_PaeS_PMG1
2400	2	c13, c10	LESB58_2583_2651, LESB58_2583_2651, LESB58_1360_1425, LESB58_1360_1425
2407	2	c3, c8	JD024, JD024, D3112, D3112, PA1/KOR/2010, PA1/KOR/2010, MP29, MP29, PaMx73, PaMx73, LESB58_1604_1659, LESB58_1604_1659, JBD18
2455	2	c10, c18	YMC/01/01/P52_PAE_BP, phi297, D3
2459	2	c18, c10	vB_PaeS_PMG1, vB_PaeS_PMG1, phi297
2460	2	c18, c15	F116, F116, phi297
2477	2	c3, c8	JD024, JD024, D3112, DMS3, PA1/KOR/2010, PA1/KOR/2010, MP22, MP22, MP42, MP29, MP29, PaMx73, PaMx73, MP38, MP38, LESB58_1604_1659, LESB58_1604_1659, JBD25
2487	2	c3, c8	JD024, D3112, DMS3, PA1/KOR/2010, MP29, PaMx73, MP38, LESB58_1604_1659, JBD25
2491	2	c3, c8	JD024, D3112, PA1/KOR/2010, MP29, MP38, LESB58_1604_1659, JBD25
2526	2	c3, c8	JD024, JD024, D3112, DMS3, PA1/KOR/2010, PA1/KOR/2010, MP22, MP22, MP42, MP42, MP29, MP29, PaMx73, MP38, MP38, LESB58_1604_1659, LESB58_1604_1659, JBD25
2531	2	c13, c10	LESB58_2583_2651, LESB58_2583_2651, LESB58_1360_1425, LESB58_1360_1425, vB_PaeS_PMG1
2532	2	c3, c8	JD024, JD024, D3112, D3112, DMS3, DMS3, PA1/KOR/2010, PA1/KOR/2010, MP22, MP22, MP42, MP42, MP29, MP29, PaMx73, MP38, MP38, LESB58_1604_1659, LESB58_1604_1659, JBD25, JBD25
2544	2	c3, c8	JD024, D3112, DMS3, PA1/KOR/2010, MP22, MP29, PaMx73, MP38, LESB58_1604_1659, JBD25, JBD25
2565	2	c13, c10	LESB58_2583_2651, LESB58_2583_2651, LESB58_1360_1425, LESB58_1360_1425
2622	2	c3, c8	B3, MP42, MP42, MP38, MP38
2631	2	c13, c10	LESB58_2583_2651, LESB58_1360_1425
2652	2	c22, c10	PAJU2, vB_PaeS_PMG1
2660	2	c13, c10	LESB58_2583_2651, LESB58_2583_2651, LESB58_1360_1425, LESB58_1360_1425
2663	2	c22, c18	PAJU2, phi297
2671	2	c3, c8	JD024, D3112, D3112, DMS3, PA1/KOR/2010, MP22, MP42, MP29, PaMx73, MP38, LESB58_1604_1659, JBD25
2692	2	c13, c10	LESB58_2583_2651, LESB58_1360_1425
2757	2	c3, c8	JD024, JD024, D3112, D3112, DMS3, PA1/KOR/2010, PA1/KOR/2010, MP22, MP22, MP42, MP42, MP29, MP29, PaMx73, PaMx73, MP38, MP38, LESB58_1604_1659, LESB58_1604_1659, JBD25, JBD25
2820	2	c3, c8	JD024, JD024, D3112, DMS3, PA1/KOR/2010, PA1/KOR/2010, MP22, MP22, MP42, MP42, MP29, MP29, PaMx73, MP38, MP38, LESB58_1604_1659, LESB58_1604_1659, JBD25
2846	2	c18, c10	LESB58_2583_2651, YMC/01/01/P52_PAE_BP, vB_PaeS_PMG1, phi297, D3
2850	2	c10, c7	P3_CHA, PAK_P3, vB_PaeS_PMG1, vB_PaeS_PMG1
2863	2	c10, c15	LESB58_2583_2651, LESB58_2583_2651, H66, H66, F116, F116
2872	2	c13, c10	LESB58_2583_2651, LESB58_2583_2651, LESB58_1360_1425, LESB58_1360_1425
2923	2	c3, c8	JD024, D3112, DMS3, DMS3, PA1/KOR/2010, PA1/KOR/2010, MP22, MP22, MP42, MP42, MP29, PaMx73, PaMx73, MP38, LESB58_1604_1659, JBD25
2933	2	c3, c8	B3, B3, JD024, JD024, PA1/KOR/2010, MP22, MP42, MP42, MP29, PaMx73, PaMx73, MP38, MP38, LESB58_1604_1659, LESB58_1604_1659
2942	2	c18, c10	LESB58_2583_2651, LESB58_2583_2651, vB_PaeS_PMG1, phi297, D3
2946	2	c3, c8	JD024, D3112, PA1/KOR/2010, MP29, PaMx73, LESB58_1604_1659, JBD18, JBD18
2947	2	c3, c8	JD024, D3112, PA1/KOR/2010, MP29, PaMx73, LESB58_1604_1659, JBD67
2950	2	c3, c8	JD024, D3112, DMS3, PA1/KOR/2010, PaMx73, LESB58_1604_1659, JBD25
2952	2	c3, c8	JD024, D3112, D3112, DMS3, DMS3, PA1/KOR/2010, MP22, MP42, MP42, MP29, PaMx73, PaMx73, MP38, MP38, LESB58_1604_1659, JBD25, JBD25
2955	2	c3, c8	B3, B3, JD024, PA1/KOR/2010, MP22, MP29, MP29, PaMx73, PaMx73, LESB58_1604_1659
2962	2	c18, c10	LESB58_2583_2651, YMC/01/01/P52_PAE_BP
2972	2	c13, c10	LESB58_2583_2651, LESB58_2583_2651, LESB58_1360_1425, LESB58_1360_1425
2973	2	c13, c10	LESB58_2583_2651, LESB58_1360_1425
2994	2	c18, c10	vB_PaeS_PMG1, phi297, phi297, D3
2995	2	c18, c10	LESB58_2583_2651, YMC/01/01/P52_PAE_BP, vB_PaeS_PMG1, phi297, D3
3025	2	c22, c10	LESB58_2583_2651, PAJU2, vB_PaeS_PMG1, D3
3075	2	c18, c10	LESB58_2583_2651, YMC/01/01/P52_PAE_BP, YMC/01/01/P52_PAE_BP, vB_PaeS_PMG1, phi297, D3
3101	2	c3, c8	JD024, PA1/KOR/2010, MP29, MP38, LESB58_1604_1659, JBD25
3110	2	c3, c8	D3112, PA1/KOR/2010, PA1/KOR/2010, MP22, MP29, MP29, LESB58_1604_1659, LESB58_1604_1659, JBD25, JBD18
3144	2	c29, c15	phiCTX, H66
